# Supplementary material for: Adaptive translational reprogramming of metabolism limits the response to targeted therapy in BRAFV600 melanoma
Source: Nat Commun. 2022 Mar 1;13:1100. doi: 10.1038/s41467-022-28705-x (PMC8888590; doi:10.1038/s41467-022-28705-x)
Supplement: Supplementary file 8 — Supplementary Data 5 [file 41467_2022_28705_MOESM8_ESM.xlsx]

## Sheet: 24hr vem vs DMSO
identifier	translatedmRNA.apvEff	translatedmRNA.apvRvmPAdj	totalmRNA.apvEff	totalmRNA.apvRvmPAdj	translation.apvEff	translation.apvRvmPAdj	buffering.apvEff	buffering.apvRvmPAdj	singleRegMode
NOC2L_SAMD11	-0.910768	0.00556573	-0.95077	4.85024e-05	-0.536187	0.480141	-0.918137	0.0203738	abundance
MRPL43_SEMA4G	-0.113532	0.726092	-0.173341	0.196941	-0.359069	0.447496	-0.22555	0.230893	background
KIAA0753_MED31_TXNDC17	-0.354126	0.275413	-0.366746	0.00684782	-1.11984	0.197213	-0.378578	0.0750024	background
DPH5	-0.0358244	0.919557	0.432607	0.00618901	-0.99861	0.210084	0.441292	0.0597256	buffering
ISG15	0.857166	0.0137767	0.492872	0.00531144	2.15378	0.014323	0.790124	0.018419	abundance
CHCHD5	-0.0192535	0.958322	-0.197067	0.136646	-0.0923615	0.892255	-0.197963	0.324561	background
ZNF558	0.964483	0.00291363	0.802979	0.000353441	-0.0638114	0.913671	0.201473	0.38676	abundance
PRKACA	-0.0473714	0.88503	-0.0487462	0.660526	-0.0535734	0.926451	-0.0493871	0.771075	background
AGRN	0.799606	0.0203854	0.208722	0.336228	0.544085	0.258831	-0.367413	0.149737	background
SDF4	-0.302584	0.329809	0.015956	0.920798	-0.303688	0.584269	0.0259047	0.923631	background
B3GALT6	-0.605497	0.0599133	-0.490925	0.00651216	-1.15071	0.139911	-0.642604	0.0586486	abundance
UBE2J2	-0.699488	0.0174019	-0.70004	0.00150519	-0.789703	0.142091	-1.22517	0.0419915	abundance
ACAP3	-0.0742856	0.838547	-0.356714	0.0515302	-0.195697	0.77468	-0.364534	0.196772	background
CPSF3L_PUSL1	-0.537385	0.0754701	-0.428599	0.019303	-0.622387	0.271505	-0.500398	0.160667	abundance
CPTP	-0.115345	0.754989	-0.435422	0.0210413	-0.597319	0.362291	-0.464163	0.0995477	buffering
DVL1_TAS1R3	-0.92696	0.00695489	-1.25725	1.32742e-05	-4.42717	0.00655658	-1.47155	0.0097308	abundance
MIS12	-0.266687	0.418639	-0.425655	0.0120634	0.643257	0.205029	-0.321936	0.112581	background
TRPM3	2.85951	3.5075e-08	3.28781	1.75597e-07	6.14442	0.0165806	3.90481	0.00930832	abundance
AURKAIP1	-0.813332	0.0160702	-0.752482	0.000745493	-2.2018	0.0203823	-1.0663	0.0150196	abundance
CCNL2	0.766464	0.0214366	0.305802	0.163934	0.642834	0.296568	0.0781188	0.872672	background
MRPL20	-0.665802	0.0377386	-0.854333	0.000173387	-1.79976	0.165517	-0.994553	0.0202253	abundance
VWA1	2.17755	4.11199e-05	1.92378	7.06896e-06	2.48342	0.176736	1.95607	0.0223263	abundance
ATAD3C	-2.23727	7.00519e-06	-1.73124	4.66106e-05	-5.00657	0.00654418	-2.88554	0.0081935	abundance
ATAD3B	-2.9554	5.73363e-08	-2.32316	7.72001e-07	-7.94677	0.00255724	-3.26471	0.0078619	abundance
ATAD3A	-2.34959	1.17656e-06	-2.17535	8.31294e-07	-5.56153	0.0143786	-2.47571	0.00965551	abundance
SEC11A	-0.402413	0.197682	-0.0373133	0.72981	-0.205804	0.679515	0.019116	0.907802	background
MIB2	0.728334	0.0349442	0.467306	0.010928	0.69128	0.313912	0.45705	0.163238	abundance
ESRRG	2.88974	3.31102e-08	2.60408	1.39819e-06	4.15934	0.0204049	3.97271	0.0218318	translation
LDHD	2.9461	7.1084e-06	2.54287	3.55005e-07	-21.5781	0.000257533	2.25273	0.00629391	abundance
RNF41	-0.0223333	0.946796	-0.0300649	0.809837	-0.038383	0.946735	-0.0337225	0.860641	background
SLC35E2B	1.10295	0.00103011	1.06771	2.1612e-05	1.87399	0.0409532	1.15771	0.0195555	abundance
MOG	2.32943	6.19963e-07	2.76599	1.99805e-07	-2.08856	0.0451696	2.65244	0.0081935	abundance
SLC35E2	1.20324	0.000530247	1.01538	3.51997e-05	1.78676	0.0431544	1.11467	0.025854	abundance
NADK	-0.184001	0.558906	-0.2571	0.0539354	-0.461356	0.446263	-0.292791	0.159581	background
KRCC1	2.79773	2.18393e-06	2.2127	4.64261e-07	-17.8382	0.00296608	2.03883	0.00794286	abundance
GNB1	-0.371968	0.199819	-0.36646	0.00685924	0.490414	0.333366	-0.292166	0.128891	background
TOR1A	-0.342595	0.23069	-0.343001	0.00994941	-0.716948	0.166793	-0.445075	0.0646801	background
FAAP20_PRKCZ	-0.0156783	0.965942	-0.152043	0.278453	-0.269709	0.641235	-0.156102	0.416569	background
SKI	-0.426934	0.164529	-0.555857	0.00180691	0.269228	0.643632	-0.458091	0.0786082	background
MORN1	-0.0062566	0.984993	0.283013	0.0474563	0.0880511	0.889838	0.28254	0.193819	background
SNX3	0.0166298	0.962961	-0.0851813	0.435672	0.497284	0.275343	-0.0880276	0.571412	background
PEX10_RER1	-0.335669	0.249888	-0.312272	0.0266596	-0.535223	0.331298	-0.407707	0.114074	background
PANK4	-0.646026	0.0272653	-0.639859	0.000754727	-0.733848	0.167572	-0.744714	0.0705937	abundance
TNFRSF14	1.49223	0.00034776	1.36169	1.97674e-05	3.89508	0.0220741	1.63637	0.0154194	abundance
FAM213B_MMEL1	-1.37979	0.000270308	-1.34129	6.94121e-06	-4.05138	0.0138144	-1.50394	0.0109922	abundance
TPRG1L	0.380205	0.190263	0.465404	0.00208708	0.69143	0.311773	0.493951	0.0484653	background
WRAP73	-0.888247	0.0042228	-0.733994	0.000359331	-1.37958	0.0421275	-1.20094	0.016715	abundance
TP73	-2.32119	2.29189e-06	-2.33736	7.61418e-06	0.724567	0.496295	-1.02076	0.0816552	abundance
LRRC47	-0.48038	0.116807	-0.217892	0.143125	-0.346418	0.538324	-0.107235	0.667911	abundance
CEP104	0.169303	0.583452	0.170566	0.118149	0.886057	0.113814	0.181682	0.272017	background
DFFB	0.100093	0.745083	0.0168875	0.927018	0.102929	0.834331	0.15352	0.559251	background
C1orf174	-1.22656	0.00043417	-1.30854	1.30305e-05	-3.24572	0.0148274	-1.82067	0.0102329	abundance
AJAP1	-2.6862	9.85054e-08	-2.77844	3.91063e-07	1.33103	0.136678	-1.68659	0.0262441	abundance
KCNAB2_NPHP4	0.351527	0.277143	0.165795	0.187058	-0.0748341	0.896008	0.0785966	0.648676	background
RPL22	-0.779685	0.0181252	0.166374	0.124177	-2.73094	0.0162514	0.18962	0.255392	background
ICMT_RNF207	-0.864084	0.00502901	-0.85957	0.00011533	-1.51784	0.0370841	-1.30922	0.016877	abundance
KIAA0825	2.543	1.507e-07	3.09323	5.97514e-07	3.43511	0.0391307	3.76848	0.0198844	abundance
ACOT7	-1.40032	0.000114085	-1.17704	5.10443e-05	-2.1955	0.0230642	-1.75725	0.0311979	abundance
NAP1L1	-0.573218	0.0837161	0.548493	0.00159256	-1.33428	0.0949274	0.60666	0.0406615	translation
ESPN	1.72403	4.02421e-05	1.39814	0.000133682	0.819317	0.262547	0.792633	0.311433	abundance
PLEKHG5_TNFRSF25	0.124308	0.710689	-0.190953	0.286538	0.151459	0.807114	-0.20139	0.473858	background
SLCO5A1	-0.13492	0.721365	-0.0911748	0.622138	-0.0850987	0.913671	-0.0705073	0.806212	background
NOL9	-0.618314	0.0430633	-0.324366	0.0162828	-0.125922	0.831246	-0.22336	0.287932	abundance
ZBTB48	0.00753222	0.982667	-0.0519517	0.707277	-0.0132722	0.984484	-0.0513458	0.810868	background
KLHL21	-0.758781	0.0189568	-0.616287	0.00142079	-0.628653	0.323683	-0.58352	0.0744139	abundance
PHF13	-0.324102	0.276003	-0.1938	0.088397	-0.972307	0.0942386	-0.247051	0.171682	background
BACE1_RNF214	1.30355	0.00022433	1.12709	1.22593e-05	3.16484	0.141298	1.23476	0.0118916	abundance
APH1B	2.25917	6.44704e-07	1.82924	2.23351e-06	3.82049	0.0428874	2.38112	0.01053	translation
DNAJC11_THAP3	-0.522266	0.0811569	-0.437812	0.00406621	-1.52085	0.035443	-0.616945	0.0290809	abundance
CAMTA1	-0.0144214	0.965844	-0.217139	0.0749568	-0.429175	0.40536	-0.219951	0.22232	background
VAMP3	0.467023	0.10564	0.185621	0.118815	0.400694	0.40156	0.126089	0.486471	abundance
PER3	1.19898	0.000640258	0.941307	0.000376996	1.17157	0.128541	0.920718	0.0731651	abundance
SLC29A4	0.881065	0.0124991	1.11332	0.000373149	0.486541	0.554157	0.990484	0.0823538	abundance
PCDH18	1.3104	0.000251353	0.943744	0.000537069	1.63475	0.0894191	1.34827	0.0623294	translation
PARK7	-0.396745	0.169915	-0.353431	0.0115432	-0.824904	0.128518	-0.506747	0.0499517	background
SLC45A1	1.45946	8.59222e-05	1.16211	0.000704264	1.82541	0.0326234	2.03118	0.128994	translation
SIGIRR	0.495728	0.132219	0.52939	0.00201787	0.523812	0.457497	0.531441	0.0552	abundance
LRRFIP2	0.563713	0.0526475	0.593784	0.000546973	0.351507	0.462683	0.552735	0.0419062	abundance
ENO1	-1.27695	0.000223826	-1.18544	1.98287e-05	0.338256	0.455924	-0.291047	0.15229	abundance
GPR157	-0.310368	0.278827	-0.222936	0.519084	-0.334299	0.458594	-1.14533	0.104032	background
H6PD	1.49206	0.000204002	1.55384	2.74971e-06	-7.70689	0.0019672	1.31248	0.00929127	abundance
SPSB1	0.781404	0.0152878	0.913559	0.000264583	1.372	0.160964	1.09275	0.0354967	abundance
SLC25A33	-0.998994	0.0028301	-1.22199	2.08592e-05	-2.27535	0.087332	-1.43882	0.0175866	abundance
TMEM201	-1.80849	1.12256e-05	-1.86256	7.6724e-06	-0.299716	0.706515	-1.04969	0.101554	abundance
CLSTN1_PIK3CD	0.404261	0.234515	0.548126	0.00342255	-0.853143	0.188885	0.427956	0.0738803	background
CTNNBIP1	-0.959484	0.00298727	-0.987242	2.58949e-05	-0.318869	0.644889	-0.955358	0.0178464	abundance
LZIC	-0.179001	0.580955	-0.462432	0.00231977	-1.14685	0.113659	-0.477773	0.0463912	buffering
NMNAT1	1.17054	0.00055054	0.734739	0.000173451	2.53009	0.0360241	1.01414	0.0163854	abundance
UBE4B	0.290257	0.31881	0.596357	0.000427256	-2.79754	0.00801905	0.540343	0.032208	buffering
KIF1B	0.439519	0.143369	0.415154	0.0117194	0.814719	0.152049	0.565154	0.0658932	abundance
PGD	-0.299637	0.305854	0.0881655	0.42508	-0.109099	0.826351	-0.015122	0.926966	background
APITD1_APITD1-CORT_CORT	-0.69137	0.0240081	-0.988384	8.15891e-05	-1.08812	0.162513	-1.08799	0.019839	abundance
DFFA	-0.732556	0.0143397	-0.549492	0.00236041	-1.14691	0.06443	-1.1573	0.0188308	abundance
PEX14	-0.193626	0.52968	-0.232547	0.143503	-0.415375	0.373361	-0.368061	0.115962	background
CASZ1	-0.0682058	0.847597	0.791	0.0101447	-0.713716	0.211925	0.854698	0.0293003	buffering
TARDBP	-0.61699	0.0385438	-0.621052	0.000883983	-0.776269	0.172174	-0.682028	0.0563048	abundance
ST13	0.0791732	0.79944	0.626714	0.000360836	-1.14213	0.051083	0.587887	0.0273761	buffering
PFN2	0.0691515	0.834164	-0.0831741	0.422558	0.245875	0.651465	-0.083888	0.590118	background
SRM	0.619504	0.0376809	0.0362337	0.766655	0.679494	0.158401	0.383743	0.0744135	background
EXOSC10	0.483754	0.111942	0.584486	0.000906973	-0.835416	0.158745	0.449632	0.0582488	abundance
MTOR	0.886576	0.00743005	1.04671	2.42088e-05	0.394872	0.844317	1.02334	0.0175917	abundance
ANGPTL7	7.82927	1.89682e-11	8.85526	1.27466e-09	-94.719	0.000536928	8.46657	0.00278929	abundance
UBIAD1	-0.93174	0.00329565	-0.682424	0.00166615	-0.382807	0.422433	0.209686	0.468983	abundance
FBXO2_FBXO44	0.957179	0.0073615	0.836113	0.000454187	2.15602	0.0317933	1.07666	0.0270723	abundance
FBXO6	1.11585	0.00108616	1.00013	9.23839e-05	2.04578	0.024619	1.34274	0.0278897	abundance
MAD2L2	-0.800989	0.0217045	-0.777628	0.000205896	-2.74523	0.0261109	-0.893088	0.0198587	abundance
AGTRAP	-0.199207	0.530519	-0.340107	0.0487039	-0.560511	0.266026	-0.443747	0.0865815	background
C1orf167_CLCN6_MTHFR	1.20698	0.000751821	1.28368	1.17026e-05	-2.04864	0.0362445	0.946911	0.0185325	abundance
TK2	0.983198	0.00222681	0.993181	3.72018e-05	1.38113	0.152789	1.0836	0.025742	abundance
FHOD3_KIAA1328_TPGS2	-0.187207	0.524222	-0.184482	0.117154	-0.0608399	0.907048	-0.0896094	0.594536	background
KIAA2013	-0.411059	0.18845	-0.349283	0.0242427	-0.651542	0.27615	-0.409584	0.117581	background
PLOD1	-0.203965	0.516663	-0.235648	0.0780835	0.0750219	0.897892	-0.189087	0.325339	background
MFN2	-0.813846	0.00817751	-0.551806	0.000996324	-0.175019	0.768153	-0.372661	0.144363	abundance
MIIP	-0.816457	0.0106257	-0.996616	0.000559681	-1.50453	0.0424405	-1.51173	0.0220029	abundance
TNFRSF1B	-2.39104	8.33865e-07	-2.48355	7.77536e-06	-1.44111	0.246991	-1.77279	0.179571	abundance
VPS13D	1.60238	3.39035e-05	1.48943	6.89394e-06	1.37339	0.43195	1.42444	0.0385906	abundance
RBBP8	-0.641093	0.046219	-0.779612	0.000133256	0.158664	0.825221	-0.747548	0.0234468	abundance
ZNF124	-0.473627	0.189483	-0.0717591	0.509913	-0.202276	0.785948	-0.0486074	0.770268	background
PRDM2	0.811475	0.0122656	0.68986	0.000370226	2.37237	0.0482512	0.88168	0.0195601	abundance
KAZN	-0.954211	0.00500233	-0.989575	0.000136148	-0.0177842	0.983649	-0.76697	0.0574117	abundance
TMEM51	1.10389	0.000744412	1.18375	1.89856e-05	1.74497	0.0281747	1.69461	0.0165916	abundance
ZNF343	-0.0867166	0.788888	-0.249818	0.0432247	-0.729419	0.150294	-0.273883	0.138595	background
XYLT1	0.383362	0.260155	0.539144	0.00512993	0.0585142	0.950268	0.500577	0.0962613	background
AGBL5_OST4	0.385518	0.232625	0.0763301	0.533249	0.287006	0.629818	0.0296017	0.878121	background
EFHD2	-1.26162	0.000450504	-1.19946	6.31249e-05	-2.61437	0.0269527	-1.78434	0.0156294	abundance
CASP9	0.745326	0.0159377	0.885153	6.93455e-05	1.62799	0.06443	0.983142	0.0216305	abundance
AGMAT_DNAJC16	1.09235	0.000880937	0.813639	8.77126e-05	1.61953	0.107999	0.923675	0.0360793	translation
DDI2_RSC1A1	-0.787635	0.0121363	-0.48112	0.0058837	-1.01184	0.117037	-0.623063	0.110121	translation
PLEKHM2	0.471098	0.125944	0.404432	0.00934468	0.629397	0.272105	0.437424	0.107922	abundance
FBLIM1	2.09694	1.16812e-05	2.83362	1.28178e-06	0.650835	0.670573	2.60901	0.0221184	abundance
UQCRHL	-0.767614	0.0282771	-0.694881	0.00128746	-2.14605	0.029799	-0.93527	0.0185325	abundance
ZBTB17	0.101363	0.782913	0.04932	0.713519	0.220196	0.684707	0.0772945	0.657864	background
AP1S2	0.57987	0.0851449	0.517692	0.00685077	-0.122469	0.861341	0.364384	0.169586	abundance
EPHA2	-1.56285	4.92394e-05	-1.57308	7.8627e-06	0.689985	0.245335	-0.827711	0.0523878	abundance
ARHGEF19	0.0519609	0.873217	0.305643	0.0529204	-0.0212788	0.970734	0.29617	0.21581	background
COPRS	-1.16808	0.00195742	-1.01184	9.0412e-05	-3.88061	0.013945	-1.3632	0.0108588	abundance
MBNL3	-0.307954	0.309915	-0.171399	0.167946	-0.315369	0.554466	-0.173895	0.373179	background
SZRD1	-0.124623	0.689233	-0.265824	0.0473575	-0.0922256	0.882224	-0.260856	0.203029	background
C1D	-0.475464	0.173173	-0.636376	0.00227428	0.414087	0.641235	-0.538583	0.0760654	background
NECAP2	0.0985935	0.756526	0.268411	0.0579334	0.270602	0.62327	0.301329	0.167753	background
NBPF1	0.208244	0.474345	0.199283	0.0732968	-0.46904	0.306478	0.188169	0.256342	background
CROCC	-0.520579	0.145122	-0.383444	0.0119639	0.99341	0.0917085	-0.268598	0.1491	abundance
MFAP2	-0.0604074	0.861976	-0.172496	0.157637	-0.42539	0.411325	-0.184968	0.296819	background
ATP13A2	-0.878758	0.00919018	-1.04839	4.27869e-05	0.428791	0.532304	-0.928874	0.0268204	abundance
PADI2	4.01835	2.44915e-09	3.9614	1.90715e-07	3.64586	0.212744	3.88749	0.0150849	abundance
RCC2	-0.606459	0.0458307	-0.271577	0.0308812	-0.573055	0.348625	-0.265214	0.200516	abundance
DOLK_NUP188	-1.10241	0.00143477	-1.01241	3.40666e-05	0.339207	0.700931	-0.879753	0.0256798	abundance
LRRC8B	-1.28004	0.000310868	-1.17458	0.000527402	-1.37125	0.0858207	-1.34025	0.182015	abundance
NUP160	-1.05548	0.00195658	-1.09185	1.44141e-05	-3.20793	0.0348169	-1.14579	0.0122469	abundance
NUP205	-1.5707	5.55371e-05	-1.50288	2.74971e-06	-10.3658	0.00064645	-1.76999	0.00786163	abundance
ALDH4A1	0.536724	0.0885964	0.273204	0.0277302	-0.581236	0.26734	0.205199	0.239773	abundance
IFFO2	0.241423	0.449342	0.393092	0.012328	-0.326595	0.577874	0.331388	0.132584	background
UBR4	0.163311	0.639916	0.497898	0.0111139	0.0541651	0.948278	0.488488	0.107737	buffering
EMC1	-0.199849	0.555596	-0.0264678	0.831815	-0.209569	0.747668	-0.0327005	0.868038	background
MRTO4	-2.43172	1.39498e-07	-2.07924	1.69702e-06	-2.30754	0.0166239	-0.259892	0.797056	translation
PQLC2	-0.454826	0.141078	-0.349653	0.0453524	-0.893363	0.107074	-0.617257	0.0429625	abundance
GUCD1_SNRPD3	-0.225119	0.455411	-0.396671	0.0105137	-0.675904	0.224226	-0.489676	0.0559509	background
CAPZB	-0.0646198	0.839252	-0.0396516	0.707277	-0.0060449	0.990913	-0.0335276	0.836591	background
MINOS1_MINOS1-NBL1_NBL1	-1.44421	0.00013965	-1.33055	5.89208e-06	-4.88127	0.012254	-1.49568	0.0109211	abundance
SLC25A16	0.198061	0.553425	-0.343236	0.0465251	0.776636	0.144622	-0.44331	0.0598177	translation
SAMD9L	1.78241	1.82504e-05	1.70523	3.50909e-06	4.02032	0.0147999	2.04697	0.0119113	abundance
OTUD3	-0.909504	0.00329446	-0.679289	0.000714485	-0.977043	0.081732	-0.879423	0.126455	abundance
CAMK2N1	-0.431707	0.153214	-0.494442	0.0027788	-0.924194	0.189018	-0.569802	0.0446631	background
MUL1	-0.352442	0.236066	-0.189443	0.123966	-0.499073	0.32332	-0.243919	0.234096	background
PINK1	1.16089	0.000983437	0.87586	0.000183085	1.8553	0.0554556	1.07247	0.0424073	translation
DDOST	-0.142929	0.636153	0.0925907	0.441382	-0.0683503	0.893645	0.0176523	0.921763	background
SH2D5	-1.99125	2.87798e-06	-2.0379	6.89394e-06	-0.73345	0.259924	-0.755462	0.341465	abundance
HP1BP3	1.03145	0.00150427	0.761425	0.000276359	2.13579	0.0132297	1.44786	0.00868969	abundance
EIF4G3	0.564516	0.0923249	0.515722	0.00882925	1.19074	0.127279	0.677902	0.0518266	abundance
ZNF32	0.795248	0.0147697	0.193822	0.152255	0.926514	0.145509	0.292892	0.228459	translation
ECE1	-0.0891796	0.790082	0.101045	0.509746	-0.188563	0.72011	0.141766	0.491213	background
NBPF3	0.363426	0.205922	0.247867	0.0576238	0.467436	0.345812	0.345856	0.146846	background
RAP1GAP	-0.282261	0.34913	-0.608383	0.0072547	-0.252363	0.66458	-0.592111	0.100571	buffering
USP48	0.444144	0.148619	0.332636	0.0210675	0.534866	0.367422	0.352082	0.15229	abundance
HSPG2_LDLRAD2	1.34503	0.00107035	0.908	0.00669551	0.560288	0.406778	0.231179	0.683617	abundance
CDC42	-0.274739	0.394638	-0.466466	0.00166907	6.55592	0.00274808	-0.450278	0.0467093	background
SYT14	1.74918	2.63811e-05	1.40588	1.99059e-05	0.94918	0.2936	1.17161	0.0452728	abundance
ZBTB40	0.0849163	0.812506	0.0255484	0.814979	0.192797	0.749111	0.0317304	0.847464	background
EPHB2	-1.04305	0.00340657	-0.955748	5.52659e-05	-2.52514	0.0611016	-1.05741	0.0183656	abundance
KDM1A	-0.464012	0.136976	-0.3649	0.00723998	0.721136	0.240649	-0.324405	0.10476	abundance
VPS37B	0.462816	0.108399	0.509794	0.00497044	0.57452	0.260571	0.656671	0.130438	abundance
NLGN4Y	0.519875	0.0932677	1.04649	3.96831e-05	2.86262	0.0103115	1.21515	0.0105063	abundance
HNRNPR	-0.878531	0.00736998	-0.799905	0.000303393	-2.29695	0.0152556	-1.14816	0.0150165	abundance
DLC1	-0.753624	0.0181197	-0.579186	0.000807687	-1.59357	0.0440789	-0.661717	0.0345121	abundance
C1orf123_CPT2	0.342014	0.23497	0.407737	0.00751762	0.151248	0.785948	0.301269	0.235943	background
GPRC5B	0.156486	0.606568	-0.167573	0.286023	0.080858	0.876572	-0.065666	0.77749	background
MOB1A	0.139636	0.701587	-0.023552	0.874419	0.134311	0.85391	-0.0187912	0.935387	background
ASAP3	0.0862125	0.809148	-0.0800274	0.5787	0.170214	0.785153	-0.0982023	0.639403	background
E2F2	-4.18573	8.30796e-09	-4.16696	4.65733e-05	-5.83076	0.0265004	-7.26206	0.0421387	abundance
ID3	1.21666	0.00122891	1.13298	6.46848e-05	3.71625	0.00897876	1.5678	0.010466	abundance
RPL11	-0.859084	0.00956702	0.156425	0.20137	-0.385323	0.395072	-0.108694	0.500033	background
TCEB3	-0.60486	0.0392703	-0.705143	0.000156496	-1.87638	0.0486387	-0.740008	0.0199398	abundance
PITHD1	-0.0424587	0.892146	0.184046	0.128756	0.00432722	0.993636	0.161741	0.364733	background
LYPLA2	-0.268637	0.409657	-0.220045	0.109983	-0.441042	0.457508	-0.251104	0.247918	background
GALE	0.0918145	0.775129	0.287248	0.0551642	0.128032	0.820198	0.293688	0.207434	background
HMGCL	1.9967	1.97883e-06	1.62945	3.50291e-06	3.482	0.00991286	2.47572	0.0188269	translation
FUCA1	1.08415	0.00160903	1.06836	2.32239e-05	-2.3861	0.0730516	0.803565	0.018134	abundance
PNRC2	0.0427374	0.892146	0.0620753	0.633409	0.00497762	0.99218	0.0110752	0.948967	background
NUB1	0.71074	0.0166044	0.524248	0.00137827	0.888481	0.110197	0.636291	0.0540666	abundance
PRH1_PRH1-TAS2R14_SMIM10L1_TAS2R14	0.0323471	0.923724	-0.171752	0.115422	1.8468	0.0192126	-0.174426	0.284626	background
IL22RA1	-0.0381761	0.903196	0.47349	0.0262574	0.00979493	0.985298	0.432614	0.166402	background
IFNLR1	0.245714	0.408457	-0.0999753	0.558845	0.26265	0.595535	-0.166914	0.537316	background
MED27	-0.40632	0.154389	-0.449337	0.00391315	-0.884278	0.091736	-0.80698	0.0167821	background
NIPAL3_STPG1	0.571714	0.0521152	0.312356	0.0230385	0.128918	0.797238	0.0197578	0.917545	abundance
RCAN3	0.211105	0.480206	0.249476	0.0532663	-0.157781	0.751716	0.161097	0.350187	background
SRRM1	-0.707214	0.0375653	-0.527633	0.0018672	-1.75283	0.0611016	-0.614661	0.0397924	abundance
CLIC4	0.912161	0.00398974	0.782766	0.000763422	0.796432	0.180922	0.646341	0.153468	abundance
RUNX3	-0.865345	0.00600447	-0.878428	0.000389023	-0.694486	0.273557	-0.737337	0.149364	abundance
KBTBD4_NDUFS3_PTPMT1	-0.196175	0.512704	-0.212521	0.0827244	-0.601173	0.201404	-0.309	0.105557	background
RHCE_TMEM50A	0.228494	0.440531	0.0873737	0.420645	0.164715	0.745337	0.0672158	0.688181	background
ITIH5	-1.81769	0.00108759	-1.88692	0.000432537	-3.77971	0.0618704	-2.49195	0.0210942	abundance
DCAF13_SLC25A32	-1.27128	0.000643035	-1.34465	6.54374e-06	-1.82612	0.407416	-1.36923	0.012126	abundance
TMEM57	0.0155603	0.961518	0.229421	0.0478378	0.106963	0.82569	0.232591	0.185368	background
LDLRAP1	0.715329	0.019737	0.691356	0.000577205	1.39294	0.0642315	0.92712	0.0326838	abundance
MAN1C1	0.240727	0.506931	-0.080166	0.540747	0.354312	0.606312	-0.106332	0.589053	background
SEPN1	0.727706	0.0195608	0.330703	0.0600525	0.66534	0.226604	0.23452	0.552454	abundance
AUNIP_MTFR1L	0.270513	0.365799	-0.138553	0.285365	0.0714582	0.888911	0.0115122	0.946929	background
PAQR7	-0.673244	0.0254639	-0.640261	0.00135295	-1.26215	0.0515736	-1.03515	0.0219302	abundance
STMN1	-0.884971	0.00513598	-1.16318	2.42976e-05	-1.15028	0.151496	-1.23243	0.0263061	abundance
NFATC1	-0.426152	0.159517	-0.974812	0.00559395	0.104191	0.840412	-0.342593	0.253508	background
PAFAH2	0.556415	0.0584095	0.854357	0.000188998	1.12312	0.106586	1.09911	0.022622	abundance
KLF5	-0.332305	0.318617	-0.0221587	0.849282	-0.409889	0.445485	-0.0721567	0.665327	background
ANK2	1.34139	0.000334421	1.5887	4.3369e-06	2.97246	0.0963178	1.75156	0.0123207	abundance
PDIK1L	-0.387368	0.213917	-0.442066	0.00666869	0.0794767	0.900962	-0.371087	0.122202	background
ZNF593	-1.24535	0.00150427	-1.12907	1.78999e-05	-4.92564	0.00900559	-1.25159	0.0116966	abundance
CEP85	-1.12831	0.000679336	-1.14586	1.64022e-05	-3.01734	0.0103115	-1.71511	0.00922824	abundance
SH3BGRL3	0.208636	0.52377	-0.0401059	0.759549	0.195774	0.750109	-0.029678	0.886514	background
CD52_UBXN11	-0.395924	0.200905	-0.507391	0.0396442	-0.727521	0.181368	-0.823662	0.0502131	background
NAT9	-1.00178	0.00269003	-0.392865	0.0373317	-1.46641	0.0307808	-1.20522	0.0110887	abundance
MCL1	-0.381425	0.190883	-0.286969	0.0267884	-0.172814	0.74333	-0.231669	0.228351	background
KYAT3_RBMXL1	0.0317409	0.926779	0.0580267	0.632687	-0.010848	0.986465	0.0551006	0.765614	background
ENSA	0.212162	0.507722	0.0523655	0.642778	0.153337	0.800752	0.0370276	0.833488	background
HMGN2	-0.970823	0.00398974	-0.893013	7.94393e-05	-1.98722	0.0649059	-0.996779	0.0244039	abundance
RPS6KA1	-1.55415	4.64397e-05	-1.51422	7.73334e-06	-0.537371	0.564365	-1.17819	0.0564697	abundance
ARID1A	-0.129946	0.720611	0.0867333	0.585634	-0.218293	0.73857	0.116265	0.612394	background
PIGV	0.979237	0.0023065	0.735459	0.000276168	1.6027	0.0435667	1.00996	0.0267865	abundance
ZDHHC18	-1.15554	0.000622878	-1.286	9.07221e-06	-2.34947	0.0279871	-1.51637	0.0167821	abundance
GPN2	-0.176651	0.595827	0.0970857	0.548204	-0.109285	0.860796	0.0521749	0.833922	background
ZPR1	-1.00169	0.00195412	-0.970901	7.20823e-05	-1.92763	0.0493	-1.39302	0.0203828	abundance
TRNP1	-0.995512	0.00493837	-1.20807	5.26079e-05	0.3052	0.846465	-0.990154	0.0425526	abundance
FAM46B	-1.67319	2.98903e-05	-1.77858	2.41261e-05	0.130609	0.810817	-0.433504	0.222473	abundance
SLC9A1	-0.16647	0.654393	0.0952438	0.619522	-0.267716	0.682001	0.150193	0.563975	background
WDTC1	0.877542	0.00502854	0.446744	0.00529281	0.855392	0.121537	0.427655	0.223457	translation
TMEM222	-0.816184	0.00996169	-0.977116	0.00018511	-2.13841	0.0131193	-1.57228	0.00815003	abundance
SYTL1	2.93307	2.37137e-07	2.04498	1.8261e-06	8.17192	0.00670922	2.66003	0.010889	abundance
FOPNL	0.151172	0.677336	0.146007	0.238402	-0.414307	0.378552	0.110948	0.485797	background
KIAA0586_TIMM9_TOMM20L	-0.0658253	0.846221	0.0908698	0.495827	-0.00451846	0.994266	0.0795636	0.691595	background
GPR3	-2.96408	1.80265e-07	-2.73743	2.34161e-07	11.3053	0.0189259	-2.37971	0.00794286	abundance
WASF2	0.0222508	0.945347	0.180857	0.142645	-0.0424206	0.936694	0.176056	0.340188	background
AHDC1	-0.572188	0.0838191	-0.668177	0.000882003	0.0890429	0.909745	-0.595595	0.0563456	abundance
IFI6	1.12369	0.00329446	0.964319	9.10017e-05	4.26078	0.0073824	1.23635	0.0110852	abundance
FAM76A	0.286312	0.348694	0.00766687	0.956201	0.274304	0.552681	-0.143037	0.4042	background
STX12	0.966068	0.00323095	0.766933	0.000220442	0.784552	0.400186	0.726728	0.0603431	abundance
PPP1R8	-0.445321	0.123566	-0.597436	0.000606217	0.0594322	0.920516	-0.509655	0.0664458	abundance
THEMIS2	-0.0767892	0.813377	0.14255	0.444214	-0.129938	0.80917	0.185818	0.49131	background
RPA2	-1.60019	1.90194e-05	-1.51229	4.20396e-06	-1.44624	0.148304	-1.37135	0.0925527	abundance
EYA3	-0.107376	0.736554	-0.247744	0.0352864	-0.411448	0.584401	-0.249996	0.161231	background
DNAJC8	-0.0424379	0.899706	-0.382326	0.00583253	-0.416973	0.521763	-0.384001	0.0723999	buffering
ATPIF1	0.14735	0.648843	-0.142458	0.232918	0.111923	0.857028	-0.1382	0.446796	background
SESN2	0.321641	0.321999	0.164671	0.248054	0.375509	0.534241	0.185591	0.411723	background
MED18	-0.190739	0.535574	-0.10836	0.410838	-0.346527	0.445035	-0.21669	0.227689	background
PHACTR4	0.240942	0.418516	0.300797	0.0196242	0.640267	0.255416	0.339147	0.0991387	background
RCC1	-2.16404	5.76612e-07	-1.73837	6.01038e-06	-2.50155	0.012988	-5.9455	0.00873527	translation
TRNAU1AP	-0.0512761	0.8724	-0.0946448	0.435191	-0.0888312	0.861341	-0.107606	0.555629	background
TAF12	0.61367	0.0430397	0.475666	0.00319028	0.192466	0.795364	0.367786	0.123471	abundance
GMEB1	-0.638072	0.0504956	-0.280242	0.0275995	0.337591	0.549524	-0.197818	0.274071	abundance
YTHDF2	-0.540981	0.080648	-0.487393	0.001459	-3.39556	0.00788713	-0.551727	0.0323703	abundance
CNIH3	1.53537	6.78916e-05	1.21809	4.63381e-05	1.24124	0.167422	1.08623	0.084095	abundance
EPB41_TMEM200B	-0.425168	0.144123	-0.295945	0.0168896	0.488003	0.317796	-0.262194	0.150986	abundance
DBT	1.12276	0.00171432	0.856466	0.000626358	1.21509	0.177205	0.89572	0.0920169	abundance
CAMKK2	-0.25965	0.376411	-0.224675	0.0725808	-0.114003	0.833841	-0.169181	0.369448	background
MECR	-0.277791	0.370896	-0.39287	0.0169287	-0.426633	0.451981	-0.425415	0.121581	background
PTPRU	-0.297279	0.425167	-0.562266	0.00278229	1.30577	0.0730076	-0.494335	0.0513067	buffering
SDC3	-1.16482	0.000722208	-1.55389	1.4587e-05	0.337386	0.584344	-0.885846	0.0708601	abundance
PUM1	0.222178	0.467717	0.114248	0.332102	0.278806	0.604955	0.132159	0.476722	background
FOXRED1	-1.03406	0.00199341	-0.789636	0.000728307	-1.34475	0.083914	-1.00708	0.0553844	abundance
SNRNP40	-0.972809	0.00230899	-1.07614	1.3461e-05	4.63008	0.00885399	-1.0094	0.0122469	abundance
ZCCHC17	0.0707441	0.827123	-0.309143	0.0226854	0.0343149	0.958243	-0.307151	0.137464	buffering
SERINC2	-0.68198	0.0266876	-1.25728	6.16116e-05	-0.278857	0.677062	-1.10116	0.0239728	abundance
TINAGL1	-2.94426	4.33701e-08	-2.80147	2.91023e-07	-2.60123	0.103387	-2.75489	0.0148738	abundance
PEF1	-0.413653	0.145048	-0.292081	0.0284477	-0.601728	0.199821	-0.664762	0.0306775	abundance
COL4A1	-1.23812	0.00122782	-0.99693	0.000537069	-0.57455	0.548116	-0.732117	0.140535	abundance
ADGRB2	0.58952	0.0820427	-0.0202873	0.884612	0.629139	0.272425	-0.162691	0.420683	background
SPOCD1	1.19188	0.000512555	0.963772	0.000111537	0.864289	0.161567	0.767684	0.131201	abundance
TRA2B	-1.20863	0.000376093	-1.20015	8.51625e-06	2.27529	0.0435747	-0.916767	0.016715	abundance
PTP4A2	-0.636766	0.0289658	-0.751445	0.00015355	-1.32889	0.0445304	-1.04124	0.0145526	abundance
ERCC4	0.381022	0.218679	0.519284	0.00385887	0.966192	0.133241	0.624989	0.0464369	background
TMEM39B	-0.0998446	0.756817	-0.126111	0.331504	-0.27847	0.548952	-0.177718	0.31016	background
KPNA6	-0.115238	0.716078	-0.0197458	0.852794	-0.181063	0.723514	-0.026653	0.870446	background
TXLNA	-0.360421	0.249015	-0.100801	0.385625	-0.345468	0.550118	-0.0964147	0.60479	background
CCDC28B	1.13044	0.00146012	0.911979	6.2171e-05	2.34833	0.0457652	1.00753	0.0201176	abundance
IQCC	0.0396487	0.905463	0.144623	0.389762	0.186164	0.696961	0.176985	0.334225	background
EIF3I_TMEM234	-0.527654	0.0798902	-0.335683	0.0189868	-0.939646	0.119869	-0.474832	0.0677549	abundance
FAM167B	4.96087	2.1708e-10	3.60412	3.18416e-07	2.04675	0.129279	2.67137	0.0185325	translation
HDAC1	0.226743	0.451512	0.198373	0.0935612	0.523485	0.29661	0.241436	0.196773	background
BSDC1	0.323392	0.261344	0.283836	0.0501082	0.514139	0.272872	0.538643	0.072252	background
NRG1	-0.460718	0.23129	-0.339507	0.0338648	-0.736942	0.35643	-0.366818	0.146867	background
HMGN3	0.107117	0.755063	0.0256426	0.814618	0.0232684	0.970797	0.0174788	0.916809	background
ZBTB8A	-0.207517	0.520409	-0.477102	0.00962326	-0.379202	0.556278	-0.502053	0.0885228	buffering
ZBTB8OS	-0.138277	0.697602	-0.415948	0.00685826	1.07903	0.176382	-0.389188	0.0763943	buffering
ALG14	0.136978	0.688022	0.229866	0.0714779	-0.346385	0.544964	0.208055	0.257645	background
CHD1L	-0.153521	0.602821	-0.247606	0.035288	0.197598	0.66711	-0.152282	0.341001	background
RBBP4_SYNC	-0.182736	0.575364	-0.175001	0.115234	-0.163949	0.79791	-0.174662	0.296983	background
KIAA1522	0.38971	0.193034	0.043365	0.816232	0.358466	0.443895	-0.294217	0.232289	background
S100PBP_YARS	-1.02627	0.00182067	-0.833766	7.64375e-05	-2.32565	0.0678262	-0.953172	0.0210992	abundance
HPCA_TMEM54	0.388885	0.237644	-0.168827	0.305643	0.219082	0.718584	-0.0524595	0.837589	background
RNF19B	0.382858	0.225811	0.499854	0.00291735	0.27422	0.726625	0.489896	0.0688895	background
AK2	-0.983097	0.00189542	-0.988599	4.63084e-05	-1.99637	0.026857	-1.76013	0.011712	abundance
AZIN2	1.07555	0.000893349	0.943547	0.000254344	1.2573	0.0466273	1.69135	0.123355	abundance
TRIM62	-0.0120608	0.974877	-0.0340038	0.829672	0.0385154	0.955173	-0.0306864	0.886373	background
ZNF362	1.09989	0.00155237	0.934507	9.45726e-05	1.67011	0.109728	1.04189	0.0298761	abundance
PHC2	-1.38439	0.000125669	-1.46117	4.99489e-06	-1.62216	0.0745829	-1.50645	0.0308798	abundance
ZSCAN20	1.16143	0.000810373	1.14777	1.13858e-05	-2.8735	0.0241233	1.00064	0.0158371	abundance
ZNF133	0.292937	0.328636	0.142711	0.260798	0.422476	0.388324	0.223074	0.269958	background
PMPCA_SDCCAG3	-0.955666	0.00360293	-0.753775	0.000325904	-0.989476	0.421241	-0.763566	0.0761411	abundance
THAP7	-0.994835	0.00390825	-1.00881	0.000209283	-1.32861	0.111832	-1.11801	0.0507913	abundance
PRR7	0.624338	0.0677504	0.174081	0.464171	0.6605	0.319164	0.262409	0.589053	background
UBXN6	0.53946	0.0900428	0.392855	0.0126355	1.39846	0.041037	0.580498	0.0359864	abundance
SLC2A4RG_ZBTB46	-0.395146	0.257931	-0.523126	0.00281392	-0.627936	0.437147	-0.53596	0.0563456	background
WDCP	-0.492398	0.0853174	-0.561151	0.002646	-0.398098	0.391824	-0.339142	0.221414	abundance
GJB3	-2.97652	2.82607e-08	-2.96619	1.67605e-05	-1.9297	0.0436107	0.868178	0.582281	abundance
SMIM12	-0.534959	0.0721017	-0.494016	0.00188481	-1.78716	0.0236566	-0.681435	0.0219818	abundance
ZMYM6	0.174144	0.580949	0.0516049	0.641062	0.0192735	0.972162	0.014028	0.932694	background
ZMYM1	-0.542593	0.137199	-0.581448	0.000959123	-0.941739	0.281578	-0.592861	0.0381213	abundance
ZMYM4	0.558407	0.0598136	0.471399	0.00488197	0.960341	0.100921	0.690476	0.036463	abundance
KIAA0319L	1.54188	3.46403e-05	1.4088	3.12879e-06	14.5663	0.00203291	1.51829	0.0081935	abundance
NCDN	-0.202294	0.549187	-0.167303	0.341468	-0.111292	0.86485	-0.123176	0.648128	background
SLFN11	-1.90692	1.15387e-05	-2.10402	8.84712e-07	-9.42667	0.000932279	-2.62858	0.00560535	abundance
PSMB2	-0.782222	0.00944939	-0.621914	0.00146223	-0.432221	0.357594	0.113245	0.766844	abundance
C1orf216	0.538272	0.0739043	0.41544	0.00711721	1.14543	0.09331	0.591174	0.0376033	abundance
CLSPN	-3.56343	2.87545e-09	-3.31387	1.70806e-06	-4.25646	0.0112231	-4.68681	0.0225104	abundance
AGO4	1.2081	0.000310433	0.897314	5.13829e-05	2.16096	0.0137381	1.69986	0.0081935	abundance
AGO1	-0.269212	0.365342	-0.0853958	0.431093	-0.133581	0.805992	-0.0504211	0.762779	background
AGO3	0.227263	0.43387	0.268163	0.0284397	0.482288	0.342846	0.323113	0.114322	background
RTKN2	-1.25168	0.000552472	-1.21749	4.44292e-05	-1.80249	0.0647576	-1.38233	0.0246013	abundance
COL8A2	1.07758	0.0124923	0.671205	0.000971586	1.5335	0.221904	0.704264	0.0480529	abundance
MAP7D1_TRAPPC3	-0.330215	0.259179	-0.489615	0.00566347	-0.346803	0.548608	-0.498062	0.11057	background
STOML2	-0.746064	0.0160561	-0.687119	0.000843407	-1.62091	0.03615	-1.09048	0.0169665	abundance
THRAP3	-0.367092	0.26534	-0.152344	0.189086	-1.06621	0.0683956	-0.22223	0.201625	background
SH3D21	0.0669708	0.841179	-0.383617	0.0901995	0.367447	0.412723	-0.462119	0.0576133	background
EVA1B	0.108887	0.789001	0.0514064	0.778334	0.213266	0.696038	0.0946447	0.611463	background
STK40	-0.303985	0.308075	-0.527647	0.00151801	-1.05861	0.0854649	-0.602243	0.032349	background
LSM10	-0.470451	0.124065	-1.06168	0.000156736	-0.525109	0.447766	-1.07459	0.0233219	abundance
OSCP1	0.593441	0.0493009	0.722498	0.000754973	1.57047	0.026285	1.13871	0.0108966	abundance
ZC3H12A	-0.0324783	0.922216	-0.68788	0.00491632	-0.227903	0.676904	-0.699937	0.0642645	buffering
MEAF6	-0.378592	0.213504	-0.611244	0.00048277	0.447671	0.65332	-0.583373	0.0340984	background
BFSP1	0.649442	0.029951	0.930761	0.000116213	1.53408	0.040145	1.27676	0.012872	abundance
TMEM9	-0.167551	0.585972	-0.155321	0.258499	-0.304716	0.520841	-0.239934	0.24249	background
SNIP1	-0.0989637	0.760254	-0.0852255	0.477721	-0.0855225	0.881117	-0.0820083	0.657502	background
DNALI1_GNL2	-1.13562	0.00140446	-1.00817	4.31289e-05	-1.74575	0.0805852	-1.06893	0.0224764	abundance
MEMO1	-0.465346	0.113293	-0.548935	0.000755088	1.0836	0.091977	-0.47976	0.0465608	abundance
C1orf109	-0.705978	0.0237057	-0.603723	0.00164642	0.215935	0.682997	-0.275623	0.213026	abundance
CDCA8	-2.43412	5.12444e-07	-2.19389	6.82042e-06	-1.87182	0.169038	-1.79029	0.116637	abundance
MANEAL	-0.926857	0.00307023	-1.04803	0.000140209	-1.27326	0.0558462	-1.71737	0.0385906	abundance
C1orf122_YRDC	-0.881894	0.0121426	-0.857107	0.00013365	-3.89099	0.0064379	-1.07892	0.0115057	abundance
MTF1	-0.212916	0.489999	-0.0649305	0.552314	-0.162441	0.769939	-0.0547864	0.74336	background
INPP5B	0.496608	0.0876296	0.474538	0.00666252	0.705212	0.180534	0.700648	0.0587456	abundance
FHL3	-0.39353	0.174748	-0.238197	0.353974	-0.369834	0.435097	0.00217337	0.996467	background
UTP11	-0.777341	0.011965	-0.873506	5.81465e-05	1.29985	0.0643099	-0.722439	0.0223263	abundance
RRAGC	0.472589	0.118575	0.23616	0.0978522	0.572944	0.297757	0.303292	0.241151	abundance
MYCBP	-0.0876372	0.810903	-0.247869	0.0419456	-1.28933	0.148565	-0.256967	0.158999	background
AKIRIN1	-0.137456	0.64527	-0.0929046	0.376565	-0.307317	0.487336	-0.152257	0.341802	background
NDUFS5	-0.379748	0.243885	-0.453483	0.0055566	-0.66544	0.351612	-0.479438	0.0734662	background
CTAGE5	0.581315	0.0450188	0.242212	0.0657564	0.661749	0.177396	0.448591	0.139281	abundance
CEBPZ_CEBPZOS	-0.334335	0.326142	-0.183219	0.142725	0.0743752	0.91453	-0.138431	0.445125	background
BMP8A	-0.993937	0.00449679	-0.802826	0.00772567	-1.36559	0.0917085	-1.23752	0.0706086	abundance
PABPC4	-0.734401	0.0136535	-0.0827229	0.55159	-0.704804	0.153323	0.486335	0.16727	background
ZNF14	0.821635	0.00833033	0.60292	0.00524125	1.16727	0.0639457	1.17386	0.0358074	abundance
BMP8B_PPIE	-0.511627	0.0797144	-0.593939	0.000441834	-3.58238	0.00502882	-0.692313	0.020131	abundance
TRIT1	-0.113391	0.719209	-0.203823	0.078546	0.0998568	0.854259	-0.193974	0.263256	background
MFSD2A	-1.77787	1.26027e-05	-1.55324	6.57028e-06	-3.75712	0.028882	-2.12232	0.0155235	abundance
PPT1	-0.151739	0.611435	-0.225549	0.0508334	-0.787319	0.12043	-0.268371	0.138606	background
TFDP2	0.667279	0.0230672	0.568307	0.000730032	0.855445	0.146593	0.643212	0.036463	abundance
RLF	0.0204883	0.954333	-0.0626281	0.641	-0.0305905	0.961079	-0.0588969	0.769077	background
ZMPSTE24	-0.43078	0.167097	-0.460919	0.00962308	-0.580438	0.347829	-0.50279	0.0963737	background
COL9A2	2.81572	1.53978e-06	2.47352	4.4906e-07	1.35262	0.722762	2.4337	0.0100638	abundance
SMAP2	-0.219625	0.48592	0.0348583	0.745352	-0.010946	0.983649	0.00323899	0.984221	background
ZFP69B	-1.10564	0.000960659	-1.57903	0.000121302	-1.1731	0.127726	-1.70342	0.104032	abundance
ZFP69	-0.268354	0.379819	-0.448352	0.0244237	-0.0339433	0.956565	-0.325237	0.261594	background
EXO5	-0.705393	0.0186459	-0.655073	0.000249276	1.53671	0.0445304	-0.561626	0.032349	abundance
ZNF684	-0.964111	0.00228715	-0.615064	0.000971301	-0.362635	0.418619	0.156359	0.495137	abundance
RIMS3	0.94961	0.0064353	0.962387	0.000667163	-0.392756	0.488213	0.396754	0.137867	abundance
NFYC	-0.231518	0.431992	0.188228	0.180775	-0.295311	0.536688	0.270292	0.292375	background
CITED4	-1.45461	0.000292916	-1.82246	5.26305e-05	0.329341	0.67311	-1.00099	0.0868214	abundance
CTPS1	-2.48827	1.91139e-07	-2.14235	4.59136e-07	-8.5438	0.00522413	-2.26784	0.00815003	abundance
SCMH1	-0.279912	0.331718	-0.531934	0.00189602	-0.377462	0.424847	-0.579429	0.0437539	background
LAS1L	-1.11205	0.000980911	-0.979163	2.61869e-05	2.06245	0.0368079	-0.8444	0.0175093	abundance
HIVEP3	-1.02456	0.00398974	-1.11532	4.8405e-05	-0.0347043	0.973465	-0.990451	0.0318919	abundance
FOXJ3	-0.123803	0.70819	-0.074786	0.55604	-0.259148	0.607831	-0.114671	0.509235	background
RIMKLA	0.34456	0.239807	0.796499	0.00142962	0.481341	0.360139	0.892356	0.041505	buffering
PPCS	0.681105	0.0227298	0.837478	0.000175045	0.389267	0.515922	0.705089	0.06761	abundance
PPIH	-1.6091	3.52831e-05	-1.30214	3.14035e-05	-2.97822	0.0330011	-2.05231	0.0172007	abundance
YBX1	-1.24759	0.000282396	-0.307626	0.0322077	-1.31333	0.0480866	-0.465418	0.403491	translation
P3H1	0.15743	0.631433	0.321544	0.0164678	-0.337247	0.616405	0.306824	0.126258	background
C1orf50	0.199974	0.519756	0.136716	0.295148	0.376644	0.43641	0.212809	0.265915	background
ERMAP_SVBP	1.19803	0.000483409	0.814974	0.000429975	1.69716	0.0584298	1.29615	0.0253129	translation
ZNF691	0.0664177	0.873227	0.112311	0.397506	0.321409	0.660429	0.121132	0.523568	background
SLC2A1	-1.14821	0.0010032	-1.09661	3.41631e-05	1.48865	0.0326521	-0.63898	0.0254367	abundance
CFAP57_EBNA1BP2	-2.24548	6.40062e-07	-2.0646	1.21332e-06	-3.03858	0.063	-2.33211	0.0352413	abundance
CDC20	-2.33176	1.10483e-06	-2.27762	1.74983e-06	0.213531	0.873019	-1.63837	0.0296244	abundance
ELOVL1	-0.690015	0.018284	-0.413836	0.00668631	-0.81662	0.111913	-1.42253	0.011596	translation
MED8	-0.230464	0.45939	-0.254294	0.0516812	-0.920747	0.0829312	-0.339148	0.0851477	background
HYI_SZT2	0.0926692	0.785896	0.11823	0.337548	-0.192608	0.697386	0.0893386	0.585403	background
PTPRF	-1.32988	0.00051347	-1.27963	2.41626e-05	1.14204	0.149255	-0.906607	0.0267033	abundance
KDM4A	0.620857	0.0372177	0.713555	0.000177771	-1.42421	0.067216	0.562753	0.0339964	abundance
ST3GAL3	1.18278	0.000904937	0.648693	0.00715611	1.93042	0.0175944	1.61606	0.00873527	abundance
CTNNA1_LRRTM2	0.450548	0.157852	0.731021	0.000121302	9.29306	0.00296027	0.740102	0.0181946	buffering
IPO13	0.118998	0.725201	0.25049	0.041152	-0.0894565	0.890057	0.246589	0.183557	background
DPH2	-1.3103	0.000157132	-1.43391	1.04277e-05	-2.46932	0.0109704	-2.79181	0.00808713	abundance
ATP6V0B	-1.1063	0.000941708	-1.18462	2.66358e-05	-2.00666	0.0216883	-1.53608	0.0113881	abundance
B4GALT2	-1.31538	0.000601001	-1.63158	4.64765e-05	-1.96221	0.135865	-1.87613	0.0303901	abundance
CCDC24_SLC6A9	-0.14686	0.650008	-0.19213	0.176765	0.126095	0.810817	-0.127179	0.482913	background
HSP90AA1	-1.49383	0.000541557	-1.48497	6.05077e-06	-7.85154	0.00415934	-1.74868	0.0081659	abundance
DNMT3B	-1.12776	0.00116118	-1.00704	0.000631653	-0.804807	0.282868	-0.703477	0.213413	abundance
DMAP1	-0.0661069	0.83832	0.104344	0.434744	-0.00944262	0.986465	0.0824405	0.676506	background
ERI3	-0.751888	0.0142997	-0.892983	7.89023e-05	-1.92235	0.0235191	-1.11428	0.0172924	abundance
SALL2	1.51501	0.000123173	1.87884	1.3424e-05	-0.0568189	0.961934	1.291	0.0595306	abundance
FAM21A	0.670702	0.0252588	0.623048	0.000393568	1.73726	0.0314474	0.721808	0.0220078	abundance
RNF220	-0.475274	0.0999821	-0.503177	0.00316772	-0.832844	0.152694	-0.766477	0.0353788	abundance
TMEM53	0.270535	0.381895	0.00464586	0.976119	0.270792	0.622487	0.0114536	0.965079	background
KIF2C	-2.07744	1.51474e-06	-2.06346	3.88908e-06	-1.41965	0.149635	-1.39226	0.0560877	abundance
RPS8	-0.916346	0.0057141	0.219288	0.073927	-0.51452	0.392077	0.0947288	0.62942	background
PLK3_TCTEX1D4	-1.5537	4.02145e-05	-1.58761	1.34512e-05	-2.08902	0.0363924	-1.99788	0.0311588	abundance
BTBD19	1.57207	0.000178764	0.733474	0.0161368	1.58642	0.0779538	0.754679	0.329242	translation
PTCH2	-0.763744	0.0728161	-1.26635	0.0010261	0.564604	0.570338	-1.02676	0.0479617	abundance
EIF2B3	-1.1485	0.000633565	-1.12294	2.47358e-05	-1.16946	0.196198	-1.13045	0.0324487	abundance
HECTD3	0.30558	0.32809	0.371087	0.00879997	0.338566	0.558358	0.37309	0.0920303	background
UROD	-0.388838	0.175831	-0.442753	0.00688485	-0.707918	0.154133	-0.729542	0.0299608	background
ZBTB20	1.86192	1.00794e-05	1.92893	1.60033e-05	3.17675	0.057606	2.8638	0.0183656	abundance
HPDL	-1.84777	1.07035e-05	-1.79069	1.07764e-05	-0.974149	0.377127	-1.35247	0.0837661	abundance
MUTYH_TESK2_TOE1	-1.044	0.00113714	-0.752337	0.000489367	-1.39611	0.0437988	-1.96625	0.0145862	translation
MMACHC_PRDX1	-1.04107	0.00113245	-0.986141	7.42011e-05	-0.852521	0.148246	-0.420982	0.614552	abundance
HSD17B4	0.45645	0.150698	0.351447	0.0103374	1.41421	0.0641739	0.406012	0.0715171	background
ACOX1_TEN1	0.56974	0.0474742	0.771635	0.000131743	0.754199	0.224376	0.933611	0.0259454	abundance
NASP	-1.62021	5.5563e-05	-1.2704	1.12331e-05	-5.55788	0.00344723	-1.66769	0.00953634	abundance
IDS	0.601029	0.042476	0.651252	0.000444375	-0.51028	0.313912	0.394943	0.0762864	abundance
GPBP1L1	0.238646	0.407071	-0.107712	0.326875	0.320639	0.470324	-0.258906	0.160496	background
IPP_TMEM69	0.243039	0.429559	0.496012	0.00233573	0.0811745	0.903452	0.48469	0.0576885	background
MAST2	-0.668306	0.0338337	-0.655666	0.00121325	-0.086146	0.927186	-0.489412	0.128994	abundance
MYADM	-0.600767	0.0570748	-0.598442	0.00223502	-0.0590988	0.932704	-0.452704	0.128616	abundance
HDAC8	0.465253	0.10301	0.132794	0.271539	0.480318	0.297964	0.198493	0.36241	background
ACYP1	-0.806424	0.0235177	-1.02006	0.00140203	-1.12938	0.223663	-1.14606	0.0602645	abundance
LURAP1_POMGNT1	-0.430819	0.163737	-0.879881	0.000134787	-2.26892	0.0143954	-1.03901	0.0126982	buffering
LRRC41_RAD54L	0.0736142	0.817182	-0.156685	0.197759	0.114551	0.825156	-0.16514	0.372553	background
UQCRH	-0.639036	0.0642588	-0.654866	0.000334244	-2.54937	0.0319333	-0.693529	0.0236778	abundance
NSUN4	-0.0340289	0.914639	0.14459	0.19829	0.000603838	0.999222	0.141838	0.401233	background
ACP6	0.441052	0.166291	0.503231	0.00212891	1.02191	0.189382	0.540699	0.0469982	background
MKNK1	0.188691	0.529537	0.394742	0.00510602	-0.45096	0.387746	0.356878	0.0864595	background
MOB3C	0.230968	0.456907	0.187826	0.246263	0.465064	0.303575	0.363794	0.0809721	background
ATPAF1	0.574591	0.0608183	0.46059	0.0025275	2.26032	0.0136185	0.601855	0.0270602	abundance
EFCAB14	0.791709	0.00808856	0.554711	0.000842074	1.18927	0.0475562	1.34521	0.00940052	abundance
DHX8_ETV4	-1.47678	9.78802e-05	-0.972966	4.18539e-05	0.749994	0.292366	-0.680849	0.0550377	abundance
STIL	-2.16719	3.99129e-06	-1.97531	7.65134e-07	0.676674	0.850436	-1.90922	0.00873527	abundance
CMPK1	-0.120439	0.72455	0.000763404	0.995733	-0.120278	0.849922	-0.0049825	0.982479	background
FOXD2	-1.2218	0.00169217	-1.26765	4.42568e-05	-1.51625	0.161662	-1.30953	0.026241	abundance
SPATA6	1.27525	0.000368936	0.735372	0.000962887	1.42231	0.100585	0.8462	0.0850961	translation
ASAH2	-1.09602	0.00084452	-0.953831	8.9195e-05	-0.0550243	0.91565	-0.0164317	0.92296	abundance
UBE2Q1	0.185766	0.532332	0.168911	0.137301	0.542489	0.235532	0.256145	0.150496	background
FAF1	-0.593229	0.0443007	-0.580874	0.000490485	0.71393	0.236799	-0.545563	0.0350931	abundance
RNF11	0.486748	0.0996391	0.0478338	0.679627	0.464899	0.345423	0.0038626	0.984379	background
EPS15	0.914033	0.00369929	0.578342	0.00158741	0.458511	0.409156	0.146889	0.526415	abundance
NRDC_OSBPL9	0.44052	0.150795	0.308329	0.0174593	1.17235	0.0813545	0.360022	0.0900717	background
RAB3B	2.86225	1.61024e-07	2.90296	4.96701e-06	-0.534825	0.382783	0.606988	0.15864	abundance
KTI12	-0.449689	0.131941	-0.455677	0.00609527	-1.20794	0.0477153	-0.712781	0.0199398	abundance
BTF3L4	-0.528052	0.096869	-0.627222	0.000421424	2.68173	0.0221701	-0.532983	0.033968	abundance
ZFYVE9	0.430707	0.140942	0.315147	0.0167272	0.271223	0.597207	0.283444	0.159702	abundance
CC2D1B	0.620019	0.0424056	0.793216	0.000111988	0.779711	0.568741	0.803074	0.022802	abundance
SNX10	-0.542445	0.0775327	-0.874556	0.000825592	-0.0443761	0.946735	-0.649259	0.0802323	abundance
MDP1_NEDD8_NEDD8-MDP1	-0.0379631	0.916636	-0.159471	0.207525	-0.34668	0.558927	-0.166253	0.36241	background
ORC1	-3.34514	8.54125e-09	-2.47944	4.93416e-07	-1.24651	0.447086	-2.02599	0.0213782	abundance
PRPF38A	-0.451864	0.115743	-0.645381	0.000328645	-0.71418	0.192496	-0.681903	0.0281138	abundance
ZCCHC11	0.565859	0.0615394	0.576977	0.00251879	1.02455	0.0977704	0.773603	0.042089	abundance
GPX7	0.440281	0.169309	0.686885	0.009208	0.684852	0.343797	0.809953	0.0886604	background
COA7	-1.39729	0.000128117	-1.31041	5.09454e-06	2.2515	0.094709	-1.20262	0.0119199	abundance
ZYG11B	0.729292	0.0172801	0.635622	0.000936453	0.7866	0.185837	0.660337	0.0953465	abundance
ECHDC2	1.13993	0.001373	0.907028	5.37659e-05	-0.848242	0.549729	0.796488	0.0243151	abundance
SCP2	1.07293	0.00156035	0.955015	0.000109714	0.409148	0.568741	0.747511	0.0768197	abundance
MAGOH	-0.985516	0.0060362	-1.00776	3.0563e-05	3.26926	0.0683502	-0.877841	0.0165865	abundance
LRP8	-2.58435	1.9183e-07	-2.41585	3.55005e-07	5.4995	0.163371	-1.92276	0.0097308	abundance
NDC1	-1.5028	0.000104148	-1.55336	3.27341e-06	-2.41039	0.231193	-1.61429	0.0154672	abundance
YIPF1	0.475736	0.100559	0.249202	0.0958028	0.559712	0.252092	0.445861	0.120984	abundance
ZEB1	-0.770088	0.0285305	-0.879417	0.00113613	-1.89414	0.0679076	-1.18627	0.021463	abundance
LRRC42	-0.759984	0.0112363	-0.73235	0.000162339	-0.158131	0.78357	-0.558994	0.0667388	abundance
EDF1	-0.572928	0.06738	-0.26769	0.0565275	-1.07135	0.0789633	-0.460923	0.0686043	abundance
TUBB	-1.67415	1.18985e-05	-1.13055	2.09904e-05	-1.75081	0.0443846	-1.21072	0.0460917	translation
TCEANC2_TMEM59	0.944145	0.00541068	0.725604	0.000170766	1.32492	0.396086	0.740485	0.0268204	abundance
CYB5RL	0.502603	0.0859055	0.550454	0.00162097	0.627429	0.237086	0.599101	0.0542085	abundance
MRPL37	-0.92653	0.00462033	-0.653762	0.000747903	-1.71225	0.0435667	-0.894615	0.0296153	abundance
SSBP3	1.09203	0.00147462	1.06718	2.13334e-05	0.0743356	0.955484	1.00038	0.0174243	abundance
TTC4	-0.507855	0.0839116	-0.557101	0.00134712	-1.32859	0.0654533	-0.797978	0.0222819	abundance
PARS2	0.512957	0.101893	0.235897	0.0432652	-0.0348705	0.957595	0.223393	0.204094	abundance
DHCR24	-1.03232	0.00185209	-0.788992	0.000275797	0.259167	0.604407	-0.277976	0.214348	abundance
USP24	-0.0935076	0.784014	-0.0615654	0.640922	-0.168657	0.767081	-0.0841477	0.659106	background
PRKAA2	0.307712	0.327095	0.244504	0.240489	0.460275	0.379216	0.428406	0.185519	background
OMA1	0.534106	0.116004	0.272753	0.081442	0.230145	0.758662	0.177544	0.464487	abundance
MYSM1	0.251449	0.410419	0.108312	0.472149	0.176843	0.73857	0.00719206	0.974704	background
JUN	3.8814	2.06795e-09	4.11831	1.90715e-07	5.48082	0.220406	4.62786	0.0274618	abundance
FGGY	2.78167	5.33271e-08	2.22409	5.62279e-07	-1.23331	0.0876146	1.48221	0.0163641	abundance
COL11A2	2.15531	1.27161e-05	1.72448	2.64349e-06	-1.14238	0.311552	1.56226	0.0166437	abundance
NFIA	0.604201	0.0398293	0.988135	0.000237287	0.652891	0.285804	1.04378	0.0332191	abundance
TM2D1	0.597919	0.118705	0.254152	0.0491018	-0.506977	0.483559	0.191422	0.289683	abundance
PATJ	0.742013	0.0136516	0.722327	0.00156641	0.852437	0.147237	0.953596	0.0406053	abundance
DDIT3_MARS	-1.1995	0.000402139	-1.06656	4.02481e-05	-0.890197	0.287405	-0.870961	0.0981625	abundance
HECW1	2.47817	5.05922e-07	2.85281	1.7681e-06	3.97931	0.0954414	3.56422	0.0292154	abundance
ZNF585A	1.14265	0.000709293	1.02523	7.92494e-05	0.308714	0.589101	0.520316	0.135553	abundance
USP1	-1.50741	0.000178476	-1.37038	5.80078e-06	-0.270372	0.789335	-1.32173	0.0126169	abundance
DOCK7	0.435419	0.179549	0.454626	0.0131611	1.23847	0.0576826	0.650165	0.0306507	background
ATG4C	0.580244	0.0597824	0.438912	0.0118986	0.390154	0.480343	0.341562	0.204671	abundance
FOXD3	2.17973	5.30845e-06	1.93208	1.21538e-06	-6.33875	0.00661045	1.5549	0.0097308	abundance
ALG6	0.552516	0.107395	0.345329	0.0224202	1.28796	0.159417	0.44887	0.0781616	abundance
ITGB3BP	-1.11226	0.00745223	-0.909376	0.000163096	-0.89594	0.710996	-0.894981	0.0296153	abundance
EFCAB7	0.888781	0.011818	0.795187	0.000254579	-0.899469	0.434628	0.620985	0.0427412	abundance
PGM1	-0.0716654	0.82312	0.0730714	0.526362	-0.138384	0.786145	0.0910081	0.594536	background
ROR1	-2.59727	4.506e-06	-2.56312	3.02778e-07	4.08703	0.364683	-2.48749	0.00794286	abundance
CACHD1	-0.14011	0.690475	-0.0692054	0.513343	0.0423215	0.953244	-0.0654606	0.682684	background
JAK1_RAVER2	0.574139	0.0577779	0.581732	0.000700302	1.95556	0.0250656	0.703021	0.0250013	abundance
AK4	-2.02812	2.63976e-06	-2.11159	9.62253e-07	-3.70012	0.0308932	-2.41837	0.0167593	abundance
DNAJC6	0.948284	0.00289091	0.742707	0.000586632	1.13043	0.165628	0.928214	0.0744139	abundance
LEPR_LEPROT	-0.0324645	0.92275	-0.278366	0.031285	0.510821	0.321533	-0.271438	0.15229	background
ALKBH2	-1.23562	0.000407296	-1.13871	0.000197692	-2.30617	0.0131193	-2.35887	0.00812365	abundance
PDE4B	2.24231	4.85324e-07	1.83015	2.02502e-06	3.70013	0.0460761	2.88431	0.00897865	translation
NBR1	1.16898	0.000574591	0.999409	3.67271e-05	2.34558	0.0580249	1.27221	0.0184751	abundance
DLG3	0.724413	0.0203854	0.564931	0.00291735	0.473057	0.584978	0.443002	0.169253	abundance
MIER1	0.78695	0.0145016	0.47865	0.00966726	0.916392	0.153345	0.560445	0.128149	abundance
SLC35D1	0.393806	0.167603	0.339412	0.00948115	-0.20817	0.660987	0.243729	0.178014	background
SPTLC1	0.219723	0.478151	0.0886086	0.468699	0.259894	0.631131	0.106911	0.57464	background
SERBP1	-0.980769	0.00207541	-0.644647	0.000733773	-0.957896	0.0964112	-0.622566	0.140309	translation
GADD45A	-0.660061	0.0243913	-0.56927	0.00313535	-1.00988	0.0683329	-1.54962	0.00929127	abundance
GNG12	-0.287462	0.362951	-0.726786	0.000215238	0.523316	0.462683	-0.706149	0.0233889	buffering
WLS	0.0999356	0.759999	0.0741979	0.526595	0.0123023	0.983649	0.0569322	0.744783	background
DNMT3A	0.911225	0.0145989	1.00056	0.000251499	0.899194	0.47631	0.998789	0.0434589	abundance
DEPDC1	-1.82384	0.000116107	-1.85819	1.39676e-05	-1.26879	0.348065	-1.76837	0.032981	abundance
LRRC7	2.38855	2.04537e-05	2.75715	4.35439e-06	8.53776	0.0023924	3.72728	0.00569681	abundance
LRRC40	-0.100031	0.8084	-0.139748	0.295392	-0.323543	0.681835	-0.149139	0.451302	background
SPECC1L	-0.382431	0.187687	-0.234215	0.0491839	-0.643372	0.199603	-0.282067	0.155015	background
ABCE1_ANAPC10	-1.39399	0.000322358	-1.38999	1.02741e-05	-2.88706	0.0573136	-1.54577	0.0167821	abundance
ANKRD13C	0.173292	0.556565	0.283716	0.0211275	-0.333184	0.450064	0.198427	0.237231	background
HHLA3	1.90949	3.77061e-06	1.86887	7.8627e-06	0.617079	0.370837	0.253644	0.735027	abundance
CTH	0.445968	0.15923	0.500926	0.00560378	0.301091	0.746737	0.471544	0.112307	background
ZRANB2	-0.0915968	0.804447	-0.142021	0.297093	0.0368656	0.959802	-0.132314	0.515783	background
ELF1	1.77264	2.38858e-05	1.77625	4.26111e-06	4.76068	0.0171415	2.32124	0.0112545	abundance
NEGR1	1.37484	0.000127797	1.59666	6.65817e-05	1.10752	0.0974259	1.08702	0.149911	abundance
KLF6	-0.328989	0.313378	-0.382601	0.00796205	-0.0713535	0.922075	-0.370929	0.0920096	background
FPGT_FPGT-TNNI3K_TNNI3K	0.522231	0.150495	0.380348	0.0204563	0.147484	0.87805	0.333807	0.188545	background
SUN1	-0.0226329	0.944742	0.117888	0.277056	-0.184143	0.701191	0.122766	0.446244	background
TROVE2	0.343294	0.296497	0.417602	0.0188487	0.644936	0.324892	0.475204	0.10202	background
CRYZ_TYW3	-0.391491	0.232625	-0.541412	0.0016902	0.653878	0.331783	-0.484076	0.0570589	background
LHX8	-0.308333	0.389642	-0.416541	0.151229	0.109427	0.849808	-0.170165	0.490125	background
SLC44A5	1.93122	9.49127e-06	1.65061	2.47041e-06	-0.186095	0.852004	1.50988	0.013296	abundance
ACADM	0.635795	0.0666836	0.445829	0.0187979	0.81042	0.289832	0.497713	0.138393	abundance
RABGGTB	-1.46858	0.00022433	-1.06509	3.80326e-05	0.622682	0.698781	-0.842808	0.036844	abundance
ST6GALNAC3	0.441675	0.162713	0.178582	0.113454	-0.0212195	0.974535	0.151472	0.365373	background
PIGK	0.484854	0.167666	0.303171	0.0359404	0.605952	0.484207	0.31667	0.169596	background
AK5	0.921348	0.00424325	0.806043	0.000176188	0.504682	0.566906	0.699442	0.0597256	abundance
ZZZ3	0.409488	0.189272	0.166374	0.20917	0.177535	0.750793	0.0590942	0.764514	background
USP33	0.622972	0.0672344	0.389528	0.00802269	1.90938	0.0412841	0.486081	0.0509988	abundance
BIRC2	-0.0635085	0.862916	-0.356892	0.0151995	-0.0179134	0.981863	-0.35625	0.114267	buffering
CLUL1_ENOSF1_TYMS_TYMSOS	-1.91538	3.24716e-06	-1.69228	1.56641e-06	1.26047	0.22883	-1.35967	0.0167219	abundance
MIGA1	0.146998	0.689311	0.00423916	0.981676	0.149707	0.835626	0.0298026	0.91457	background
NEXN	0.0874146	0.818236	0.121206	0.661297	0.0670184	0.931725	0.10828	0.805605	background
DNAJB4_FUBP1	-0.789175	0.0172517	-0.670894	0.000677227	-1.63743	0.0529564	-0.799976	0.0339964	abundance
IFI44L	3.78636	4.15969e-09	3.39954	3.06299e-07	-1.99175	0.362571	2.01955	0.024899	abundance
IFI44	0.333765	0.355945	0.487221	0.00523935	0.875425	0.312054	0.517319	0.0644373	background
ADGRL4	0.459407	0.199063	0.529459	0.00731493	1.16194	0.141239	0.620786	0.0573896	background
ADGRL2	0.785149	0.0192692	0.375569	0.0125953	1.5478	0.0500401	0.530848	0.0531658	abundance
ZNF33B	0.609203	0.0592374	0.556447	0.00143861	-0.868504	0.141095	0.408157	0.0736797	abundance
ZNF747	0.813298	0.0254591	0.724922	0.0126561	1.39669	0.130234	1.07488	0.06761	abundance
TTLL7	1.6655	1.90904e-05	1.87929	6.15794e-06	1.61932	0.105356	1.84498	0.0701388	abundance
PRKACB	1.03428	0.00387676	0.795352	0.000361509	2.58091	0.028763	1.06799	0.016877	abundance
CTBS_GNG5_RPF1_SPATA1	-0.272473	0.378555	-0.407517	0.00454669	0.985601	0.186003	-0.364192	0.0807201	background
ANGPT2_MCPH1	0.0265754	0.939805	-0.0976969	0.396783	0.215916	0.704837	-0.101259	0.550677	background
MITF	1.26596	0.000235108	1.22391	1.38454e-05	2.62923	0.0120519	1.8844	0.0097308	abundance
WHRN	1.24519	0.000479947	0.671724	0.00225	1.26683	0.0858864	0.692271	0.28704	translation
LAMA5	2.80278	2.48381e-07	1.97613	1.21386e-05	-0.421349	0.413652	0.422652	0.19799	abundance
LPAR3	-0.0976426	0.756119	-0.0535144	0.708685	-0.112281	0.827792	-0.0852391	0.697438	background
ZNF287	0.594188	0.0427981	0.764978	0.000152978	-0.185343	0.74333	0.59442	0.0461235	abundance
C1orf52	-0.410082	0.175632	-0.49936	0.00277566	0.395843	0.451208	-0.378288	0.0981897	background
AASDHPPT_KBTBD3	-0.328394	0.265911	-0.446353	0.00905471	-0.215825	0.694108	-0.395484	0.147055	background
CHMP2A	1.50504	6.17071e-05	1.24815	1.26761e-05	1.88579	0.217774	1.32948	0.0271396	abundance
BCL10	0.569768	0.0627663	0.315939	0.0122576	3.17469	0.00857866	0.34694	0.0828328	abundance
DDAH1	-1.35157	0.000124238	-1.35901	1.19442e-05	-1.7803	0.0357678	-1.68842	0.0223905	abundance
ZNF300	0.385855	0.218586	0.0998904	0.513541	0.219865	0.628381	-0.130357	0.409456	background
CYR61	-1.55201	0.000659581	-1.39863	2.69878e-05	-4.52871	0.0117637	-1.68199	0.0119199	abundance
ZNHIT6	0.0494034	0.884664	-0.0962968	0.580517	-0.00585318	0.992199	-0.0774558	0.758246	background
ODF2L	-0.15022	0.632021	0.0881046	0.594389	-0.142813	0.7967	0.0764272	0.77917	background
SH3GLB1	0.685621	0.0305417	0.532548	0.00448846	1.07819	0.122081	0.688452	0.0585697	abundance
SEP15	0.228473	0.461235	-0.0228627	0.850656	0.26494	0.602541	-0.0765064	0.662591	background
HS2ST1	0.973439	0.00521372	0.866713	0.00309552	0.974903	0.234381	0.867904	0.155816	abundance
LMO4	1.47326	4.76132e-05	1.43779	1.91125e-05	2.01156	0.0216774	2.79341	0.0130019	abundance
PKN2	0.459612	0.14451	0.473971	0.0197669	0.979827	0.100533	0.735474	0.0395148	abundance
GTF2B	0.334125	0.308913	0.166518	0.156405	0.58702	0.405525	0.189809	0.298825	background
CRK	-0.0360316	0.909335	0.0935754	0.39302	-0.123876	0.801069	0.105021	0.518119	background
CDKN2D	-1.77139	6.74186e-06	-1.55191	9.71521e-06	-1.01823	0.148856	-0.219521	0.644451	abundance
CDC25C_FAM53C	0.123434	0.679858	0.139205	0.226806	0.136887	0.772371	0.535081	0.0421153	background
C22orf39	1.02534	0.00396767	0.773121	0.00382184	1.30368	0.161411	0.973374	0.1032	abundance
FAM133A	-0.318361	0.414523	0.341323	0.0347892	-1.06532	0.16573	0.395018	0.105411	buffering
ARHGEF9	0.718921	0.0182301	0.405166	0.00680937	1.19651	0.0712188	0.608165	0.0479617	abundance
XRCC5	-0.407627	0.206272	-0.444562	0.00246781	-1.70286	0.0550343	-0.461645	0.0481861	background
ZNF326	-0.651016	0.0304529	-0.0887265	0.664826	-0.707968	0.145905	-1.06667	0.012872	translation
ZNF644	0.625701	0.0703747	0.720736	0.000936453	0.714312	0.357418	0.731663	0.0484005	abundance
CDC7	-0.416417	0.171764	-0.536287	0.0275118	-0.392539	0.492973	-0.511292	0.241012	background
TGFBR3	0.379761	0.204311	0.63875	0.000644536	1.65625	0.0265493	0.791107	0.0176348	background
EPHX4	-0.233879	0.426979	-0.458974	0.00416004	0.31182	0.508277	-0.312175	0.116385	background
SETSIP	-0.966642	0.00235501	-0.67284	0.0020776	-1.38672	0.0363449	-1.71779	0.0167593	translation
GLMN_RPAP2	-0.0156913	0.966331	0.252032	0.0553716	0.0870681	0.909703	0.251634	0.209062	background
EVI5	0.728224	0.0192468	0.587019	0.00842856	1.01097	0.106436	0.936921	0.0529547	abundance
RPL5	-1.13825	0.000986232	-0.013205	0.908932	-1.11361	0.0758694	0.155608	0.46097	translation
FAM69A	0.894412	0.0118935	0.36653	0.0523629	0.88274	0.2647	0.358609	0.372892	abundance
MTF2	-0.634897	0.03838	-0.725455	0.000544433	0.288841	0.57761	-0.460597	0.105489	abundance
TMED5	0.40022	0.181612	0.427829	0.0213147	0.441679	0.415464	0.457189	0.152528	background
CCDC18	-0.96369	0.0181616	0.00276053	0.986159	-0.96497	0.259271	0.0396329	0.888098	background
DR1	-0.280078	0.332102	-0.434078	0.00352193	-0.522554	0.274088	-0.487818	0.0510295	background
FNBP1L	0.459146	0.113931	0.166878	0.146091	0.363733	0.442105	0.116019	0.51214	abundance
BCAR3	-1.23878	0.000530056	-1.12424	3.41631e-05	-1.47239	0.320168	-1.1734	0.0382143	abundance
DNTTIP2	-0.5469	0.12736	-0.563358	0.00354149	-0.485469	0.595766	-0.556843	0.0730975	abundance
QDPR	0.0657744	0.835642	-0.0616919	0.620672	0.0813299	0.872923	-0.0801194	0.674014	background
GCLM	-0.912351	0.0103648	-0.844364	0.000488597	-2.01939	0.0470387	-1.06481	0.0246063	abundance
DEGS1	-0.702512	0.0195608	-0.882153	4.19974e-05	5.30044	0.00308281	-0.791001	0.0166414	abundance
PIK3R3	0.282569	0.320729	0.311993	0.0233435	0.396079	0.36828	0.990953	0.013296	background
ABCD3	0.283432	0.391986	0.193386	0.170373	0.451877	0.459963	0.233202	0.294739	background
F3	-1.63982	6.11737e-05	-1.9354	2.27646e-05	-3.02757	0.0218969	-2.65307	0.0173226	abundance
RWDD3_TMEM56_TMEM56-RWDD3	0.7619	0.0199788	0.300368	0.0735122	0.658963	0.292268	0.211483	0.534054	abundance
PTBP2	-0.619249	0.0604673	-0.58529	0.0019413	-0.731868	0.323683	-0.602279	0.0652572	abundance
DPYD	0.919771	0.00703638	0.925103	0.00022851	0.50486	0.62871	0.829032	0.0654675	abundance
MID1	-0.139043	0.669411	0.0492126	0.674001	-0.113528	0.848833	0.0413817	0.822166	background
SNX7	0.317591	0.342659	0.154466	0.200697	-0.0961563	0.880749	0.104286	0.547967	background
FRRS1	1.85538	2.68086e-05	1.51492	3.89383e-06	4.03294	0.167314	1.62472	0.0135484	abundance
AGL	0.604773	0.0945086	0.521158	0.0198551	1.42736	0.0667437	0.778502	0.0352071	abundance
ZNF160	0.32449	0.262368	0.351276	0.0146149	0.757609	0.130484	0.554638	0.0348909	background
SLC35A3	0.16255	0.663117	-0.00212045	0.989095	0.162021	0.833149	0.00321663	0.988867	background
MFSD14A	0.0744349	0.820373	-0.152305	0.160475	-0.495394	0.317064	-0.144903	0.367555	background
SASS6	-1.62842	0.000327836	-1.63826	5.86969e-06	-7.45917	0.00414827	-1.98382	0.0081659	abundance
LRRC39_TRMT13	-0.470033	0.188684	-0.461055	0.02093	0.314738	0.610044	-0.298779	0.217918	background
BCL2L13	0.916429	0.00319658	0.814633	7.82827e-05	1.59134	0.117836	0.97021	0.0185761	abundance
ANKH	-0.536289	0.0959568	-0.387035	0.0115391	-0.0600732	0.934842	-0.310924	0.183592	abundance
CNOT7_MTMR7_VPS37A	-0.230278	0.469474	-0.533432	0.00125814	1.06405	0.105095	-0.498035	0.0440371	buffering
RTCA	-0.0945221	0.764696	0.0813607	0.536196	-0.175776	0.709794	0.149385	0.390375	background
TRNT1	0.173761	0.615642	0.0971526	0.458698	0.0112819	0.986465	0.0635211	0.738026	background
LRRC8E	0.0441245	0.900912	0.068538	0.621852	-0.0423481	0.947098	0.0573877	0.772313	background
NUP210	0.543026	0.101184	0.457017	0.0304859	-0.0297625	0.960925	0.168753	0.476236	abundance
SAP130	-0.00307056	0.992665	0.170295	0.196047	-0.313157	0.563315	0.171173	0.345492	background
CNOT3_LENG1	-0.431243	0.14092	-0.0815209	0.516637	-0.475132	0.331298	-0.183388	0.399337	background
JMJD4_SNAP47	-0.320587	0.31591	-0.0995243	0.487199	-0.480294	0.336512	-0.22549	0.259354	background
LRRIQ3	1.04465	0.0176274	0.0449362	0.883376	1.0465	0.27303	0.0625967	0.919064	background
SLC30A7	-0.363129	0.212929	-0.249331	0.0565345	-0.727466	0.147825	-0.441721	0.0567135	background
SGO2	-1.48622	0.000356281	-1.2052	6.19835e-05	-2.21198	0.0495742	-1.33254	0.027778	translation
S1PR1	-0.728334	0.0793663	-0.779745	0.0108283	0.05117	0.95704	-0.560484	0.173522	abundance
ROBO2	3.42469	2.94381e-08	3.754	3.41901e-07	3.03224	0.110802	3.6722	0.0157797	abundance
RBBP7	-0.851967	0.00698182	-0.881027	4.41253e-05	-0.356988	0.623275	-0.871614	0.0161422	abundance
DHRS4L2	0.449223	0.12546	0.42585	0.00518184	1.23098	0.0489046	0.642588	0.0259285	abundance
DAPK3	-0.0424472	0.912955	0.1477	0.213023	-0.21472	0.773882	0.149505	0.40215	background
COL4A5	2.18034	1.52065e-06	2.00975	3.86223e-06	1.49267	0.196083	1.69625	0.0788494	abundance
AKTIP_RBL2	0.945327	0.00232083	0.765636	0.000164416	0.989141	0.0758694	1.08751	0.0196994	abundance
AMY2B_RNPC3	0.171006	0.6083	0.0411428	0.759709	0.114586	0.848917	0.00205446	0.991551	background
PRMT6	-0.302616	0.289221	-0.289864	0.0367798	-0.399109	0.382281	-0.456263	0.110439	background
NTNG1	2.45167	4.38216e-07	1.87483	4.45622e-05	2.29525	0.0881169	1.64918	0.185285	translation
VAV3	2.50048	1.82356e-07	1.85629	2.51948e-05	1.52861	0.0594261	-0.442624	0.659314	translation
SLC25A24	-0.634743	0.0557566	-0.64949	0.000435577	-0.647349	0.361204	-0.650051	0.0327613	abundance
NBPF4	1.55992	9.85945e-05	0.91277	0.00045532	2.3589	0.0675453	1.33457	0.0268204	translation
NBPF6	1.53707	9.457e-05	1.02975	5.26079e-05	2.71379	0.0612954	1.24757	0.0167593	abundance
FAM102B	-0.009405	0.976113	0.0986349	0.382959	-0.164898	0.723585	0.104094	0.50696	background
HENMT1	0.728986	0.022802	0.419252	0.00306191	1.40484	0.188364	0.428159	0.0560979	abundance
PRPF38B	-0.855585	0.005638	-0.628473	0.00124956	-1.09776	0.0687554	-0.917963	0.0566482	abundance
STXBP3	0.733426	0.0405275	0.586558	0.00551088	0.965563	0.255829	0.642257	0.0842236	abundance
CLCC1_GPSM2	-0.0268598	0.935008	-0.198382	0.0840368	0.104905	0.849561	-0.197239	0.254276	background
WDR47	0.265144	0.367237	0.215998	0.1526	0.210408	0.677262	0.140534	0.571058	background
TAF13	-0.268644	0.447594	-0.342819	0.0235704	0.121961	0.87348	-0.317183	0.159969	background
TMEM167B	0.982085	0.00239013	0.716667	0.000706214	0.14391	0.781418	0.0329236	0.872948	abundance
KIAA1324	0.0150465	0.962663	0.326394	0.116625	-0.049256	0.92531	0.302225	0.285877	background
KIAA1586	-0.232894	0.546878	-0.233801	0.0731366	0.501997	0.468135	-0.207308	0.264961	background
SARS	-0.144871	0.630414	0.144628	0.240714	-0.0574588	0.913241	0.0711282	0.695115	background
CELSR2	1.9416	5.81837e-05	1.93979	3.15317e-06	-3.67065	0.0177818	1.51888	0.0145914	abundance
PSRC1	-1.2025	0.000981097	-1.20669	5.30858e-05	-2.00401	0.151336	-1.40288	0.026241	abundance
SORT1	1.59043	3.42788e-05	1.65547	2.19271e-06	0.998505	0.447477	1.58985	0.019158	abundance
PSMA5	-0.975428	0.00290933	-0.731265	0.000290241	0.0376576	0.974603	-0.476698	0.121901	abundance
ADH5	-0.0567832	0.865477	-0.0537309	0.619438	-0.101447	0.862361	-0.056006	0.732676	background
RPL9	-1.05051	0.0057572	-0.149802	0.186115	-0.789693	0.279411	-0.116588	0.516262	background
SYPL2	1.13405	0.00167501	1.54836	4.02844e-05	2.10914	0.0852002	1.87049	0.0175093	abundance
ATXN7L2	-0.562722	0.0559994	-0.60585	0.00129247	-0.222474	0.670963	-0.41461	0.150644	abundance
CYB561D1	0.785035	0.00867442	0.7242	0.00130363	0.977338	0.0758694	2.3618	0.0142514	abundance
AMIGO1	0.779209	0.0178836	0.577093	0.000772113	2.98505	0.0103115	0.71835	0.0213196	abundance
GNAI3	-0.359684	0.297408	-0.405877	0.00816054	-0.796625	0.303548	-0.428958	0.0799418	background
AMPD2	-0.271627	0.393931	-0.247841	0.0613153	0.25944	0.622099	-0.180345	0.3177	background
GSTM4	0.530022	0.0781402	0.906811	0.000129473	1.69472	0.106008	1.13273	0.0159851	abundance
GSTM2	0.85737	0.00799851	0.898145	7.70681e-05	3.02857	0.0149716	1.14717	0.0116345	abundance
ECI1	0.0179866	0.962727	-0.177726	0.163907	-0.481938	0.392503	-0.174381	0.327253	background
GSTM1	0.250935	0.401023	0.564528	0.000644093	2.6977	0.00991286	0.615491	0.0252802	buffering
GSTM5	0.894039	0.00492289	0.679486	0.0606932	0.83238	0.141239	0.158836	0.863966	abundance
GSTM3	0.375727	0.194168	-0.0880044	0.449122	0.270658	0.557337	0.0734519	0.67693	background
CSF1	-0.105	0.770669	-0.142817	0.185851	-0.238327	0.719876	-0.143688	0.374994	background
AHCYL1	0.166397	0.595283	0.278839	0.024382	0.486978	0.379081	0.286908	0.131592	background
STRIP1	-0.286513	0.329509	-0.16129	0.183189	-0.388873	0.419071	-0.221113	0.266707	background
KCNC4	-3.28864	2.82607e-08	-3.55918	4.31158e-05	-1.30396	0.0732318	1.61698	0.10996	abundance
RBM15	-0.571165	0.0607775	-0.421454	0.00732241	-0.180269	0.780224	-0.30346	0.193439	abundance
SLC16A4	3.16196	2.25622e-08	2.54678	3.54851e-07	4.97176	0.107771	2.72239	0.0115226	translation
LAMTOR5	-0.273808	0.403526	-0.693372	0.000314771	1.11803	0.1697	-0.661989	0.0267798	buffering
ZNF780A	1.14624	0.000641321	1.25812	4.46667e-05	0.229457	0.65445	0.362757	0.343284	abundance
CEPT1_DRAM2	0.515474	0.163563	0.349303	0.0111194	-1.87564	0.0458423	0.28366	0.127269	background
CHI3L2	3.04036	1.82074e-08	2.26579	4.75378e-07	9.19293	0.00181725	3.22642	0.00569681	abundance
ZNF550	-0.533682	0.0773794	-0.409617	0.00463335	-0.991159	0.112116	-0.455808	0.0592227	abundance
ATP5F1_WDR77	-0.604016	0.0393621	-0.449079	0.0024217	0.612051	0.245737	-0.246544	0.171135	abundance
RAP1A	0.575502	0.0992753	0.0796039	0.631765	0.58635	0.395746	0.0964474	0.742197	background
DDX20_FAM212B	-0.900661	0.00454409	-0.868711	0.000173931	-0.168744	0.80038	-0.523435	0.173294	abundance
KCND3	1.64696	9.06923e-05	3.11212	0.000388015	0.807275	0.421847	1.34445	0.367003	abundance
CTTNBP2NL	0.87223	0.00862906	0.513721	0.00842818	0.988776	0.174605	0.586957	0.162355	abundance
ST7L	-0.148911	0.628839	0.0716134	0.65568	-0.120527	0.817706	-0.00338333	0.988867	background
CAPZA1	-0.0359723	0.927677	-0.40943	0.0062262	1.40127	0.13642	-0.405221	0.0699985	buffering
MOV10	1.07199	0.00123288	1.21446	2.54923e-05	0.389508	0.52927	0.946322	0.0799835	abundance
RHOC	-0.0244405	0.943001	0.291626	0.0298983	0.645313	0.193998	0.283705	0.13346	buffering
CADPS2	1.82387	7.91213e-06	1.43768	1.29396e-05	0.595471	0.497255	0.804313	0.0882343	abundance
SLC16A1	-0.845895	0.011965	-0.799372	0.000312212	-2.57908	0.0149217	-1.08135	0.0146925	abundance
FBXL12	0.295224	0.31591	0.431009	0.0186777	0.44432	0.416812	0.553275	0.10625	background
PURG_WRN	0.0712282	0.856957	-0.0337227	0.820062	0.00917002	0.989347	-0.0182041	0.929111	background
FBXL7	1.77549	0.000654085	1.03023	0.000156949	1.50095	0.200296	1.00535	0.0328682	abundance
ARHGAP45_POLR2E	-0.577121	0.0632525	-0.496638	0.0060735	-1.17114	0.0782199	-0.718341	0.0404625	abundance
MAGI3	0.947873	0.00410742	0.877792	0.0005353	1.60874	0.0467118	1.27887	0.0242309	abundance
PHTF1	0.397669	0.164638	0.287516	0.0213638	0.697242	0.162617	0.361393	0.0937764	background
PTPN22	0.172758	0.63997	-0.611662	0.010959	0.103507	0.925311	-0.605013	0.105992	buffering
AP4B1_DCLRE1B	-1.38511	0.000112364	-1.07786	2.89392e-05	-0.606545	0.624753	-0.785548	0.0753663	abundance
MOSPD1	0.504998	0.182426	0.299002	0.0423158	0.244615	0.797238	0.274185	0.228358	background
HIPK1	-0.301485	0.327789	-0.178188	0.143169	-0.3439	0.539363	-0.186915	0.329993	background
OLFML3	0.320118	0.280197	0.0363526	0.766341	0.262989	0.572735	-0.100488	0.556538	background
TRIM33	0.0534012	0.872223	0.0275519	0.846458	0.0711114	0.899665	0.044359	0.832636	background
CSDE1	0.037605	0.914424	0.105677	0.344588	-0.0172277	0.979851	0.104771	0.534351	background
LRCH1	-0.324871	0.312903	-0.25926	0.15852	-0.255287	0.697119	-0.216199	0.464149	background
SIKE1	0.339145	0.25941	0.212972	0.103334	0.350025	0.502066	0.217086	0.309326	background
VANGL1	-0.301936	0.302576	-0.0792015	0.452678	-0.247152	0.618106	-0.0696859	0.668434	background
SLC22A15	0.61137	0.0446329	0.070242	0.540785	0.721951	0.17232	0.194983	0.287285	background
ATP1A1	-0.894758	0.00728765	-0.750212	0.00030324	-0.426413	0.65445	-0.678185	0.0601763	abundance
CD58	-0.760417	0.0693455	-0.958635	5.26175e-05	-0.198409	0.948352	-0.950582	0.016715	abundance
PTGFRN	-0.0477384	0.892635	0.0929041	0.450462	-0.283965	0.574391	0.105481	0.527232	background
NPAT	-0.088388	0.804307	-0.452556	0.0187914	-0.454952	0.483559	-0.475607	0.101438	buffering
TRIM45	0.512456	0.0750614	0.0653418	0.698554	0.523631	0.262412	0.42861	0.245768	background
MAN1A2	0.522428	0.070384	0.495706	0.00275227	0.967711	0.0927601	0.865427	0.0182396	abundance
FAM46C	0.872483	0.00434719	0.498966	0.0192955	0.86696	0.100533	0.401102	0.56542	translation
GDAP2	0.265601	0.366189	0.144376	0.319119	0.367844	0.421847	0.343948	0.135399	background
SPAG17_WDR3	-1.39719	0.000169603	-1.33846	7.07095e-06	-4.3049	0.0168976	-1.60619	0.010889	abundance
PSENEN	-0.382306	0.21505	-0.396111	0.0273318	-0.634404	0.297091	-0.511334	0.110845	background
HK1	-0.392587	0.204885	-0.232474	0.0915111	0.084514	0.87107	-0.0720306	0.669259	background
ZNF697	0.29522	0.383182	0.370619	0.0353667	0.069761	0.928885	0.329943	0.216887	background
PHGDH	-0.839125	0.00908387	-0.924114	6.41939e-05	0.421923	0.492371	-0.786216	0.0257311	abundance
NOTCH2	0.990156	0.00430457	1.24831	2.30814e-05	-0.189213	0.880426	1.10552	0.0247881	abundance
ZSCAN12	-0.263982	0.406168	-0.112694	0.404174	-0.396779	0.457573	-0.179882	0.372329	background
FAM72B	-2.22374	6.56205e-07	-2.23416	4.91983e-07	-0.665811	0.423079	-2.04411	0.0124187	abundance
SRGAP2B	0.3995	0.172191	0.350964	0.025033	0.551193	0.271451	0.464365	0.0947844	background
TSC22D3	2.32129	6.13455e-07	1.81686	3.72812e-06	1.84851	0.162617	1.61734	0.0885105	abundance
PPIAL4G	-0.651938	0.04638	-0.430603	0.0229081	-1.34429	0.0415812	-0.791581	0.0207622	abundance
FAM72C_FAM72D	-2.17659	7.93172e-07	-2.21556	5.05659e-07	-3.85429	0.0122685	-2.44079	0.0093811	abundance
NBPF10_NBPF12_NBPF20_NBPF8_NBPF9	0.335652	0.246635	0.0383094	0.7342	0.362111	0.437732	0.0954501	0.580564	background
PDE4DIP	0.532052	0.091116	0.867161	7.49338e-05	1.07417	0.446263	0.887053	0.0185325	abundance
NOTCH2NL	0.209138	0.490534	0.110366	0.343369	0.0540549	0.922981	0.0572173	0.743998	background
STARD4	-0.380727	0.209309	-0.85946	0.00119428	0.120778	0.852727	-0.652487	0.0633811	buffering
TMEM268	-0.083366	0.798783	0.0862639	0.521196	-0.00961258	0.986478	0.0575458	0.768247	background
IST1_PKD1L3	0.421984	0.140114	0.381966	0.00553085	1.26257	0.0585553	0.538876	0.033791	abundance
TXNIP	4.41053	2.1708e-10	4.4465	8.48614e-08	1.09041	0.783701	3.3911	0.036844	abundance
POLR3GL	2.1147	2.05223e-06	1.86048	1.03853e-06	-4.78079	0.0331182	1.50465	0.0102329	abundance
LIX1L	0.0275028	0.930818	0.0932878	0.44167	-0.00928329	0.985872	0.0777681	0.664189	background
PPP2CA	-0.42997	0.148894	-0.435851	0.00366625	-0.104383	0.861345	-0.400049	0.0842236	abundance
PEX11B	0.560536	0.0618854	0.338427	0.0103294	1.41956	0.0421275	0.412099	0.0658792	abundance
ITGA10	-1.77427	0.000349606	-1.88372	1.62302e-05	2.68513	0.0775656	-1.32812	0.0185275	abundance
NUDT17_PIAS3	0.158835	0.602286	0.188443	0.115107	-0.159282	0.747096	0.129263	0.434029	background
POLR3C_RNF115	-0.281439	0.326142	-0.195562	0.0920784	-0.136991	0.781696	-0.0845454	0.63195	background
PDZK1	2.09393	5.66025e-06	1.50566	6.84779e-06	4.30685	0.0147344	1.80021	0.0149903	abundance
GPR89A	-0.182389	0.592036	-0.331129	0.0177827	0.00118581	0.999222	-0.324511	0.128944	background
NBPF11	0.207738	0.479022	0.0152878	0.886063	0.188181	0.69657	0.00514303	0.974704	background
PRKAB2	0.667782	0.028785	0.478372	0.00266463	-0.47003	0.331801	0.231436	0.203165	abundance
KLHDC4	-0.912244	0.00743558	-0.667856	0.0016434	-1.52746	0.0998186	-0.878055	0.0422303	abundance
DHRS12	1.54347	8.28064e-05	1.2861	0.000554067	0.960864	0.324583	0.486096	0.563068	abundance
PACRGL	-0.498807	0.0925356	-0.425668	0.00334861	0.561698	0.289114	-0.343074	0.102195	abundance
DHRS4L1	0.451096	0.115274	0.424111	0.0126179	0.458779	0.329824	0.441206	0.257642	abundance
PTPA	-0.559344	0.0588367	-0.556186	0.00232789	-1.02313	0.0806823	-0.81956	0.0288949	abundance
DBI	-0.00286224	0.993839	-0.110657	0.385068	-0.355405	0.546792	-0.111215	0.515775	background
COL15A1	1.59077	4.47888e-05	1.21392	0.000132725	0.291825	0.572081	0.0267385	0.940479	abundance
CHMP4A	0.375073	0.217175	0.372499	0.0100153	1.24506	0.0947721	0.485666	0.0452426	background
RETSAT	0.619266	0.0352226	0.841881	5.44303e-05	4.79144	0.0122697	0.905171	0.0137623	abundance
UAP1	-1.21517	0.00119179	-1.29742	5.20498e-06	-3.94463	0.0480866	-1.31413	0.0097308	abundance
BCL9	0.851243	0.00781369	1.01018	3.75647e-05	-0.857665	0.391677	0.818586	0.0259454	abundance
BRCA1	-1.69756	4.22924e-05	-1.5727	4.02279e-06	-6.73292	0.00269563	-2.0146	0.00794286	abundance
GJA5	-0.246557	0.442534	0.482004	0.00269499	-1.89301	0.0173584	0.552689	0.0309136	buffering
GPR89B	-0.180908	0.596029	-0.339408	0.0154899	0.170318	0.861923	-0.328011	0.122845	background
NBPF11_NBPF14_NBPF8_NBPF9	0.262846	0.367246	0.0144038	0.903175	0.263506	0.57964	0.0191758	0.918843	background
NBPF15	0.185464	0.532218	-0.0152365	0.88905	0.142683	0.762961	0.04978	0.749818	background
FCGR1A_HIST2H2BF	-2.89882	1.87573e-07	-3.07287	3.06299e-07	-8.49333	0.0092219	-3.59506	0.0097308	abundance
HIST2H3D	-3.56475	6.07941e-08	-3.86426	2.51082e-07	-5.19256	0.0277027	-4.03904	0.0104567	abundance
HIST2H2BE	-2.75683	2.51674e-07	-2.85599	6.21219e-07	-5.09207	0.022356	-3.27182	0.0167716	abundance
HIST2H2AC	-2.51443	5.78647e-07	-2.71803	3.18416e-07	-7.38852	0.00522413	-3.02952	0.0081935	abundance
HIST2H2AB	-2.80988	4.1195e-07	-3.16139	3.55005e-07	-5.27165	0.0187844	-3.40914	0.0102706	abundance
SF3B4	-1.47575	8.14589e-05	-0.958061	5.44494e-05	0.659373	0.316784	-0.469744	0.0992299	abundance
MTMR11	1.82075	1.29788e-05	1.18128	4.65268e-05	1.87982	0.112116	1.20526	0.0703139	translation
OTUD7B	1.23191	0.000352127	1.49356	7.79165e-06	1.96904	0.116652	1.80304	0.0299686	abundance
VPS45	0.622066	0.0493682	0.546766	0.00110196	-0.747104	0.357594	0.448289	0.0652572	abundance
PLEKHO1	0.294357	0.367525	0.103968	0.41732	0.582009	0.220453	0.203367	0.235384	background
ANP32E	-1.33869	0.000299771	-1.27658	5.70361e-05	-2.02342	0.0370807	-1.57038	0.0406892	abundance
C1orf54	3.05268	2.75018e-08	2.76048	4.48877e-05	2.12348	0.0561263	-0.692467	0.714433	translation
MRPS21	-0.499468	0.0963968	-0.520261	0.00508499	-0.481832	0.397066	-0.511678	0.137382	abundance
PRPF3	-1.15849	0.000506666	-0.75522	0.00032999	-0.640621	0.198884	-0.0151678	0.967171	abundance
RPRD2	0.303515	0.329809	0.388598	0.0111157	0.933388	0.145256	0.470557	0.0604309	background
TARS2	-0.439782	0.12854	-0.188033	0.0983681	-0.00157994	0.997622	-0.0647791	0.686169	abundance
ECM1	1.07524	0.00412701	1.15227	1.17784e-05	-5.94551	0.0366449	1.05797	0.012126	abundance
ADAMTSL4	2.71182	7.13986e-07	2.01122	1.35855e-05	-0.130494	0.899665	0.937025	0.124378	abundance
GOLPH3L	1.01283	0.00176766	0.807936	0.000185137	-0.117322	0.83891	0.235219	0.259962	abundance
CAMK4	-1.38125	0.00030895	-1.22889	0.000447355	-1.67172	0.106835	-1.47309	0.115893	abundance
ARNT	1.03282	0.00141765	0.940105	3.13375e-05	2.86542	0.064879	1.05124	0.013675	abundance
SETDB1	0.0811444	0.798798	0.349341	0.00978154	-0.802714	0.129408	0.320917	0.0971988	buffering
CYB5R1	-0.0073134	0.981669	0.0390065	0.769769	0.0165873	0.976844	0.0368566	0.854477	background
CERS2	-0.0998044	0.746501	0.158461	0.189854	-0.131106	0.791582	0.178066	0.341505	background
ANXA9	1.9619	6.29702e-06	2.08011	1.38043e-06	6.54986	0.0217647	2.72789	0.00716817	abundance
FAM63A	2.23085	1.76711e-06	2.34336	3.55005e-07	-5.47508	0.0361435	2.19657	0.00794286	abundance
ABCC10_DLK2	0.93057	0.00431429	0.753225	0.00042921	0.285574	0.616405	0.514331	0.162895	abundance
LACTB	0.445481	0.120107	0.866092	0.000482248	0.606561	0.222685	1.10868	0.0284892	abundance
VCAN	0.979075	0.00815963	1.551	1.25507e-05	1.6417	0.236799	1.60799	0.0131089	abundance
CLPTM1L	-0.746677	0.013316	-0.798055	0.000100086	-2.59318	0.0109704	-1.08371	0.0115433	abundance
C1orf56_CDC42SE1	0.426339	0.139787	0.365296	0.00874403	0.799286	0.134873	0.477775	0.0611794	abundance
BMP6_TXNDC5	-0.903638	0.00429008	-0.77832	0.000161188	-2.09243	0.0494937	-1.07739	0.0162581	abundance
ARL6IP1	-0.382452	0.224692	-0.725978	0.000157166	-0.69545	0.666831	-0.72998	0.0205853	buffering
MLLT11	-0.716305	0.0148523	-0.853117	9.42006e-05	-0.929126	0.101235	-1.4314	0.0131089	abundance
GABPB2	0.790881	0.00990409	0.394175	0.00436113	0.857807	0.138205	0.399189	0.0690611	translation
SEMA6C	2.09254	8.66117e-06	1.54681	6.39354e-05	0.368469	0.660622	0.716052	0.269919	abundance
LYSMD1_SCNM1_TMOD4_TNFAIP8L2_TNFAIP8L2-SCNM1	-0.284654	0.350053	-0.275564	0.0367022	-0.872064	0.123541	-0.362059	0.0873171	background
VPS72	-0.446055	0.13007	-0.523487	0.0030457	-1.1895	0.0478629	-0.816153	0.016877	abundance
PIP5K1A	-0.392054	0.171477	-0.243371	0.0390127	-0.870199	0.111694	-0.30594	0.121834	background
PSMD4	-0.369018	0.202269	-0.104598	0.38067	-0.445064	0.349865	-0.220428	0.301308	background
PI4KB_ZNF687	0.234756	0.44131	0.231683	0.0582078	-0.0359195	0.952174	0.202823	0.265712	background
RFX5	0.629816	0.0315716	0.575607	0.000747515	1.29781	0.0532198	0.817336	0.0281098	abundance
PSMB4	-0.482316	0.0965822	-0.160862	0.264671	-0.567667	0.238369	-0.473307	0.13841	background
POGZ	0.458942	0.138674	0.515995	0.00286546	0.214187	0.792982	0.478047	0.0815091	abundance
CGN	-0.981215	0.00282302	-0.278702	0.397327	-0.907719	0.110552	0.937549	0.189278	translation
TUFT1	-0.338892	0.237911	-0.241416	0.0667168	-0.254269	0.589989	-0.146789	0.550677	background
SNX27	0.102626	0.74211	-0.0483533	0.651868	0.0696124	0.897198	-0.0397646	0.810106	background
MRPL9_OAZ3	-0.721421	0.018654	-0.540725	0.0038198	-0.660514	0.352451	-0.494994	0.183834	abundance
TDRKH	0.179116	0.558068	0.00313118	0.981378	0.174887	0.711361	-0.10313	0.532491	background
THEM4	-0.177683	0.556887	-0.217025	0.0668805	0.234734	0.62327	-0.170683	0.310039	background
S100A10	0.526103	0.0750407	0.460354	0.00333715	1.22668	0.0801062	0.646254	0.0300217	abundance
S100A11	-0.819382	0.00745544	-1.09859	5.79462e-05	-0.117391	0.870818	-0.552757	0.218864	abundance
PCDH15	4.67834	2.90669e-10	3.54782	6.41018e-07	8.32496	0.00414827	6.04878	0.00794286	abundance
TCHH	2.26412	7.71502e-07	2.16773	5.56156e-06	2.50586	0.0876146	2.38699	0.0828597	abundance
HRNR	-0.106783	0.804447	0.385713	0.0419905	0.830777	0.204949	0.352425	0.11667	buffering
FLG	-0.142426	0.752925	0.0300669	0.80797	-0.219829	0.81406	0.0386325	0.83571	background
ZNF426	0.613353	0.0415882	0.625754	0.000493997	-0.822896	0.122411	0.44115	0.0589963	abundance
S100A6	-0.199251	0.586328	-0.518521	0.0052974	0.248748	0.771928	-0.497645	0.0779178	buffering
S100A4	0.80828	0.0335168	0.0405882	0.736503	0.696255	0.324583	-0.033697	0.862324	background
S100A3	0.547377	0.0826681	0.171867	0.178257	0.928375	0.101843	0.337462	0.114973	background
S100A2	-1.45102	0.000762407	-1.78824	2.04205e-06	1.37267	0.330404	-1.71374	0.00940052	abundance
S100A16	-0.466692	0.135151	-0.67282	0.00088514	-0.85292	0.212863	-0.73004	0.0382278	abundance
CHTOP_S100A1_S100A13	0.0853264	0.823013	-0.142374	0.179103	1.59701	0.0611799	-0.143143	0.367555	background
PIP4K2B	0.0113151	0.971415	0.0589339	0.588511	0.0083059	0.986943	0.0585931	0.723595	background
ILF2_SNAPIN	-1.01459	0.00139661	-1.00664	4.1661e-05	-0.834225	0.212858	-0.728151	0.154508	abundance
BRE	0.775463	0.0106461	0.709601	0.000276168	1.35561	0.148233	0.924399	0.019766	abundance
SLC27A3	1.01592	0.00386415	1.07416	0.000477194	0.0472678	0.957595	0.588216	0.174271	abundance
MIA3	0.733818	0.021037	0.781381	0.000726897	1.61949	0.0359404	1.114	0.0215168	abundance
DENND4B	-0.00104657	0.997664	-0.235082	0.0763842	0.659046	0.181686	-0.234758	0.186896	background
CRTC2	-0.197609	0.503568	-0.248716	0.0613438	-0.118248	0.816479	-0.202785	0.322471	background
CREB3L4_JTB_SLC39A1	-0.190031	0.531067	-0.206908	0.122491	-0.414464	0.373432	-0.303079	0.143331	background
NUP93	-1.14573	0.00099933	-0.903283	4.88735e-05	0.0610147	0.955173	-0.833261	0.0218318	abundance
CDC14A	-0.330249	0.261759	-0.48409	0.0113173	-0.497721	0.332728	-0.609129	0.0768197	background
XPNPEP1	-0.225375	0.444091	-0.0583404	0.615966	-0.257631	0.587117	-0.108709	0.553289	background
RAB13	0.712183	0.0174113	0.906305	5.0596e-05	-0.489478	0.492001	0.720578	0.0276313	abundance
RPS27	-0.206373	0.542526	0.0726286	0.515576	-0.11942	0.857605	0.0637406	0.707846	background
NPL	0.639716	0.0358295	0.320236	0.0405421	0.276426	0.57743	-0.0238594	0.919165	abundance
CLUAP1_NLRC3	0.68692	0.0201765	0.62459	0.00095951	0.57932	0.245272	0.502808	0.113301	abundance
CLPTM1	-0.319888	0.287077	-0.174303	0.238142	-0.162953	0.753204	-0.0160774	0.941285	background
NLGN4X	0.725707	0.0149903	0.928005	8.75467e-05	1.42723	0.0370962	1.41694	0.0142514	abundance
EFCAB5_SSH2	1.29357	0.000323197	1.12903	3.34961e-05	0.391943	0.777015	0.900818	0.042089	abundance
TPM3	-1.07842	0.0010354	-1.13372	1.47846e-05	-2.19885	0.0229903	-1.32676	0.0142514	abundance
C1orf43	0.065542	0.847479	-0.171653	0.16414	-0.116958	0.847517	-0.162874	0.372166	background
UBAP2L	-0.506797	0.125064	-0.202405	0.119914	-0.125437	0.861923	-0.119336	0.536759	abundance
HAX1	-0.55969	0.0892469	-0.617763	0.00103778	-1.30112	0.0978184	-0.685507	0.0366224	abundance
ATP8B2	0.918639	0.00339568	0.641736	0.000485693	1.40323	0.055232	0.889429	0.0244421	translation
IL6R	2.22645	9.27706e-07	2.27342	4.59136e-07	1.16556	0.468135	2.19814	0.0121503	abundance
CHRNB2	0.788682	0.0367589	0.688233	0.00175919	-0.889225	0.291311	0.453976	0.0760328	abundance
HSD17B8	1.78821	9.94122e-06	1.39319	4.40708e-05	2.36948	0.0184031	2.00036	0.0533659	translation
KCNN3	1.46724	0.000182571	1.44235	1.963e-05	2.41108	0.298859	1.66068	0.0267345	abundance
PMVK	-0.492728	0.1436	-0.499062	0.0026764	-1.46621	0.0691324	-0.559363	0.0434589	abundance
PDZD4	-0.754867	0.0338501	-0.676281	0.0152635	-0.768085	0.324174	-0.684382	0.188469	abundance
MAGED2	1.24326	0.000251561	1.14277	4.18351e-05	0.813546	0.174137	0.273791	0.595335	abundance
LOC101928120_PYGO2_SHC1	0.257034	0.392223	0.0658262	0.573485	0.372132	0.421847	0.154478	0.369656	background
DLGAP5	-1.44751	0.000623484	-1.38098	7.85138e-05	-1.5091	0.173292	-1.39459	0.036759	abundance
FOXH1_KIFC2	0.449777	0.197084	0.108078	0.629992	0.44117	0.526387	0.0901992	0.824234	background
CKS1B	-2.27692	1.6204e-06	-2.73397	8.31294e-07	-1.46099	0.533033	-2.55518	0.0185325	abundance
FLAD1	-0.584689	0.0505179	-0.681661	0.00111942	-1.40075	0.0338408	-1.1426	0.0111655	abundance
ZBTB7B	0.604164	0.0708154	0.358792	0.0298983	1.18213	0.0821278	0.532758	0.0708516	abundance
ADAM15	-0.727817	0.0187877	-0.806197	0.000959612	-1.25319	0.0581651	-1.19039	0.0285468	abundance
EFNA4	-0.703657	0.027087	-0.416915	0.0152664	-0.275279	0.625062	-0.192217	0.487839	abundance
EFNA3	0.426798	0.154023	0.463574	0.0345138	0.77088	0.139008	0.906652	0.0282419	background
EFNA1	1.65815	1.81068e-05	1.61202	3.10517e-06	4.77696	0.00399763	2.38831	0.00635519	abundance
SLC50A1	1.36722	0.000254239	1.06689	2.97419e-05	1.04709	0.378118	1.02932	0.032981	abundance
DPM3	0.834884	0.0162885	0.414444	0.0060735	2.51243	0.01175	0.591769	0.0303036	abundance
KRTCAP2	-0.302901	0.30869	-0.319641	0.017003	-1.11648	0.0567957	-0.428409	0.0528736	background
TRIM46	0.655126	0.0403825	0.596921	0.0711078	0.746329	0.217846	0.827202	0.243348	abundance
ST3GAL6	-0.434099	0.160615	-0.557064	0.00243538	0.551303	0.274247	-0.382031	0.0916124	background
MUC1	2.83765	4.08464e-08	2.4643	4.03394e-05	1.82981	0.0254432	-2.92888	0.0337208	translation
THBS3	2.27153	5.8742e-07	2.16857	8.8108e-07	0.540839	0.666466	1.67492	0.0352089	abundance
MTX1	-0.635637	0.0344002	-0.568941	0.00116607	-0.855294	0.138418	-0.630372	0.044895	abundance
GBA	0.753212	0.0167889	0.936876	3.74643e-05	-2.08547	0.0423179	0.833417	0.0177383	abundance
FAM189B	-0.0685028	0.83868	-0.292885	0.0516292	0.406963	0.373057	-0.257042	0.167111	background
SCAMP3	-0.326265	0.285618	-0.174418	0.167414	-0.295182	0.592102	-0.164	0.422117	background
CLK2	-0.188786	0.535085	-0.283455	0.0582355	-0.275129	0.606074	-0.319418	0.184709	background
FDPS_RUSC1_RUSC1-AS1	-0.901602	0.00389506	-0.86032	0.000220189	-1.12799	0.0805326	-1.10252	0.072621	abundance
ASH1L	0.652281	0.0452524	0.820139	0.00030509	1.79448	0.0776048	0.979752	0.0211595	abundance
MSTO1	-1.09394	0.00115215	-0.761838	0.00103446	-1.12923	0.201052	-0.798483	0.189278	abundance
YY1AP1	0.084586	0.789996	0.0629605	0.569283	0.132214	0.800301	0.0738913	0.658873	background
DAP3	-0.466385	0.0996843	-0.303293	0.0210675	-0.437966	0.333853	-0.151597	0.437589	abundance
GON4L	0.233734	0.442676	0.299548	0.0158374	1.46441	0.0661142	0.310658	0.104263	background
SYT11	1.92185	4.31235e-06	2.05945	8.49779e-07	3.86915	0.113466	2.34379	0.0140286	abundance
RIT1	1.20078	0.000353407	1.19366	9.48847e-06	1.2181	0.097799	1.19758	0.0232114	abundance
KIAA0907	-0.412234	0.147235	-0.431498	0.0294697	-0.319381	0.482517	0.196133	0.739079	abundance
ARHGEF2	-0.585444	0.0521267	-0.542865	0.00103125	0.65187	0.235255	-0.413267	0.0719741	abundance
LTBR_SCNN1A	0.251725	0.409346	0.343347	0.0393981	0.361724	0.517165	0.38932	0.163586	background
UBQLN4	-1.03409	0.00166899	-1.00747	5.93025e-05	-0.75161	0.326555	-0.908511	0.0639284	abundance
LAMTOR2	0.192406	0.572651	-0.0644231	0.630554	0.0575881	0.922945	-0.00743133	0.967239	background
MEX3A	-1.45263	0.00018483	-1.40017	7.3858e-06	-0.0578718	0.979342	-1.27656	0.0211595	abundance
AURKB	-2.88816	8.25476e-08	-2.80168	3.54868e-06	-1.1622	0.412464	-1.42743	0.231097	abundance
LMNA	-0.842313	0.0155177	-0.659617	0.00209167	0.112513	0.880879	-0.408223	0.160624	abundance
SLC25A44	-0.117477	0.700899	-0.104359	0.389882	-0.128023	0.798817	-0.113755	0.541498	background
BGLAP_PAQR6_PMF1_PMF1-BGLAP	-0.0125678	0.97017	0.127337	0.322863	0.156103	0.769939	0.122825	0.490256	background
SMG5_TMEM79	-1.00868	0.00201381	-0.93098	9.80147e-05	-2.18139	0.0324596	-1.38461	0.0155235	abundance
GLMP	1.07653	0.00127545	1.30301	2.24953e-05	2.20502	0.0228236	1.74243	0.0130019	abundance
SQRDL	1.10361	0.00120881	1.38718	5.01312e-06	-3.29455	0.00912909	1.12177	0.0116535	abundance
CCT3	-1.2651	0.000216462	-0.997549	4.19431e-05	-0.357532	0.551612	-0.191962	0.503709	abundance
CHD6	0.918467	0.00795915	0.89478	0.000136593	2.17764	0.0476633	1.04456	0.0185112	abundance
JRK	-0.157711	0.629724	-0.0661034	0.602088	-0.18443	0.756542	-0.07656	0.695115	background
CDK13	0.0533866	0.872354	0.215427	0.0986803	0.170405	0.765336	0.222332	0.261702	background
MEF2D	-0.0572143	0.875801	0.037324	0.766107	-0.0975976	0.887819	0.0424788	0.824179	background
IQGAP3	-1.47428	0.000161267	-1.38722	6.91426e-05	0.419079	0.457508	-0.497193	0.0942786	abundance
NAXE	0.510162	0.101632	0.287427	0.0422836	0.840521	0.157894	0.38663	0.129292	abundance
GPATCH4	-1.50928	3.4915e-05	-1.29191	9.49863e-06	-0.735844	0.15504	-0.273471	0.357855	abundance
MTMR2	0.0400993	0.909088	0.0414775	0.725374	0.0169994	0.979959	0.0396867	0.828172	background
BCAN	1.2605	0.000262247	0.815714	9.86139e-05	-0.109568	0.833576	0.439179	0.0615009	abundance
NES	-1.2393	0.000843759	-1.00705	0.00430522	-0.819844	0.259434	-0.392298	0.507042	abundance
RRNAD1	0.878564	0.00745223	0.659972	0.000538095	0.948418	0.162848	0.671395	0.0582518	abundance
NPDC1	0.595558	0.0607253	0.0873766	0.452678	0.382447	0.456015	-0.0266799	0.887493	background
MRPL24	-0.881072	0.00553066	-0.909665	8.70809e-05	-2.57421	0.0102439	-1.31952	0.0107966	abundance
HDGF	-0.967921	0.00229094	-0.838028	0.000116357	-1.25604	0.0942386	-0.98703	0.0363664	abundance
KLHL13	1.13215	0.00130253	1.28465	0.000362803	1.8983	0.069642	1.97627	0.0281138	abundance
PRCC	-0.487856	0.0997496	-0.346111	0.0116262	-0.308523	0.608523	-0.311675	0.166337	abundance
COX16_SYNJ2BP_SYNJ2BP-COX16	0.44288	0.139844	0.323049	0.0217183	0.261604	0.65445	0.273416	0.2039	abundance
ARHGEF11	0.0736071	0.837295	0.275861	0.0258699	-1.61819	0.0430773	0.267095	0.142052	background
ETV3L	-0.701589	0.02268	-0.375585	0.0621568	-0.673507	0.230365	-0.310275	0.393599	abundance
KIRREL	-0.407578	0.177028	-0.263862	0.0348282	0.461437	0.331801	-0.165126	0.320572	background
CD1D	-0.143746	0.629629	0.28257	0.0982986	-0.139549	0.772313	0.26268	0.320788	background
POP3	3.28961	5.97073e-08	3.33623	8.75899e-07	7.17368	0.0207489	4.44191	0.0109025	abundance
IFI16	1.21191	0.000936721	1.175	7.06175e-05	2.28275	0.0482053	1.4636	0.0249	abundance
AIM2	1.69546	3.07349e-05	1.55593	1.38291e-05	-0.313573	0.753204	0.859744	0.04763	abundance
CORO7_CORO7-PAM16_PAM16	-0.60971	0.0402287	-0.481187	0.00730124	-0.540149	0.281278	-0.405022	0.224905	abundance
FIS1	0.310833	0.35701	-0.0569179	0.653004	0.15718	0.778503	0.0176425	0.920793	background
CADM3	0.84543	0.00622966	0.968369	4.44537e-05	-0.449082	0.378961	0.635373	0.0410524	abundance
DUSP23	-0.403429	0.216027	-0.436737	0.0525233	-0.922167	0.0960997	-0.7346	0.027585	background
TAGLN2	-0.347252	0.236539	-0.229002	0.0472943	0.346281	0.489741	-0.207113	0.228049	background
PIGM	1.09388	0.000785289	1.2303	2.46407e-05	1.71686	0.035443	2.16393	0.0237399	abundance
KCNJ10	4.6618	4.64088e-10	5.27361	2.00101e-06	2.48016	0.139597	1.77075	0.468646	abundance
IGSF8	0.162999	0.634907	0.140595	0.364162	0.053322	0.937242	0.108019	0.637594	background
PEA15	-0.444129	0.124599	-0.494618	0.002367	0.0491606	0.935161	-0.307631	0.192548	abundance
ZNF41	0.630713	0.0307671	0.418409	0.00564035	0.897563	0.096245	0.727046	0.0305499	abundance
DCAF8	0.545084	0.0592414	0.477981	0.0014564	2.24321	0.0421275	0.546921	0.0340664	abundance
PEX19	0.301239	0.292483	0.20069	0.076021	0.631385	0.192186	0.273291	0.141652	background
LSM14A	-0.19485	0.513094	-0.265744	0.0557407	-0.227243	0.64766	-0.282143	0.217847	background
SRP54	-0.181604	0.593274	-0.198956	0.187058	-0.270258	0.676812	-0.216861	0.35449	background
ZNF717	0.733048	0.0157633	0.547616	0.000705682	-0.520396	0.345402	0.49844	0.0431276	abundance
DCP1A	-0.0145852	0.96547	0.0283772	0.805197	0.0530996	0.921174	0.0243457	0.883055	background
COPA_NCSTN	0.847107	0.010355	0.708047	0.000167311	-1.79901	0.111939	0.660315	0.0257311	abundance
VANGL2	1.19828	0.000601001	1.11116	3.52587e-05	1.81075	0.0413255	1.26718	0.0316641	abundance
F11R	1.44566	7.71526e-05	1.61425	2.39146e-06	2.5996	0.184681	1.76067	0.0112545	abundance
USF1	-0.353274	0.238138	-0.367602	0.0223829	-0.87291	0.0986469	-0.592354	0.0304653	background
ARHGAP30	1.05962	0.00177883	0.184132	0.393937	1.04317	0.0980236	0.0570924	0.911611	translation
RNF130	1.04988	0.0016114	0.777746	0.000217137	1.6725	0.0558488	0.960154	0.0263233	translation
DEDD_NIT1_PFDN2	-0.101121	0.748236	-0.266864	0.0398262	-0.582447	0.210766	-0.320922	0.0967291	background
UFC1	0.331368	0.267859	0.372382	0.0108142	1.10811	0.0640054	0.510558	0.0382143	background
USP21	0.460081	0.149623	0.0371369	0.81291	0.509112	0.325975	0.224404	0.31162	background
PPOX	0.773881	0.0115796	0.348028	0.0590324	0.989654	0.0785083	1.0854	0.0315273	translation
B4GALT3	-0.645605	0.0377135	-0.654521	0.00180186	-1.32712	0.0611016	-0.948545	0.029012	abundance
ADAMTS4	0.411783	0.176725	0.534317	0.00932505	0.744991	0.181604	0.70346	0.0570589	background
NDUFS2	0.160589	0.603308	0.200167	0.0766116	0.727685	0.174663	0.213876	0.216076	background
NR1I3_TOMM40L	-0.377737	0.203677	-0.598616	0.00278852	-1.09478	0.0600537	-0.890635	0.015198	background
MPZ	1.62992	3.39129e-05	1.44612	3.13939e-06	-1.34437	0.146812	1.36331	0.0104233	abundance
CFAP126_SDHC	0.268782	0.349957	0.168275	0.133837	0.0228329	0.964504	0.036934	0.821235	background
FCGR2A	0.0437064	0.892686	-0.227276	0.0681416	0.499676	0.275038	-0.245982	0.168106	background
CDK1	-2.35301	1.68237e-05	-2.6361	6.36743e-07	-12.3006	0.00955773	-3.08198	0.00635519	abundance
FCRLA	1.99905	5.15473e-06	2.08241	6.41018e-07	3.56091	0.0480866	2.14153	0.00914617	abundance
FCRLB	-0.033007	0.920867	-0.104493	0.565276	-0.109991	0.82853	-0.135135	0.508566	background
ZNF677	0.834806	0.0229666	0.685537	0.00331615	-0.571828	0.263085	0.319783	0.136795	abundance
CFI	3.67696	6.87494e-09	3.57535	3.6996e-07	9.60459	0.0160027	5.36249	0.00794286	abundance
HELLS	-2.29062	1.7533e-06	-2.17354	1.15498e-06	-8.39104	0.00203291	-2.90332	0.00629391	abundance
DUSP12	-0.791225	0.0124671	-0.566723	0.0015573	-0.714393	0.357812	-0.544261	0.0889655	abundance
ATF6	0.529454	0.0861153	0.405433	0.00564701	1.94211	0.0164637	0.556632	0.0304653	abundance
OLFML2B	4.72849	2.16107e-10	4.32023	1.79713e-07	1.2122	0.742131	3.07902	0.0546899	abundance
NOS1AP	0.131329	0.742249	-0.130205	0.710183	0.117885	0.890057	-0.116152	0.836613	background
C1orf226	0.286188	0.386402	0.24505	0.0513587	-0.779977	0.129264	0.18502	0.265806	background
UHMK1	0.0649592	0.841477	-0.143953	0.271068	0.154489	0.76719	-0.162271	0.403917	background
ATRX	0.919339	0.00805031	1.1165	0.000973857	1.86528	0.037219	1.70575	0.0201187	abundance
DDR2	0.777065	0.0130461	0.74177	0.000115611	2.80119	0.0715301	0.762856	0.0184218	abundance
XRCC6	-0.773996	0.0100698	-0.808853	8.25278e-05	-0.286769	0.599978	-0.721417	0.0264774	abundance
NLRP1	0.252726	0.403932	0.259867	0.163073	0.394442	0.427674	0.430378	0.162908	background
RGS5	0.924638	0.00576745	0.379447	0.0226665	0.718827	0.22978	0.241182	0.401572	abundance
GPR161	-0.372463	0.208044	-0.302778	0.042296	-0.316438	0.585832	-0.269659	0.318236	background
NUF2	-2.30434	9.57415e-06	-2.42712	5.25378e-06	-3.96905	0.0669577	-2.76448	0.0163738	abundance
PGF	-0.921344	0.00419305	-0.833057	0.00022824	-0.605418	0.292382	-0.704421	0.0757589	abundance
RB1	0.476183	0.167268	0.429903	0.0187636	1.07411	0.141225	0.549166	0.0720871	background
AP3S2_ARPIN_C15orf38-AP3S2	-0.125116	0.682182	0.0795488	0.486978	-0.0346735	0.948278	0.0245737	0.885319	background
RXRG	-0.928474	0.0118275	-0.780575	0.0040568	-1.81228	0.0405072	-1.17068	0.0296153	abundance
MGST3	0.363572	0.232751	0.330454	0.0241574	0.478589	0.386521	0.358152	0.1521	background
TMCO1	0.175308	0.602941	-0.0207631	0.849282	0.213286	0.733785	-0.0265398	0.874284	background
UCK2	-2.05846	1.19061e-06	-1.9988	7.53916e-07	-3.87855	0.0480866	-2.58163	0.0114128	abundance
FAM78B	1.55186	5.01905e-05	1.64316	1.74835e-06	1.11817	0.419913	1.62939	0.0101548	abundance
POGK	-0.578918	0.0458318	-0.54291	0.00104821	-1.31061	0.039576	-0.896503	0.0161261	abundance
TADA1	-0.271724	0.346771	-0.511909	0.00141274	0.461893	0.316381	-0.364472	0.0802006	background
ILDR2	1.03871	0.00242116	0.796415	0.000357508	0.828689	0.355432	0.733992	0.0491003	abundance
POU2F1	-1.127	0.000935014	-0.956511	0.000108726	-1.85635	0.0543184	-1.25306	0.032727	abundance
CREG1	0.0952049	0.75806	0.403816	0.00468771	-0.254378	0.585659	0.366489	0.0803743	buffering
MPZL1	-1.06391	0.00100095	-1.09465	5.03211e-05	-0.884201	0.13642	-0.801165	0.149532	abundance
ALS2CR11	0.482536	0.17848	0.415736	0.00363154	0.0148127	0.987947	0.411152	0.062737	background
TAP1	0.389975	0.185303	0.546849	0.00323056	0.848796	0.127355	0.745589	0.0283774	background
FOLR1	3.18115	8.01102e-09	2.9239	0.000163877	2.83244	0.0131193	-4.35553	0.320094	abundance
DCXR	-0.239731	0.466696	-0.400579	0.0164115	-1.06066	0.0728273	-0.497457	0.0450005	background
DCAF6_MPC2	0.494567	0.101623	0.449771	0.00269939	-0.433592	0.508549	0.386649	0.0800904	abundance
ZNF3_ZSCAN21	0.468087	0.109313	0.488693	0.00371172	0.876104	0.123707	0.684633	0.0353202	abundance
ZNF347	0.818474	0.0106834	0.798922	0.00033629	0.73225	0.231294	0.773901	0.0626598	abundance
RTN4IP1	-0.409904	0.226585	-0.359934	0.044088	-0.14903	0.849072	-0.291814	0.294097	background
SFT2D2	-0.541017	0.0604673	-0.409052	0.0163833	-0.370402	0.41175	0.207215	0.417701	abundance
ATP1B1_BLZF1_NME7	0.938107	0.00501266	0.891203	8.60171e-05	1.63258	0.0922296	0.96737	0.0250144	abundance
CCDC181	0.357696	0.26972	0.260487	0.146359	-0.000191018	0.999597	0.0584115	0.764514	background
C6orf89_PPIL1	0.0916598	0.765957	0.178143	0.109071	0.146741	0.760691	0.190526	0.260985	background
C1orf112_METTL18_SCYL3	-0.479316	0.120705	-0.493496	0.00142079	2.24546	0.0477679	-0.425704	0.0541321	abundance
KIFAP3	0.35329	0.285922	0.306424	0.0194535	1.67309	0.0520309	0.356311	0.0842236	background
GORAB	0.159465	0.6111	0.110877	0.407156	0.0922786	0.868756	0.0752043	0.710383	background
PRRX1	-0.90548	0.00344535	-1.02187	5.57238e-05	-1.51772	0.0312744	-1.87555	0.0081935	abundance
FMO4	2.00854	2.22576e-05	1.97452	0.000140563	3.95176	0.0133526	3.39135	0.013064	abundance
PRRC2C	-0.147507	0.688311	0.190599	0.285835	0.0824929	0.904532	0.142186	0.547211	background
VAMP4	1.2658	0.000978222	0.98965	0.000459755	0.233555	0.781214	0.592257	0.139869	abundance
METTL13	-1.18326	0.000656343	-0.848153	0.000101681	-0.599035	0.631315	-0.742951	0.0547354	abundance
DNM3	0.438144	0.146507	0.525649	0.0259921	0.822981	0.120682	0.983599	0.0232688	abundance
SUCO	-0.178331	0.593274	-0.215706	0.132669	-0.357464	0.54374	-0.244622	0.267813	background
TNFSF4	3.21093	3.58347e-08	1.9353	1.21538e-06	6.20463	0.0234479	2.19757	0.0103676	abundance
PRDX6	-0.537586	0.0741324	-0.378477	0.00543383	-0.739818	0.577611	-0.385256	0.0714076	abundance
ANKRD45	0.46017	0.148869	-0.201501	0.121187	-0.0950214	0.852365	-0.0559518	0.731376	background
KLHL20	0.377934	0.185994	0.437052	0.00761291	0.220844	0.645564	0.23114	0.341167	background
CENPL	-1.4932	4.70303e-05	-1.44909	7.50661e-06	-2.11502	0.0997997	-1.84456	0.0284392	abundance
DARS2	-1.07555	0.00115215	-0.932019	4.08354e-05	-1.95459	0.0463506	-1.03415	0.0187051	abundance
ZBTB37	0.925371	0.00301972	0.775789	0.000408336	1.14424	0.0696395	1.20936	0.0268566	abundance
RC3H1	0.675606	0.0259854	0.540175	0.00210478	1.46122	0.0377946	0.867646	0.0194799	abundance
RABGAP1L	0.381792	0.241431	0.314551	0.018335	1.8347	0.0230325	0.389523	0.0652733	background
CACYBP	-1.36122	0.000279093	-1.32209	4.47793e-06	4.33214	0.0208915	-1.28952	0.0097308	abundance
MRPS14	0.132976	0.670673	0.000677634	0.995376	0.133095	0.804966	0.00353392	0.984193	background
KIAA0040	-2.71669	6.81634e-08	-2.63317	7.72001e-07	0.0920153	0.908223	-0.680603	0.286301	abundance
RFWD2	0.12407	0.684483	0.0342082	0.743038	0.241064	0.610663	0.0398964	0.802186	background
BRINP2	1.45516	5.1556e-05	1.00111	0.002717	1.52722	0.0340329	2.65818	0.0588065	translation
RASAL2	0.37971	0.213811	0.619949	0.00181446	0.871412	0.197686	0.72501	0.0425526	background
RALGPS2	1.67136	3.56171e-05	1.46695	1.24568e-05	2.36623	0.0424405	1.64896	0.026534	abundance
TOR3A	-0.68963	0.0222223	-0.770611	0.000202094	-2.00149	0.0175406	-1.11057	0.0119197	abundance
ABL2	0.284645	0.371178	0.380001	0.00712174	0.648256	0.300639	0.393247	0.0773373	background
ATF7	0.999285	0.00254346	0.817158	0.000259279	1.59665	0.124064	1.03706	0.0382437	abundance
SOAT1	-0.322833	0.296107	-0.215086	0.132851	-0.540203	0.312263	-0.31008	0.193216	background
TOR1AIP2	0.182938	0.537413	0.0260838	0.829552	0.211465	0.644386	0.176352	0.288051	background
TOR1AIP1	0.622672	0.0407759	0.550242	0.0011832	-0.158315	0.805992	0.427723	0.0867475	abundance
CEP350	0.0766996	0.814309	0.22949	0.125881	0.368303	0.406237	0.286979	0.126402	background
QSOX1	-0.101993	0.764429	0.043052	0.776736	-0.123624	0.839209	0.0604066	0.793898	background
LHX4	-2.86846	7.84042e-08	-1.92642	1.76525e-06	2.12115	0.0190764	-0.956817	0.0176348	abundance
FNIP2	0.894439	0.00516182	0.688144	0.00138257	1.39686	0.0576752	1.09571	0.0345121	abundance
IMPDH1	-1.27973	0.000623484	-1.27426	0.000104361	-2.32842	0.0519817	-1.70453	0.027585	abundance
VDAC1	-0.993056	0.00158623	-0.855239	5.01662e-05	-0.739141	0.158236	-0.761195	0.0220029	abundance
STX6	0.522937	0.0675613	0.304082	0.0190989	0.5427	0.261229	0.329175	0.141983	abundance
PRPSAP2	-0.137476	0.645497	-0.207104	0.103322	-0.052935	0.918247	-0.0681236	0.709795	background
MR1	3.7526	9.3582e-10	3.24669	1.37137e-07	7.54638	0.00414827	4.03311	0.00569681	abundance
ZFP14	1.51583	5.58791e-05	1.76808	2.27401e-05	0.525034	0.373585	0.680455	0.255736	abundance
IER5	-1.38302	0.000239844	-1.08496	0.000113866	-1.23563	0.2645	-1.02466	0.070703	abundance
SNX14	0.541693	0.0981924	0.608772	0.000702543	2.58386	0.0229272	0.71092	0.0219428	abundance
KIAA0391_PPP2R3C	0.226441	0.484007	-0.0241077	0.824008	0.378996	0.433452	-0.0495447	0.754122	background
SCUBE3	3.76303	5.01787e-09	3.75876	2.05529e-07	2.24553	0.32352	3.46494	0.036374	abundance
C11orf80_RCE1	-0.574257	0.0541665	-0.537824	0.00875349	-0.868485	0.12096	-0.913087	0.0470954	abundance
CECR2	-0.798515	0.0163035	-0.843509	0.000123311	-0.33753	0.824804	-0.806697	0.0311588	abundance
GLUL	0.318607	0.288863	0.264436	0.0563766	0.518251	0.345081	0.332811	0.143081	background
TPRKB	-1.17709	0.00318031	-0.889176	5.18037e-05	-0.741714	0.708833	-0.88257	0.0174243	abundance
RGS16	0.750376	0.0176595	0.424702	0.0556657	0.433258	0.381579	-0.228121	0.488833	abundance
CCP110	-0.204753	0.546177	-0.385556	0.0381706	-0.365066	0.56849	-0.413229	0.157577	background
DHX9	-1.24566	0.00137139	-1.03144	2.57156e-05	-0.825983	0.51095	-1.01968	0.0160456	abundance
LAMC1	0.445328	0.190982	0.637482	0.00130158	-0.139671	0.903104	0.591417	0.0557296	background
RPGRIP1L	-0.14701	0.677455	0.0442615	0.750033	-0.0320148	0.951681	-0.00861532	0.957498	background
PCNX2	1.35525	0.000113184	0.794333	0.000178018	1.31914	0.0528398	0.751593	0.053764	translation
NMNAT2	-1.05928	0.00189432	-1.25839	7.45347e-06	3.99073	0.0103115	-1.0746	0.0112698	abundance
SMG7	-0.0116696	0.971637	0.103424	0.357296	0.165912	0.745549	0.10083	0.539445	background
ARPC5	0.10476	0.745168	-0.135015	0.249823	0.430669	0.338059	-0.174997	0.287467	background
RGL1	0.798337	0.00984543	0.951878	7.24966e-05	-0.132738	0.856424	0.682436	0.0467158	abundance
COLGALT2	0.297538	0.431697	0.22327	0.26206	0.187526	0.830354	0.186006	0.544897	background
TSEN15	-0.373799	0.25054	-0.67445	0.000294386	-1.43025	0.197355	-0.694477	0.0235863	buffering
ADAT1	-0.0594461	0.853867	-0.172876	0.12174	-0.603978	0.204823	-0.188356	0.257645	background
C1orf21	0.424146	0.137034	0.486471	0.00558345	0.319218	0.498354	0.277002	0.254054	abundance
EDEM3	0.740647	0.0150291	0.695592	0.00117223	0.965911	0.104987	0.905843	0.0524558	abundance
FAM129A	2.40702	2.41816e-07	2.77393	6.60436e-07	3.96181	0.0122194	3.97676	0.0339173	abundance
RNF2	-0.0838114	0.82444	-0.422105	0.0105256	0.423378	0.649413	-0.411667	0.0963384	buffering
SWT1_TRMT1L	0.858306	0.00590182	0.85827	0.00010218	1.04751	0.131674	0.91357	0.0297765	abundance
IVNS1ABP	-1.3746	0.000178476	-1.5757	2.18589e-06	-0.485824	0.760169	-1.54648	0.0097308	abundance
HMCN1	0.813258	0.00787832	0.428963	0.0289043	1.0514	0.0662697	1.49685	0.022802	translation
PRG4_TPR	0.34977	0.280245	0.537117	0.0222474	0.838263	0.151555	0.741843	0.0494616	background
C1orf27	0.150087	0.672397	0.142308	0.365829	0.0652724	0.928885	0.12207	0.609204	background
PLA2G4A	1.60869	7.45228e-05	1.31588	9.26111e-05	2.71958	0.0451297	1.86851	0.0279009	translation
RGS2	-0.435312	0.156885	-0.783954	0.000157084	-2.90945	0.00803125	-0.918827	0.013086	buffering
MYPN	0.280856	0.354372	0.625815	0.0058837	0.606168	0.294225	0.7749	0.046954	buffering
LMAN2	-0.0649622	0.839597	0.0212103	0.871395	-0.0425174	0.935161	-0.0192707	0.913618	background
SERINC3	0.904505	0.00347236	0.850039	9.80012e-05	1.48537	0.038874	1.35212	0.0160039	abundance
UCHL5	-1.08556	0.00284814	-1.06288	0.000122011	-1.561	0.104987	-1.16122	0.0347272	abundance
NARR_RAB34	-0.467494	0.130981	-0.491162	0.00196731	-1.77767	0.0283892	-0.575425	0.0342639	abundance
GLRX2	-0.614253	0.0532356	-0.793787	0.000194888	1.50954	0.0678211	-0.601869	0.030735	abundance
CDC73	0.45998	0.159434	0.386033	0.0246986	0.748493	0.258815	0.462065	0.120419	background
B3GALT2	2.23975	6.31842e-05	1.7423	1.59664e-05	-3.16604	0.0239785	1.15073	0.0178464	abundance
KCNT2	2.43666	5.63172e-07	1.71995	1.24568e-05	2.21818	0.089174	1.5981	0.0863241	translation
ASPM	-1.42144	0.000360969	-1.02331	0.000283923	-2.31831	0.0308932	-1.34169	0.0301535	translation
ZBTB41	0.942941	0.0145138	0.972698	0.000284128	0.311249	0.766512	0.890608	0.0425694	abundance
DENND1B	0.602771	0.057078	0.22011	0.0806163	0.747522	0.276893	0.256376	0.230562	abundance
C1orf53	-0.00412307	0.991852	0.325559	0.0248348	0.217973	0.818278	0.325418	0.141365	buffering
LHX9	2.08719	1.33027e-05	2.03798	5.6319e-07	16.729	0.00255724	2.10281	0.00716817	abundance
NEK7	0.294837	0.393826	0.000329742	0.997957	0.29458	0.662275	-0.029002	0.89737	background
DHDDS	-0.451316	0.111243	-0.261538	0.0536405	-0.549159	0.233205	-1.08973	0.016877	abundance
ZNF281	0.463354	0.140493	0.445792	0.00853386	1.36521	0.039069	0.646346	0.0268566	abundance
KIF14	-1.91495	4.76132e-05	-1.33461	0.000136602	-1.253	0.216164	-1.10866	0.0961132	abundance
DDX59	0.0342013	0.92275	-0.210928	0.0856247	0.71862	0.185986	-0.217995	0.217022	background
CAMSAP2	0.281012	0.359446	0.306587	0.044223	0.614531	0.236831	0.411762	0.094474	background
C1orf106	-0.849557	0.00861461	-0.807327	0.000464947	-0.695774	0.261312	-0.748102	0.100309	abundance
KIF21B	-2.21605	4.55524e-06	-2.35445	6.57842e-06	0.883264	0.3637	-1.25974	0.065918	abundance
ZNF600	0.769084	0.0107031	0.441491	0.0073616	0.556406	0.242014	0.0261897	0.923433	abundance
USP7	-0.421886	0.177743	-0.357634	0.00853386	-2.07636	0.0171415	-0.425883	0.0551222	background
ZNF195	-0.254803	0.393424	-0.0764576	0.55604	-0.246914	0.625329	-0.0643255	0.761893	background
ARL17A_LRRC37A2	0.456852	0.117604	0.337836	0.0179027	0.747101	0.176628	0.485495	0.0675307	abundance
ZSCAN5A	-0.328663	0.263471	-0.271648	0.0346164	-0.462053	0.376554	-0.30253	0.154621	background
LRRC6	0.818651	0.0107389	0.738883	0.00796773	1.07993	0.113008	1.1577	0.0566125	abundance
SURF4	-0.219101	0.446913	-0.0868431	0.450336	-0.227121	0.61608	-0.344332	0.115381	background
LAD1	-1.72977	1.78439e-05	-1.2286	0.000110454	-1.36073	0.0917216	-0.877718	0.177052	translation
ACVR1	0.637036	0.0347334	0.691213	0.000324618	1.63208	0.043068	0.854571	0.0220078	abundance
PHLDA3	0.263392	0.424195	0.133384	0.339649	0.461939	0.395138	0.204662	0.315034	background
CSRP1	0.0236161	0.942137	0.0895175	0.456694	0.105378	0.834384	0.0999976	0.561938	background
NAV1	1.2256	0.00215509	1.53347	1.28238e-05	0.654515	0.741265	1.48323	0.020519	abundance
IPO9	-0.320935	0.296005	-0.247791	0.0377415	0.803948	0.154954	-0.212664	0.218514	background
SHISA4	1.4363	0.000131951	1.05563	5.24363e-05	2.94769	0.0115534	1.47152	0.0202253	abundance
TIMM17A	-0.989354	0.00200111	-0.988059	2.3375e-05	-0.43024	0.589281	-0.960385	0.0177467	abundance
RNPEP	0.473685	0.118698	0.529211	0.00144606	0.405604	0.512659	0.522591	0.0535955	abundance
RAD23A	-0.779409	0.0116094	-0.93266	0.00018511	-1.68566	0.0380698	-1.43887	0.0167821	abundance
FBXO21	0.283324	0.343759	0.15024	0.196018	0.388972	0.446263	0.179709	0.335531	background
SPATA31C1	-0.685378	0.0524863	-0.0911932	0.706783	-0.643752	0.335415	0.0961536	0.810486	background
HSP90AB1	-1.15291	0.000572378	-0.693067	0.000259048	-0.876972	0.141893	-0.596978	0.0744135	translation
PLCL2	-0.595074	0.0408771	-0.667586	0.0028627	-0.493494	0.313572	-0.340972	0.369107	abundance
DTX4_MPEG1	0.400873	0.166906	0.792945	0.000437899	-0.336432	0.464668	0.420385	0.0640044	buffering
PPP1R12B	1.35498	0.00013345	1.30486	1.71712e-05	2.50779	0.0230145	2.05222	0.0097308	abundance
NKIRAS1_RPL15	-0.884934	0.00469344	-0.0951964	0.422929	-0.968992	0.0852685	-0.362943	0.173522	translation
LZTFL1	0.581143	0.0592414	0.382515	0.0166027	0.277662	0.628381	0.247663	0.314494	abundance
ZNF563	1.6022	4.2977e-05	1.9247	5.59319e-06	0.263911	0.690686	1.38248	0.0679453	abundance
ERCC3	-0.281068	0.336603	-0.219973	0.109866	-0.260396	0.613434	-0.200447	0.400805	background
NARFL	-0.408594	0.210265	-0.563802	0.00168934	-1.73815	0.032048	-0.663031	0.027585	background
GFRA1	2.07702	1.7845e-05	2.78633	1.45619e-06	0.354912	0.837019	2.54696	0.0185325	abundance
RABIF	-0.258504	0.389966	-0.207756	0.0928588	-0.556327	0.269481	-0.276442	0.161281	background
KLHL12	0.739088	0.0124922	0.604832	0.000407598	1.81409	0.0187844	1.00819	0.011712	abundance
ADIPOR1	-0.116753	0.702475	-0.323371	0.0177771	0.000541501	0.999222	-0.300659	0.140253	background
TMEM183A_TMEM183B	-0.145442	0.669388	-0.433915	0.0042864	-0.780348	0.363974	-0.446415	0.0596196	buffering
PPFIA4	-0.0600729	0.851598	-0.552528	0.0141217	0.066034	0.907038	-0.513718	0.119719	buffering
ADORA1	-1.4277	0.000276462	-1.41777	0.000249783	-2.44232	0.0456955	-2.1432	0.0268566	abundance
BTG2	1.20021	0.000480784	1.25853	1.40444e-05	-0.627211	0.2843	0.763133	0.0363664	abundance
PNISR	0.0905788	0.790082	-0.0861339	0.615478	0.140415	0.81118	-0.115622	0.643275	background
ATP2B4	1.90487	5.97134e-06	1.91915	3.57047e-06	1.24487	0.418608	1.66538	0.0660985	abundance
UBXN1	-0.162586	0.629724	0.359089	0.0119922	1.06522	0.0956072	0.319399	0.102076	buffering
ZC3H11A	0.599428	0.0467292	0.80722	0.000300856	1.11532	0.0981376	0.973636	0.0266731	abundance
ZBED6	1.92154	4.74842e-06	1.6091	6.73298e-06	3.95542	0.0164584	2.49795	0.00908924	abundance
GPR39_LYPD1	0.973621	0.00293024	1.14669	3.85164e-05	2.76773	0.0104423	1.69782	0.00897865	abundance
BNIP1	-0.675664	0.0239953	-0.473009	0.00361456	-1.20287	0.0868342	-0.77474	0.0397924	abundance
SOX13	1.24466	0.00110616	1.12613	2.74435e-05	-2.43627	0.0195799	0.846984	0.020131	abundance
ETNK2	0.419475	0.176166	0.318979	0.0699622	0.738093	0.183416	0.529726	0.0858009	background
RTCB	-0.484959	0.090521	-0.356154	0.0208475	-0.266209	0.558175	0.217547	0.285391	abundance
PPP1R15B	0.108968	0.728087	0.25331	0.0423249	0.358301	0.45627	0.273758	0.155213	background
PIK3C2B	1.12936	0.00168569	1.12024	9.29837e-05	-1.07756	0.0624076	0.551098	0.0320998	abundance
MDM4	-0.250178	0.412296	-0.279201	0.0401472	0.04838	0.935161	-0.224153	0.250836	background
NFASC	1.0494	0.00196923	1.54723	3.72812e-06	-1.54389	0.149963	1.3427	0.0142514	abundance
RBL1	-1.54074	4.69631e-05	-1.48316	6.12957e-06	-2.55161	0.0428874	-1.74834	0.0160039	abundance
DSTYK	1.00258	0.00180111	0.925674	3.53688e-05	0.605266	0.446752	0.895492	0.0183791	abundance
TMCC2	1.55208	8.34197e-05	1.23117	7.22342e-05	3.47996	0.00646715	2.08903	0.0097308	abundance
ZKSCAN4	0.671987	0.0215466	1.13894	0.000213353	0.8987	0.098629	2.48436	0.0242823	abundance
NUAK2	-0.602814	0.0914025	-0.444166	0.0297096	-0.0593606	0.937774	-0.265618	0.341587	abundance
KLHDC8A	3.2489	4.90694e-08	2.48965	1.52092e-05	2.59837	0.147036	1.92361	0.247575	translation
LEMD1	3.68732	9.71665e-09	2.53379	4.59136e-07	-2.69374	0.294225	1.93916	0.0109032	abundance
VWF	2.36785	3.01973e-06	2.29317	0.000154952	0.833904	0.382281	0.490894	0.672952	abundance
ADNP	0.36671	0.234572	0.207943	0.154884	0.639557	0.221366	0.363927	0.121505	background
ELK4	0.214134	0.487245	0.0994706	0.479682	0.303866	0.543701	0.183462	0.370735	background
SLC45A3	-0.97311	0.0023961	-1.08007	0.000124367	-1.21918	0.0695942	-1.34465	0.0974581	abundance
PIGP	0.391031	0.256463	0.594933	0.00120579	-1.15026	0.185837	0.525969	0.0469045	background
RAB29	0.126437	0.67405	0.166824	0.140213	0.0441355	0.931948	0.114183	0.492458	background
SLC41A1	-0.254605	0.403932	-0.091897	0.44339	-0.156513	0.774467	-0.0428687	0.822869	background
FAM72A_FAM72C	-1.8732	3.34293e-06	-2.05877	7.44174e-07	-2.4801	0.0171415	-2.36888	0.00980483	abundance
SRGAP2_SRGAP2C	0.383461	0.204608	0.297181	0.0317558	0.69066	0.227993	0.371566	0.109572	background
IKBKE	0.141381	0.655597	0.130228	0.366604	0.137453	0.806931	0.128067	0.57649	background
RASSF5	-0.032354	0.922633	0.140198	0.360405	0.0983423	0.851406	0.120191	0.534715	background
EIF2D	-0.0463834	0.891123	0.332438	0.025454	0.252946	0.70096	0.323305	0.142716	buffering
DYRK3	-0.84886	0.00561756	-0.855404	0.000113086	-1.06062	0.128353	-1.00044	0.028126	abundance
MAPKAPK2	-0.564793	0.0509824	-0.638915	0.000760733	-0.229001	0.667003	-0.275797	0.366808	abundance
PPM1F	-1.02338	0.00324386	-0.825421	8.56299e-05	-1.7161	0.107456	-0.854453	0.0195601	abundance
FCMR_IL24	-1.12023	0.00130311	-1.13691	3.78042e-05	-3.35496	0.0069344	-1.59049	0.00929127	abundance
ZNF790	1.11083	0.00102931	0.893107	0.000512512	0.776312	0.224813	0.559573	0.261566	abundance
YOD1	-0.395428	0.213385	-0.380517	0.0235836	-0.0332707	0.95883	-0.283818	0.231961	background
PFKFB2	1.1975	0.000386372	1.07401	2.53077e-05	2.43956	0.0266755	1.63097	0.0125775	abundance
CD55	-1.51186	4.32695e-05	-1.15896	5.75818e-05	-2.18084	0.0181005	-2.06258	0.037195	translation
CD46	0.0865383	0.803719	-0.0215999	0.887034	0.0757498	0.907785	-0.00952456	0.966907	background
PLXNA2	-1.46901	7.28411e-05	-1.23187	9.49951e-06	-4.53194	0.00399763	-1.61877	0.00914617	abundance
LAMB3	0.522146	0.0731772	0.453648	0.0558614	0.699815	0.156338	1.3717	0.0225718	abundance
C1orf74_TRAF3IP3	-0.31053	0.28651	-0.438314	0.00293111	-0.11602	0.846387	-0.422098	0.0623628	background
DIEXF	-0.525252	0.0865433	-0.660055	0.000255236	-3.57225	0.0102439	-0.717097	0.0201844	abundance
ZNF816_ZNF816-ZNF321P	0.371015	0.253607	0.210201	0.0724154	0.200185	0.762685	0.202964	0.25562	background
NUDT3_RPS10_RPS10-NUDT3	-0.729549	0.0414208	-0.201471	0.125087	-1.4754	0.0369976	-0.369319	0.0814443	abundance
SERTAD4	-2.19686	1.38537e-06	-1.94704	7.40643e-06	0.245827	0.660622	-0.360831	0.302466	abundance
HHAT	0.992887	0.00165986	0.661204	0.000884229	0.85393	0.12992	0.050286	0.916379	translation
KCNH1	-2.82074	1.13066e-07	-1.96183	1.16016e-05	-0.539077	0.437596	-0.274876	0.634992	abundance
RCOR3	0.306611	0.283429	0.400536	0.00441145	0.634055	0.189958	0.465702	0.0481287	background
TRAF5	-0.637635	0.0297489	-0.606457	0.000572415	-0.263638	0.602289	-0.466584	0.107107	abundance
SLC30A1	-0.324843	0.292573	0.0613403	0.603659	-0.293175	0.595092	0.0416554	0.825915	background
NEK2	-1.79278	1.90904e-05	-2.05443	4.481e-06	-2.42238	0.0914979	-2.25236	0.0229567	abundance
DTL_INTS7	-0.948376	0.00474777	-1.12287	2.15779e-05	-1.58431	0.2735	-1.17342	0.0176348	abundance
HOXD13	-0.766603	0.0106301	-1.15206	0.000274235	-1.22803	0.0450361	-2.89848	0.00794286	abundance
NAGA	-0.238676	0.410309	0.0760927	0.572878	-0.21195	0.65103	-0.100384	0.668384	background
TMEM206	-0.0931856	0.763257	-0.0204088	0.858637	-0.0699673	0.888255	0.0501845	0.751611	background
NENF	0.0979572	0.796749	0.142784	0.361658	0.32232	0.598596	0.169636	0.42062	background
ATF3	3.07039	1.82074e-08	2.72535	8.02448e-07	6.11363	0.00514129	4.97585	0.00667002	abundance
NSL1	0.0554201	0.872876	-0.233525	0.0534051	0.165558	0.807242	-0.234656	0.20131	background
TATDN3	0.169461	0.63333	-0.132964	0.258136	0.730253	0.181404	-0.164231	0.322512	background
METTL10	-0.418072	0.163406	-0.48131	0.00479649	-0.221927	0.698781	-0.426201	0.12307	background
FLVCR1	-0.880915	0.00432153	-0.769302	0.000233495	-1.61828	0.027083	-1.49488	0.010466	abundance
VASH2	-1.03577	0.00188475	-0.774611	0.000742806	-1.20667	0.0750274	-0.900358	0.0631829	abundance
ANGEL2	0.417673	0.164403	0.148719	0.18288	-0.14206	0.769129	0.0508158	0.748311	background
SH2D1B	-2.27012	6.40062e-07	-1.93441	0.000159599	-1.86913	0.0683505	-0.204131	0.89714	translation
RPS6KC1	0.685107	0.0283022	0.314126	0.0178894	1.17514	0.130234	0.395194	0.0888781	abundance
PROX1	0.724174	0.0150291	0.722197	0.00217331	0.869464	0.119797	1.26042	0.0316091	abundance
SMYD2	-0.66836	0.0328359	-0.54129	0.00118047	-1.47182	0.128541	-0.620362	0.0371884	abundance
PTPN14	-0.0656861	0.844001	0.0775716	0.634928	-0.00227719	0.99723	0.0394285	0.858454	background
CENPF	-1.55288	0.000132449	-1.16121	0.000327263	-1.71183	0.0609607	-1.25622	0.0802323	translation
KCTD3	0.114633	0.720621	0.163641	0.175754	0.172906	0.751	0.171087	0.355536	background
DHRS2	-2.3365	2.28297e-06	-1.83843	5.7639e-06	0.398404	0.861341	-1.25501	0.0448064	abundance
LARGE1	1.61922	0.00010932	1.86445	3.39942e-06	-0.0728585	0.965773	1.68225	0.0195601	abundance
KLHL3	3.83255	8.39216e-10	2.96172	1.96278e-07	7.51403	0.0049646	4.34639	0.00505999	abundance
FGF1	2.8756	6.79635e-08	2.75303	3.06299e-07	-3.51993	0.037219	2.03614	0.00979191	abundance
ELK1	-0.409401	0.156757	-0.644227	0.00161451	-0.415823	0.399019	-0.649314	0.111007	background
PIP5KL1	2.8012	8.15623e-08	1.48214	0.000429801	3.75018	0.00605275	4.68561	0.00873527	translation
RNF152	-1.8427	5.30335e-05	-1.47349	0.000240108	-0.231681	0.786694	-0.557516	0.284721	abundance
ZNF100	-1.05909	0.00317691	-0.645249	0.00370472	-1.54213	0.0576434	-0.890714	0.0831587	translation
GPATCH2	-0.016404	0.962137	-0.118818	0.406154	0.0140789	0.981863	-0.117198	0.590338	background
SPATA17	1.86966	3.21151e-05	1.52697	4.12373e-06	6.3848	0.083482	1.75911	0.0102329	abundance
RRP15	-1.18405	0.00053864	-0.890012	0.000283633	-0.753322	0.180866	-0.489104	0.233903	abundance
TGFB2	2.36098	3.08571e-06	2.57735	2.50117e-06	4.10777	0.0251938	2.9663	0.0202051	abundance
LYPLAL1	0.61283	0.0658761	0.413873	0.0165034	0.493942	0.538083	0.381178	0.20285	abundance
EPRS	0.214616	0.555261	0.36244	0.0210675	0.586406	0.421798	0.38259	0.11782	background
BPNT1	-0.044775	0.890806	0.0372903	0.730246	0.0784109	0.877309	0.0274186	0.866913	background
IARS2	-0.218016	0.453246	-0.043603	0.728418	-0.237565	0.604407	-0.210708	0.35933	background
RAB3GAP2	0.514805	0.097866	0.462908	0.00889266	0.803214	0.242882	0.560766	0.0868409	abundance
MARK1	0.302687	0.312903	0.0641225	0.549461	0.21479	0.6814	0.0444303	0.788189	background
TAF1A	-1.64486	3.5253e-05	-1.47147	9.84185e-06	0.50907	0.41133	-0.914417	0.0536612	abundance
AIDA	0.137552	0.724951	-0.356751	0.0207432	-0.0882591	0.930731	-0.35079	0.135899	buffering
BROX	0.533883	0.0777034	0.392775	0.0305749	0.590795	0.278588	0.44849	0.197564	abundance
DISP1	1.64468	1.45122e-05	1.48185	6.41152e-06	1.08967	0.156218	0.821419	0.096288	abundance
SUSD4	0.115781	0.756549	1.57465	6.94071e-05	-0.388673	0.676713	1.55935	0.0167821	buffering
CAPN2	-0.393026	0.171367	-0.291862	0.0191713	-0.658102	0.197071	-0.326997	0.114267	background
TP53BP2	-0.0314388	0.927114	0.0596982	0.603659	-0.0652889	0.917993	0.0611807	0.726845	background
FBXO28	0.563653	0.0616879	0.149226	0.26117	0.458122	0.361655	0.00635597	0.97811	background
NVL	-0.469236	0.107269	-0.49071	0.00331982	-0.010082	0.985872	-0.267888	0.236516	abundance
CNIH4	-0.534305	0.183807	-0.800074	9.54629e-05	-6.67614	0.0102012	-0.830606	0.0163519	buffering
SLC37A4	-0.503009	0.0867304	-0.189326	0.111094	-0.432499	0.371284	-0.153019	0.424524	abundance
EXD2	0.667657	0.0303509	0.701038	0.000347219	1.32708	0.189925	0.800381	0.0293304	abundance
DNAH14	-0.280769	0.424551	0.267833	0.0301491	-1.71991	0.061448	0.290575	0.126022	buffering
LBR	-0.694392	0.0222945	-0.762013	0.000191727	-2.10252	0.0165806	-1.02199	0.0145862	abundance
ENAH	0.399276	0.166291	0.528337	0.00775063	0.662243	0.178725	0.924273	0.0263316	background
EPHX1_TMEM63A	0.479672	0.113337	0.407485	0.00467564	-0.914182	0.100832	0.300401	0.119245	abundance
PYCR2	-0.0599474	0.851403	-0.0158737	0.89425	-0.0596563	0.911432	-0.0154317	0.933084	background
SDE2	-0.136539	0.653813	-0.19239	0.112734	-0.083014	0.873478	-0.176731	0.333853	background
H3F3A	0.284906	0.341329	0.233696	0.0481422	-0.281172	0.612288	0.198554	0.253418	background
ACBD3	0.443063	0.128447	0.23089	0.10235	0.477797	0.326603	0.279165	0.267156	abundance
LIN9	-1.58201	0.000249824	-1.66468	1.67411e-06	-1.06516	0.645643	-1.66046	0.00862304	abundance
PARP1	-0.450985	0.135226	-0.279472	0.0259591	0.250611	0.631347	-0.214968	0.22982	abundance
PHKA1	0.227695	0.44556	0.115414	0.337715	0.211118	0.685371	0.104787	0.58618	background
ITPKB	0.341261	0.295955	0.386495	0.00580993	-1.62721	0.0366449	0.343214	0.0880601	background
PSEN2	0.0901476	0.784926	0.325285	0.0107413	-0.429768	0.475715	0.324163	0.095693	background
ADCK3	-0.0848803	0.793465	0.0158615	0.903175	-0.0868147	0.875918	0.019442	0.922582	background
CDC42BPA	0.13115	0.677222	0.203711	0.128054	0.396131	0.396501	0.264384	0.175847	background
ZNF678	0.2285	0.454113	0.302655	0.0413015	0.445437	0.374737	0.364321	0.125295	background
ARF1	-0.684613	0.0202235	-0.537912	0.00123904	-0.787444	0.215597	-0.607991	0.096557	abundance
C1orf35	-0.739949	0.0212897	-0.516734	0.0107785	-1.16837	0.114495	-0.821096	0.0535523	abundance
MRPL55	-1.07381	0.00188422	-0.978719	3.45323e-05	-4.42116	0.00505903	-1.17504	0.0115057	abundance
GUK1	-0.438122	0.199792	-0.733153	0.00117271	-1.31674	0.0990473	-0.828718	0.0304653	buffering
GJC2	2.40568	2.54871e-06	1.81412	3.12879e-06	8.40646	0.00203291	2.43434	0.00701032	abundance
IBA57	-0.807633	0.0142997	-0.342388	0.0159358	0.0512633	0.932548	-0.158161	0.387174	abundance
THOC7	-0.145098	0.675041	-0.212358	0.0643269	-0.682182	0.279296	-0.2165	0.214227	background
PTGES2	-0.814974	0.00998114	-0.88864	0.000266073	-1.74256	0.0281046	-1.29839	0.0170323	abundance
FBXL18	-0.355253	0.24431	-0.275553	0.0612539	-0.124473	0.827611	-0.184485	0.406005	background
FAM192A	0.00801713	0.979837	0.0843441	0.44421	0.113741	0.825261	0.0858628	0.599932	background
ZNF614	0.191231	0.568256	-0.0114383	0.925007	0.185526	0.770214	-0.00419225	0.982479	background
HSPA12A	0.892157	0.00584808	1.12131	3.10361e-05	0.267605	0.835301	1.01431	0.0308767	abundance
CAAP1	0.251092	0.444626	-0.0523754	0.710367	0.327132	0.546792	-0.126026	0.528238	background
DCAKD	0.380771	0.197682	0.331721	0.0273678	0.677009	0.195911	0.482422	0.0814176	background
ZNF669	0.207403	0.490166	0.13337	0.23189	-0.11634	0.815967	0.0748738	0.638324	background
NHEJ1	-0.688247	0.0219398	0.205187	0.155744	-0.510601	0.281784	-0.300163	0.269958	background
OBSCN	0.401608	0.378448	0.194726	0.281772	-0.156327	0.822395	0.0884395	0.651169	background
TRIM11	-0.908594	0.00956934	-0.82919	0.000207272	-0.537372	0.499855	-0.78909	0.0397924	abundance
DET1	0.627732	0.0332045	0.601111	0.00101782	0.0929639	0.864246	0.270468	0.215727	abundance
TMED10	0.87497	0.00459344	0.811583	0.00012562	0.252871	0.687068	0.473564	0.103449	abundance
YWHAQ	0.169605	0.570897	0.0996231	0.364102	0.285642	0.534241	0.14954	0.374994	background
HIST3H2A	-3.75519	5.36012e-09	-3.42207	6.94454e-07	-6.98182	0.00580877	-4.82646	0.0116345	translation
HIST3H2BB	-3.84607	3.44143e-08	-3.82809	2.34161e-07	1.25814	0.628276	-3.34817	0.0149903	abundance
RNF187	-0.190769	0.587674	-0.195416	0.159328	-0.1747	0.810907	-0.193583	0.365299	background
RHOU	1.84452	3.99129e-06	2.02847	9.63483e-07	0.639134	0.349473	1.07053	0.0278249	abundance
RAB4A_SPHAR	0.456902	0.145446	0.404628	0.00578929	-1.09381	0.0615178	0.290806	0.119398	abundance
CCSAP	-0.709606	0.0191966	-0.605827	0.00309087	-0.644389	0.227123	-0.530702	0.177052	abundance
ZBTB6	0.494231	0.151697	0.197569	0.165601	0.538911	0.45575	0.210408	0.368434	background
ABCB10	-0.32047	0.267765	-0.130362	0.468359	-0.348536	0.453622	-0.34616	0.273038	background
URB2	-1.75497	1.15027e-05	-1.5293	2.28867e-06	-6.17886	0.0130993	-1.66466	0.00873527	abundance
GALNT2	1.05443	0.00177059	1.17969	8.51625e-06	-3.64195	0.12251	1.12225	0.0112466	abundance
COG2	-0.126339	0.687397	-0.0590442	0.578866	0.0344299	0.951104	-0.0429081	0.790385	background
C1orf198	1.41533	6.4671e-05	1.62314	3.13939e-06	2.25686	0.0210477	3.2404	0.00929127	abundance
TTC13	0.131167	0.666936	0.137735	0.241449	0.246755	0.600449	0.191407	0.289448	background
ARV1	0.420584	0.183053	0.0613712	0.60509	0.26709	0.60771	-0.0326493	0.856682	background
FAM89A	-0.837236	0.0072297	-0.906489	5.92011e-05	0.837603	0.184819	-0.644399	0.0316662	abundance
GPT2	-1.19968	0.00055054	-1.14493	1.37445e-05	0.658211	0.44053	-0.986965	0.0188069	abundance
C1orf131_GNPAT	0.162954	0.597567	-0.021902	0.850287	0.213282	0.649413	-0.0787303	0.622048	background
EXOC8	0.254095	0.393325	0.438668	0.00849928	0.491077	0.327913	0.517422	0.0771182	background
SPRTN	-0.284753	0.32804	-0.160772	0.211452	-0.306055	0.517676	-0.188732	0.413083	background
EGLN1	-0.0519599	0.872223	-0.0614912	0.61703	-0.0108003	0.984416	-0.0443261	0.810736	background
CELF2	3.53928	1.63672e-08	3.10385	2.64429e-07	9.77264	0.036249	3.75891	0.010889	abundance
DISC1	0.933398	0.00410776	1.16025	9.63662e-06	2.37561	0.0918727	1.18575	0.0109211	abundance
FAM101A_ZNF664_ZNF664-FAM101A	0.503927	0.078248	0.437742	0.00442558	0.281424	0.538388	0.136579	0.490471	abundance
SIPA1L2	3.12099	2.61172e-08	3.16597	1.39635e-07	4.80632	0.228624	3.19823	0.00794286	abundance
NTPCR	0.126166	0.69628	-0.0429209	0.735162	0.0729441	0.897611	-0.00796376	0.965748	background
THAP12	-0.756511	0.0162467	-0.216848	0.0841814	-0.502714	0.333756	-0.0967233	0.638461	abundance
TCF3	-1.25536	0.000391545	-1.62316	3.6174e-05	-0.248721	0.768252	-0.80618	0.213368	abundance
KIAA1804	-1.70152	2.32422e-05	-1.72017	2.1895e-05	-1.65817	0.174946	-1.68901	0.0597256	abundance
KCNK1	0.584969	0.115572	0.405473	0.00771396	0.454783	0.568741	0.398688	0.0961776	abundance
SLC35F3	-1.00651	0.00578764	-0.905167	9.89812e-05	1.61127	0.0494184	-0.713007	0.0257034	abundance
COA6	-0.956791	0.00420362	-0.918137	4.37128e-05	2.51096	0.0917199	-0.773956	0.0205708	abundance
TARBP1	-0.204775	0.502532	-0.309555	0.0189425	-0.078185	0.911848	-0.300005	0.136855	background
IRF2BP2	1.10002	0.000845316	1.02415	2.54855e-05	0.305108	0.806679	0.862497	0.031665	abundance
RBM34	0.222058	0.499432	0.362063	0.0101476	-0.624238	0.292792	0.333163	0.106209	background
ARID4B	0.488886	0.0871336	0.617072	0.00464296	0.575741	0.223663	1.06744	0.144237	abundance
GGPS1	0.986673	0.00541688	0.380224	0.0132785	0.836684	0.260709	0.342756	0.204464	abundance
B3GALNT2_TBCE	-0.174691	0.554035	-0.244339	0.0494737	-0.108176	0.834095	-0.202632	0.296434	background
GNG4	-1.67941	8.85273e-05	-1.94918	2.46196e-05	0.739432	0.582799	-1.0521	0.0680513	abundance
LYST	2.73667	4.88397e-08	2.33081	5.7283e-07	4.5397	0.0191098	3.23584	0.011712	translation
NID1	1.61053	9.03365e-05	1.78684	1.01313e-05	0.117037	0.948278	1.42318	0.0548002	abundance
GPR137B	1.68047	1.60451e-05	1.3197	1.28673e-05	0.778443	0.232346	0.896083	0.0367329	abundance
ERO1B	-0.398869	0.164406	-0.386352	0.0153482	-0.171829	0.718609	-0.0713154	0.724914	background
DOK1	0.132056	0.700327	-0.12884	0.310061	0.0371663	0.956565	-0.117554	0.540541	background
CFAP36	0.313143	0.292674	0.518603	0.00187337	-0.487185	0.327386	0.417556	0.0703489	background
HEATR1_LGALS8	-0.68443	0.034191	-0.684256	0.000280079	-2.69048	0.0196561	-0.776818	0.0207253	abundance
MTR	-0.033734	0.920173	0.12781	0.380661	0.0834932	0.88	0.113496	0.569958	background
RYR2	-0.0607956	0.859858	0.089325	0.50142	0.0730464	0.898106	0.0692741	0.703878	background
CHRM3	0.711594	0.0177868	0.479548	0.0505271	0.841087	0.123707	1.32912	0.0500506	abundance
FMN2	0.572822	0.0614405	0.44184	0.0279449	0.824065	0.177396	0.720603	0.0908354	abundance
RGS7	-1.33187	0.000709307	-1.17421	6.59253e-05	0.341637	0.660622	-0.86757	0.0351995	abundance
FH	-0.533447	0.0692092	-0.550079	0.000801473	0.224122	0.683478	-0.483127	0.0552684	abundance
KMO_OPN3	-0.464893	0.113267	-0.210421	0.250868	-0.466882	0.343797	-0.218505	0.559853	background
EXO1	-3.16758	8.30796e-09	-2.84301	2.34161e-07	-7.51292	0.00203291	-4.41555	0.00629391	abundance
CEP170	0.7063	0.0207679	0.806541	0.00110248	1.18805	0.0694542	1.26654	0.0362474	abundance
AKT3_SDCCAG8	0.692686	0.021488	0.47822	0.00388809	0.703235	0.204484	0.484762	0.0885105	abundance
ZBTB18	0.401281	0.159794	0.369951	0.0185799	0.545508	0.244909	0.659135	0.041277	background
ADSS	-0.95802	0.00335931	-0.67463	0.000409557	-0.717603	0.264922	-0.62268	0.0536146	abundance
DESI2	-0.0702624	0.834071	-0.355459	0.0136011	0.50273	0.325692	-0.337671	0.105992	buffering
COX20	-0.159403	0.647135	-0.216635	0.0669053	0.869987	0.152076	-0.198911	0.246261	background
ISG20	0.049119	0.900067	-0.0919562	0.45711	0.0794233	0.922871	-0.0928292	0.622359	background
CD33	0.255123	0.38315	0.710624	0.00676047	0.469771	0.334162	1.05034	0.0284913	buffering
EFCAB2	0.578649	0.115255	0.40912	0.00847995	-0.52581	0.573578	0.33646	0.130354	abundance
KIF26B	2.14768	6.38645e-05	1.91925	7.68046e-06	-1.85874	0.290952	1.5272	0.022603	abundance
SMYD3	0.643335	0.0276969	0.364364	0.00982636	0.830486	0.113814	0.582902	0.0769453	translation
TFB2M	-1.2485	0.000241351	-1.11877	2.82201e-05	-1.4767	0.0477533	-1.41201	0.045688	abundance
CNST	0.0213393	0.947407	-0.0916164	0.391284	-0.00680468	0.989347	-0.0904183	0.57356	background
SCCPDH	1.12231	0.000747178	0.995016	2.36709e-05	0.687143	0.379081	0.964293	0.0196578	abundance
AHCTF1	-0.869829	0.00768128	-0.574419	0.00234751	-1.71097	0.0303524	-0.915954	0.0245592	abundance
ZNF695	-1.98625	1.27537e-05	-1.72371	3.69061e-06	2.997	0.0188529	-1.19784	0.016877	abundance
ZNF670	-1.21717	0.00067566	-0.954955	6.45475e-05	-2.14299	0.0504806	-1.09648	0.0262964	abundance
CCDC136	0.601917	0.0613251	0.899931	8.57792e-05	0.884446	0.286071	0.916922	0.0202121	abundance
ZNF496	-0.34351	0.297202	-0.153877	0.255105	-0.544814	0.356467	-0.21487	0.308516	background
BDNF	1.26443	0.000710028	1.20821	0.000202934	-0.471691	0.305659	0.344338	0.0981625	abundance
NLRP2	0.24112	0.415791	0.255358	0.0615535	0.450103	0.338718	0.354123	0.112184	background
NUP155	-1.30412	0.000502288	-1.14276	1.1046e-05	-9.09104	0.00287266	-1.26607	0.0097308	abundance
ERMARD	0.323579	0.331574	0.0968502	0.364625	-0.305926	0.581619	0.0717418	0.651186	background
SNAP23	0.79539	0.0102993	0.465397	0.00416604	0.537176	0.329259	0.328044	0.233396	abundance
TRIM58	0.646822	0.0394919	0.951747	5.28495e-05	-1.72523	0.0806823	0.789372	0.0196712	abundance
OR2W3	1.5424	0.000208659	1.21917	2.86031e-05	-0.569755	0.533355	0.965712	0.0314585	abundance
STEAP3	-0.216372	0.482265	-0.0923725	0.499628	-0.117391	0.826182	-0.002778	0.988867	background
ZNF672	0.218156	0.528935	0.154081	0.303926	0.506068	0.335697	0.229633	0.250103	background
ZNF692	-0.756581	0.0135293	-0.742339	0.0016405	-1.13106	0.0829312	-1.23047	0.0497674	abundance
PGBD2	-0.184815	0.562332	-0.349801	0.0128885	0.090993	0.885743	-0.334375	0.117425	background
ZMYND11	0.470859	0.109622	0.131106	0.296408	0.535147	0.280097	0.219574	0.311118	background
DIP2C	1.0633	0.00188407	0.877224	6.94132e-05	-0.835379	0.310038	0.719762	0.0354296	abundance
LARP4B	-0.354214	0.221077	-0.283424	0.0312941	-0.103536	0.842499	-0.172218	0.398439	background
GTPBP4	-1.07461	0.00170605	-1.16088	1.28517e-05	-3.21174	0.0209706	-1.27233	0.013064	abundance
IDI1	-0.456638	0.109289	-0.591385	0.00134521	-0.327328	0.478087	-0.393758	0.149973	abundance
WDR37	0.250876	0.384292	-0.107029	0.303364	1.35144	0.0362445	-0.124239	0.427266	background
PFKP	-1.56429	4.04987e-05	-1.37612	1.43984e-05	-0.103768	0.904532	-0.716825	0.101583	abundance
PITRM1	-0.357327	0.224855	-0.165769	0.126154	0.459519	0.359804	-0.14456	0.36774	background
AKR7A2	-0.46585	0.114558	-0.418648	0.00555911	-0.823886	0.136298	-0.505556	0.055888	abundance
C19orf70_HSD11B1L	-0.739451	0.0260203	-0.707315	0.0014733	-1.76923	0.0326234	-0.999059	0.0223115	abundance
AKR1C2	-0.362403	0.223999	-0.529963	0.00220203	-0.148059	0.839405	-0.489406	0.0650328	background
AKR1C3	0.19737	0.511755	-0.219889	0.0943509	0.221033	0.69055	-0.229025	0.258481	background
NANOS1	-2.42461	3.74022e-06	-2.27276	2.66434e-06	0.132405	0.968218	-1.89889	0.0244421	abundance
LRRC37A3	0.944718	0.00300751	0.780211	0.000230669	1.12572	0.13563	0.871206	0.0718095	abundance
PBX3	0.236621	0.424662	-0.144752	0.403942	0.235272	0.635892	-0.140437	0.647036	background
NET1	-0.877947	0.00434625	-1.05755	5.81901e-05	-1.6361	0.0249118	-2.10424	0.00794286	abundance
ASB13	-0.260069	0.415088	-0.367325	0.0113486	-0.920358	0.17062	-0.41257	0.0757677	background
FAM208B	-0.464877	0.128585	-0.41156	0.0086578	-1.26339	0.0488116	-0.587898	0.0345852	abundance
GDI2	-0.448245	0.158776	-0.195594	0.0988141	0.0270617	0.970476	-0.144527	0.40759	background
ANKRD16_FBXO18	0.0268454	0.932941	-0.0143961	0.894022	-0.0176215	0.972718	-0.00592771	0.970293	background
YTHDC1	-0.0519103	0.882893	0.0266496	0.825438	-0.0168592	0.979959	0.0210907	0.909232	background
ATAD1	0.283148	0.396018	0.0983292	0.424467	0.214404	0.747089	0.0819772	0.667329	background
RBM17	-0.73152	0.0144178	-0.774062	0.00015355	0.400793	0.3708	-0.326909	0.109813	abundance
PFKFB3	-0.97982	0.00364256	-0.866437	0.000259142	-0.161333	0.834594	-0.615319	0.108941	abundance
PRKCQ	-0.115011	0.703825	0.34995	0.0533872	-0.207451	0.652175	0.670058	0.0317527	background
SFMBT2	-0.173545	0.59099	-0.315323	0.0204416	0.669808	0.192962	-0.271925	0.148137	background
PCNX4	0.30535	0.301268	0.0663761	0.55604	0.411715	0.381111	0.143967	0.401105	background
KIN	-0.0781776	0.805793	0.222306	0.0617456	-0.643289	0.174883	0.251493	0.156669	background
TAF3	-0.296303	0.303845	-0.190644	0.195164	-0.252325	0.591025	-0.0530888	0.832239	background
USP6NL	0.627372	0.0313748	0.367662	0.00658807	1.17813	0.0513626	0.532185	0.0386376	abundance
PROSER2	-1.14755	0.00194637	-0.996005	0.00043239	-0.35787	0.714351	-0.703241	0.13139	abundance
UPF2	0.0558352	0.879599	0.126866	0.402516	0.199353	0.753454	0.139717	0.517649	background
DHTKD1	-0.76061	0.0117526	-0.568394	0.000588497	-2.54029	0.0120519	-0.723775	0.0199085	abundance
CDC123_NUDT5_SEC61A2	-0.720997	0.0162066	-0.720611	0.000135895	0.233642	0.755924	-0.698882	0.0223263	abundance
OPTN	1.77042	1.17179e-05	1.6622	2.53235e-06	-2.1764	0.0225332	1.09123	0.015743	abundance
MCM10	-4.07914	1.26471e-09	-4.11839	3.01742e-07	-1.08179	0.431899	-2.60687	0.088502	abundance
NMU	-1.18757	0.00394868	-1.37548	0.000871126	-1.99212	0.094917	-1.73176	0.0353049	abundance
DTD2	0.398598	0.21858	0.312049	0.0321125	0.00483112	0.994543	0.25076	0.24024	background
PEX11G	1.73202	2.40495e-05	1.84691	1.7681e-06	6.14344	0.00450586	2.27283	0.00873527	abundance
PHYH	1.8697	4.46447e-06	1.38908	5.25378e-06	5.11099	0.00267286	2.18879	0.00629391	abundance
SEPHS1	-1.00089	0.00176824	-0.917486	4.81533e-05	-0.257228	0.696319	-0.735487	0.0616353	abundance
PRPF18	0.254801	0.410142	0.192287	0.150346	0.402283	0.441002	0.240148	0.255895	background
FRMD4A	-0.812448	0.0142549	-0.747293	0.000836322	-0.572015	0.587401	-0.677456	0.0972855	abundance
MSANTD4	0.371053	0.199945	0.148576	0.271198	0.310301	0.512031	0.0158019	0.950636	background
FAM107B	0.388638	0.183508	0.294033	0.120905	0.541369	0.256118	0.694229	0.0723208	background
NTAN1_PDXDC1	0.185522	0.534607	0.160764	0.140317	-0.0456089	0.934467	0.144955	0.370358	background
HSPA14	-1.2878	0.000363293	-1.0838	5.82463e-05	0.496049	0.404904	-0.527632	0.0967291	abundance
SUV39H2	-1.60027	5.6244e-05	-1.83971	2.48795e-06	-4.91758	0.0262649	-2.28547	0.00907967	abundance
DCLRE1C	0.24764	0.391661	0.185435	0.183851	0.217225	0.644385	0.0843133	0.721462	background
ACBD7	-0.250297	0.515825	-0.513076	0.0450487	-0.0385652	0.96796	-0.474396	0.221671	background
C10orf111_RPP38	-0.449762	0.114031	-0.323238	0.0136245	-0.56351	0.25812	-0.403799	0.135168	abundance
NMT2	-0.278282	0.343098	-0.555417	0.00137739	-0.839424	0.120682	-0.663307	0.0275062	buffering
FAM171A1	-1.20337	0.000415436	-1.32614	3.2928e-05	-0.0269214	0.961161	-0.17382	0.565043	abundance
FAM188A	0.346402	0.240121	0.0789576	0.499623	0.2527	0.610044	-0.0117142	0.949849	background
C1QL3_PTER	0.600615	0.0525174	0.565299	0.00199908	0.407626	0.482672	0.516897	0.0800561	abundance
RSU1	-0.418034	0.148434	-0.348673	0.00842856	-0.788167	0.382739	-0.380483	0.0822668	abundance
CUBN	3.17172	4.68856e-08	3.28444	2.39721e-07	4.33732	0.340854	3.42314	0.013064	abundance
VIM	-0.325027	0.254666	0.257221	0.0415458	-0.247135	0.608493	0.185636	0.358022	background
HACD1	-0.095465	0.787143	-0.203397	0.123966	-0.363166	0.567534	-0.217634	0.27027	background
STAM	-0.0365545	0.916851	-0.149695	0.256421	-0.122407	0.852004	-0.153169	0.441177	background
STRN3	0.475329	0.10858	0.396145	0.0125372	0.501668	0.331801	0.409995	0.164862	abundance
NSUN6	-0.605311	0.0656023	-0.618188	0.0016536	-0.26823	0.799576	-0.564423	0.0766752	abundance
ARL5B	0.110059	0.729685	0.0695234	0.662617	0.110021	0.840021	0.0694633	0.783261	background
NEBL	3.02273	8.28333e-08	2.74653	2.92759e-06	3.4024	0.13123	2.93961	0.0457974	translation
CASC10	-0.285344	0.473425	-0.315289	0.0871804	0.416881	0.506692	-0.225478	0.280308	background
SKIDA1	0.264321	0.424943	-0.0867429	0.585967	0.213815	0.735449	-0.0412437	0.871172	background
MLLT10	-0.104456	0.740053	-0.0116923	0.916161	-0.0848443	0.870831	0.00483878	0.976941	background
REV1	-0.380314	0.186033	-0.466723	0.00239901	-0.0907351	0.862479	-0.4014	0.0783888	background
BMI1_COMMD3_COMMD3-BMI1	0.489503	0.139859	0.276486	0.0314914	-0.286431	0.660987	0.224433	0.227689	abundance
PIP4K2A	0.79445	0.00853729	0.645796	0.000302725	2.337	0.011238	0.960144	0.0125805	abundance
MSRB2	1.80907	4.06316e-05	1.07684	0.000161904	1.08894	0.238804	0.838751	0.0885105	abundance
OTUD1	1.29191	0.000377059	0.952071	0.000371351	0.486933	0.433452	0.405556	0.320915	abundance
KIAA1217	0.245365	0.438786	0.563891	0.00386584	0.113092	0.904796	0.54441	0.0770077	buffering
ARHGAP21	0.589039	0.0489013	0.650515	0.000424021	1.61413	0.0305608	0.804014	0.019005	abundance
THNSL1	0.109015	0.755961	0.134725	0.445886	0.096218	0.887925	0.130213	0.63702	background
GPR158	1.0565	0.000993073	1.04952	4.59212e-05	1.64608	0.0229272	2.76175	0.00560535	abundance
ABI1_PDSS1	-0.382541	0.198349	-0.232631	0.0535947	0.205992	0.682001	-0.150433	0.372093	background
ANKRD26	0.218698	0.47485	0.951867	0.00106526	0.151105	0.808181	0.929866	0.0479617	buffering
YME1L1	0.158826	0.620017	0.0991382	0.431465	0.231123	0.674831	0.122363	0.524269	background
MASTL	-1.61242	6.95052e-05	-1.42587	3.1067e-06	-8.34707	0.00412682	-1.46829	0.00873527	abundance
ACBD5	0.428937	0.142036	0.313466	0.0389328	0.478718	0.332064	0.360994	0.192887	abundance
RAB18	0.257122	0.447689	0.00195841	0.989095	0.256769	0.697119	-0.00422817	0.984501	background
ZNF43	-0.508423	0.107023	-0.177436	0.214949	-0.429182	0.449135	-0.120945	0.61635	background
NFKBID	-1.36578	0.000353062	-1.43533	0.00209711	-2.37957	0.0107458	-3.36674	0.00505999	abundance
MPP7	1.00028	0.0391693	0.394256	0.0308783	1.25968	0.25819	0.429987	0.15705	abundance
WAC	0.269676	0.371261	0.18088	0.145247	0.222188	0.676812	0.165956	0.395065	background
SVIL	1.62484	5.23489e-05	1.66148	3.45212e-06	0.742202	0.719876	1.56144	0.0239728	abundance
MTPAP	-0.729974	0.0180777	-0.650368	0.000572268	-2.01061	0.017619	-0.947264	0.0150992	abundance
ZNF438	0.40008	0.171665	0.217384	0.0757964	0.321171	0.519679	0.188592	0.302466	background
TBCEL	1.32695	0.000278112	0.815243	0.000126601	1.97872	0.0732318	0.918702	0.0334246	translation
ARHGAP12	-0.633468	0.0410033	-0.734006	0.000220442	-1.24393	0.17917	-0.787448	0.0254302	abundance
KIF5B	-0.402798	0.187052	-0.14024	0.339958	-0.518591	0.316047	-0.277954	0.249677	background
EPC1	0.281981	0.350093	0.578711	0.000882003	-0.868619	0.118525	0.50078	0.0427412	buffering
CCDC7	0.420654	0.313777	0.659768	0.000573244	-1.90662	0.213104	0.624437	0.0324606	background
PDGFD	0.246972	0.418563	0.316399	0.173816	0.213433	0.69385	0.26321	0.468483	background
ZCRB1	0.564426	0.0662763	0.288262	0.0405554	0.229128	0.670744	0.153582	0.455445	abundance
NRP1	1.27561	0.000470711	1.58995	1.27006e-05	2.73223	0.0263824	1.99104	0.0178944	abundance
PARD3	0.291398	0.313301	0.428808	0.00321857	0.983519	0.0818371	0.51394	0.0392954	background
CUL2	-0.0330815	0.929793	-0.0671106	0.621234	-0.123087	0.855345	-0.0723963	0.715805	background
CREM	-0.548615	0.0692451	-0.486937	0.0015183	-0.364138	0.571595	-0.479186	0.0499517	abundance
WBSCR27	-0.00578405	0.988043	-0.187239	0.129727	-0.671928	0.27615	-0.188023	0.28763	background
CCNY	0.0566117	0.858879	0.00941574	0.929382	0.0128691	0.980525	0.00224587	0.988788	background
FZD8	-1.97848	2.54561e-05	-2.04488	1.97857e-06	5.0564	0.0034914	-1.4896	0.00868956	abundance
ANKRD30A	0.165933	0.838964	-0.0539181	0.714499	0.646842	0.193482	-0.0723599	0.642722	background
ZNF248	0.75315	0.02243	0.315624	0.0248901	-0.0378687	0.950375	0.135413	0.451731	abundance
ZNF25	0.930746	0.00329985	0.639211	0.000396067	1.56561	0.0317675	0.783198	0.0222604	translation
ZNF33A	-0.125582	0.7041	-0.0821845	0.495584	0.0540776	0.923811	-0.0481603	0.776526	background
ZNF37A	0.158208	0.594917	0.014924	0.92711	0.154592	0.746977	-0.171122	0.460841	background
GATS_STAG3	1.03415	0.00167727	1.29525	2.82335e-05	0.096653	0.908223	0.83552	0.106381	abundance
LENG8_LENG9	0.154276	0.607268	0.435343	0.027134	0.347885	0.43965	0.663183	0.0366396	buffering
PCDHB6	0.46129	0.173216	0.595677	0.00186278	-0.600476	0.406407	0.501429	0.0672871	background
PDZRN3	2.87786	1.65659e-07	3.10006	1.50267e-07	-12.1472	0.0217647	2.93544	0.00629391	abundance
BMS1	-0.602489	0.0447313	-0.528605	0.0035973	-1.26045	0.0444648	-0.92004	0.016877	abundance
CSGALNACT2	0.506279	0.0907327	0.290977	0.0779583	0.361188	0.469959	0.102835	0.683153	abundance
RASGEF1A	4.11083	3.30945e-10	4.27995	1.90715e-07	3.57238	0.0218057	2.868	0.0380336	abundance
HNRNPF	-1.18844	0.000540239	-0.762472	0.000106682	0.139055	0.883487	-0.699347	0.0267873	abundance
ZNF485	-0.48281	0.0966822	-0.478495	0.0231806	-0.66181	0.181382	-0.959403	0.0476868	abundance
RASSF4	1.59521	2.06098e-05	1.38704	6.85008e-06	0.760688	0.2647	0.756615	0.0840602	abundance
C10orf10	2.76956	8.86583e-08	3.12419	4.50169e-07	7.53998	0.00650817	4.81807	0.00505999	abundance
C10orf25_ZNF22	0.202549	0.59927	-0.141342	0.245437	0.514386	0.494086	-0.157017	0.38903	background
MARCH8	0.480418	0.0939806	0.588787	0.000522427	0.0737596	0.907817	0.525415	0.0405128	abundance
ZFAND4	0.386951	0.232096	0.280041	0.0523831	0.836014	0.173351	0.366888	0.115862	background
FAM21C	0.790435	0.0102631	0.791672	0.000102387	2.52387	0.0125373	0.964056	0.0140281	abundance
AGAP4	-0.651561	0.0471657	-0.54787	0.0608917	-0.990784	0.121039	-1.07094	0.0552684	abundance
SYT15	1.52406	5.55371e-05	0.789116	0.00180716	1.6991	0.0511689	1.13669	0.104459	translation
ZNF488	1.29275	0.000643491	0.877552	0.00305135	0.311935	0.540227	-0.0913303	0.730206	abundance
MAPK8	-0.296629	0.370444	-0.382951	0.0088604	0.374044	0.608805	-0.351384	0.10625	background
PAAF1	0.376315	0.188164	0.408128	0.00423675	-0.180671	0.731905	0.280736	0.139148	background
GLOD4_MRM3	-0.730919	0.0144687	-0.567516	0.000632084	-0.617879	0.325309	-0.549463	0.044625	abundance
PTRH2_VMP1	-0.15721	0.629115	-0.304816	0.107779	0.0728095	0.905068	-0.22142	0.37492	background
NEPRO	0.510697	0.0978937	0.608463	0.00109998	-0.0569384	0.935161	0.521971	0.0690611	abundance
ERCC6_PGBD3	0.174834	0.580955	0.0858437	0.625407	0.200989	0.714729	0.131009	0.64195	background
FAM131B	0.896819	0.00420206	0.610516	0.000971301	1.43858	0.0357678	1.01138	0.016157	translation
ARPP21	-2.24911	1.47822e-05	-1.25713	0.00361456	-3.20903	0.0380977	-2.40138	0.0588134	translation
OGDHL	0.405881	0.167097	0.598759	0.0274036	0.372647	0.459963	0.520116	0.27166	background
PARG	0.0977129	0.770017	-0.0164131	0.891688	0.074526	0.899665	-0.000577633	0.997243	background
TIMM23B	-1.09552	0.000754661	-1.03703	1.75333e-05	-0.659273	0.342076	-0.977206	0.016877	abundance
NCOA4	0.732156	0.0179978	0.771675	0.000191297	0.527557	0.653369	0.737739	0.0476868	abundance
TIMM23	-1.02047	0.00178608	-1.07513	1.58754e-05	1.7288	0.20698	-0.924865	0.0187051	abundance
AGAP6	-0.757141	0.0108906	-0.839947	0.00210434	-0.879751	0.0975326	-2.56817	0.0106533	abundance
HMMR	-1.66589	0.000239592	-1.37786	0.000209283	-1.20415	0.244493	-1.21974	0.0793797	abundance
LUZP1	0.0571146	0.869639	0.223297	0.0717669	0.547792	0.312384	0.232573	0.207623	background
NAT1	0.53728	0.114479	0.508716	0.00574843	-0.638267	0.245272	0.329369	0.123393	abundance
SGMS1	-0.208288	0.476631	-0.278746	0.0234689	0.107846	0.833576	-0.247923	0.169797	background
PRKG1	2.77995	5.77945e-08	2.71615	1.53027e-05	2.64223	0.061397	2.25524	0.183223	abundance
CSTF2T	-0.0252768	0.938759	0.135645	0.274853	-0.126961	0.81165	0.14198	0.43846	background
1	-1.02701	0.00536615	-0.894361	0.000184296	-3.07958	0.0126327	-1.1423	0.01395	abundance
TRIP4	0.327701	0.305994	0.351793	0.0255618	0.306457	0.646371	0.347934	0.16528	background
ACP5	0.506154	0.0849391	0.363692	0.0192474	0.657555	0.205836	0.492319	0.0955356	abundance
NDUFA10	0.195314	0.50454	0.225298	0.109318	0.0576429	0.909202	-0.0593404	0.727128	background
HDAC9	1.12321	0.0011596	1.02757	0.00039	0.594299	0.449997	0.602416	0.313471	abundance
FIGNL1	-1.9221	5.84357e-06	-1.96333	2.53235e-06	-2.88595	0.0421275	-2.23712	0.0348537	abundance
GBGT1	0.391533	0.186687	0.461755	0.00587898	0.608849	0.248341	0.535431	0.0658932	background
ZWINT	-2.50051	1.95025e-07	-2.48477	3.54851e-07	-4.38109	0.0493986	-2.70184	0.0097308	abundance
IPMK	0.251982	0.416339	0.109329	0.5316	0.216114	0.695949	0.0448824	0.876242	background
CISD1	-0.541206	0.0851719	-0.659087	0.000693753	0.603517	0.405584	-0.519573	0.0549072	abundance
UBE2D1	0.601466	0.0637361	0.421694	0.0331437	0.758701	0.259429	0.520687	0.172516	abundance
TFAM	-0.915179	0.00807887	-0.845055	0.000243266	-0.692279	0.340695	-0.810182	0.0491003	abundance
BICC1	-0.22104	0.462378	-0.130386	0.455873	-0.311543	0.496795	-0.354508	0.132852	background
CCDC6	0.118446	0.710689	0.0930188	0.457195	0.213145	0.6814	0.125728	0.492758	background
ANK3	3.49318	3.43696e-09	3.51719	1.79713e-07	9.19236	0.00645925	5.33523	0.00794286	abundance
TGOLN2	0.121009	0.707002	0.306516	0.027325	-0.254178	0.69735	0.278654	0.1669	background
DCTPP1	-2.15994	1.49964e-06	-2.08624	1.68156e-06	-2.72576	0.06947	-2.24643	0.0263797	abundance
RHOBTB1	2.08905	1.58192e-06	1.55299	3.75361e-06	-1.07502	0.0953012	0.723882	0.0388549	abundance
ARID5B	1.43386	0.000117967	1.58026	2.38917e-05	3.09922	0.0122697	2.6409	0.010466	abundance
CDKN2AIPNL	-0.529563	0.118801	-0.505558	0.00227159	-1.10233	0.321944	-0.537279	0.0503173	abundance
DPH6	-0.470633	0.195637	-0.334434	0.0326991	0.676334	0.158591	-0.197499	0.237651	background
ZNF365	0.159169	0.59904	-0.208874	0.093778	-0.0772683	0.884262	-0.145035	0.401575	background
FKBP7	1.48965	0.000243617	1.14868	3.86824e-05	3.32697	0.0353762	1.39489	0.0211595	abundance
TMEM167A_XRCC4	0.214491	0.5242	-0.0697131	0.55604	0.243065	0.703565	-0.0755978	0.679189	background
NRBF2	1.45855	5.1556e-05	1.19223	1.79145e-05	1.15889	0.0664224	0.802541	0.0570756	translation
JMJD1C	0.500364	0.128585	0.704777	0.00108633	1.85883	0.0283892	0.89048	0.018419	abundance
REEP3	-0.312727	0.36011	-0.638776	0.00124193	-0.41614	0.633013	-0.644588	0.0429665	buffering
AATK_BAIAP2	1.09744	0.00323095	0.984069	0.000140458	1.90261	0.0936761	1.10638	0.0270373	abundance
DNAJC12	0.580051	0.120243	0.361264	0.0163332	1.51869	0.0935657	0.432777	0.079807	abundance
SIRT1	0.266866	0.396066	0.212783	0.13286	0.243872	0.676812	0.205529	0.355476	background
HERC4	0.483218	0.1346	0.500939	0.0055489	0.697911	0.431629	0.540497	0.0777829	abundance
HNRNPH3_PBLD	-1.09251	0.00188475	-1.06105	9.91201e-05	-1.18815	0.283199	-1.08627	0.0381873	abundance
RUFY2	0.2543	0.415557	0.160733	0.278541	0.320056	0.557445	0.201152	0.386965	background
PYCR1	-1.36428	0.000139578	-1.36483	7.06268e-06	-2.36231	0.0194159	-1.57831	0.0159765	abundance
CCAR1	-0.00560947	0.987119	0.239771	0.134442	0.394147	0.403032	0.236977	0.208996	background
TPPP3	1.85172	4.16532e-05	1.83936	3.51029e-05	-0.156617	0.899687	1.06794	0.122762	abundance
DDX21	-1.27347	0.000667767	-1.14892	5.24007e-05	-2.87734	0.0180982	-1.46979	0.018374	abundance
KIAA1279	-0.134205	0.656061	-0.158082	0.182627	-0.101437	0.839209	-0.13493	0.450137	background
VPS26A	0.257094	0.462032	0.0175252	0.920664	0.266564	0.696976	0.0540718	0.842701	background
SUPV3L1	-0.520922	0.0825849	-0.514835	0.00171706	0.731969	0.150017	-0.329402	0.10202	abundance
HKDC1	2.155	8.99036e-07	2.43653	4.50169e-07	-0.611313	0.476821	1.74747	0.0211563	abundance
DMTF1_TMEM243	-0.620758	0.0491023	-0.583221	0.000881804	1.00013	0.100047	-0.435347	0.0616353	abundance
PAPOLG	0.665411	0.0375024	0.324353	0.033682	1.15953	0.0768928	0.537284	0.0730923	abundance
ADCY1	-2.34198	1.74556e-06	-2.2725	7.4293e-06	-1.16642	0.620324	-1.74336	0.110178	abundance
KNSTRN	-1.53278	3.18376e-05	-1.74139	1.74776e-06	-2.43624	0.0450987	-2.10269	0.0165281	abundance
MIGA2	-0.925319	0.00618021	-0.98609	2.83158e-05	-5.26425	0.00399763	-1.10151	0.0114051	abundance
BOK	-0.290039	0.428684	-0.654614	0.0022938	-2.01317	0.0160364	-0.761514	0.0178464	buffering
C20orf24_SLA2_TGIF2_TGIF2-C20orf24	-0.790416	0.0118298	-0.710393	0.000807758	-1.4113	0.0705539	-1.01186	0.0343143	abundance
FAM160A2	-0.655702	0.0398084	-0.648525	0.00151515	-0.953788	0.156425	-0.729301	0.0540824	abundance
TRIM56	0.826565	0.0138062	0.800456	0.000166913	-0.243997	0.796468	0.712638	0.0350504	abundance
TSPAN15	1.87769	7.91863e-06	2.58783	1.51652e-06	4.89911	0.00552091	3.73072	0.00794286	abundance
COL13A1	-4.38277	9.19425e-09	-4.72354	1.69875e-06	-1.68074	0.475166	-3.42626	0.0767184	abundance
COL12A1	0.444874	0.190546	0.539899	0.00509601	1.30938	0.0759341	0.658492	0.0390997	background
COL11A1	3.38673	5.33633e-09	4.21347	3.00237e-06	3.64151	0.0103901	5.0849	0.0708601	abundance
AIFM2_H2AFY2	-0.369372	0.202269	-0.101909	0.432374	-0.353068	0.457508	-0.0582433	0.809478	background
TYSND1	-0.556165	0.0748207	-0.543319	0.00481141	-1.29376	0.049748	-0.810713	0.0256789	abundance
APIP_PDHX	-0.00176114	0.99542	-0.0935084	0.488162	0.0708851	0.893319	-0.0926154	0.622534	background
LRRC20	-0.451708	0.143505	-0.501487	0.00504395	-0.618194	0.289561	-0.542734	0.0847878	abundance
SIGMAR1	-1.1121	0.000806711	-1.16428	3.88059e-05	-1.94815	0.0425081	-1.76788	0.029929	abundance
MTCH1	-0.464964	0.137025	-0.496596	0.00278681	-1.89029	0.0173584	-0.656161	0.0222849	abundance
EIF4EBP2	0.362921	0.199295	0.281602	0.0264337	0.39651	0.378129	0.35369	0.0997232	background
PALD1	-1.40966	0.000457265	-1.25628	1.2542e-05	-5.55145	0.00654418	-1.47946	0.010257	abundance
UBE2E3	0.0394127	0.906242	-0.166732	0.129685	0.807945	0.15513	-0.171016	0.297402	background
SGPL1	0.0513153	0.87067	0.0949627	0.364938	-0.0975196	0.842499	0.0827756	0.596244	background
PCBD1	0.152098	0.67405	0.381195	0.0128667	0.194866	0.849285	0.382522	0.10625	background
UNC5B	0.0427855	0.911044	0.200022	0.16096	-0.53617	0.252899	0.185907	0.266699	background
SLC29A3	0.379607	0.180659	0.47989	0.0142935	0.263846	0.557787	-0.360769	0.249526	background
PSAP	1.239	0.000712004	1.38897	4.09842e-06	-5.68732	0.0181231	1.2553	0.0103676	abundance
CHST3	1.56122	8.62781e-05	1.75007	1.24801e-06	-9.04111	0.125883	1.61141	0.00831319	abundance
ANAPC16_ASCC1	0.440907	0.133579	0.312362	0.0139945	-0.0820343	0.928477	0.28172	0.13619	abundance
DDIT4	0.461615	0.19652	0.580448	0.000704098	-1.0423	0.237086	0.558505	0.0353654	background
DNAJB12	-0.0970156	0.761314	0.181067	0.17831	0.0449334	0.93637	0.143163	0.456434	background
MICU1	0.360742	0.208054	0.219695	0.0753006	0.268578	0.577153	0.139937	0.467703	background
MCU	-0.227935	0.450347	-0.383821	0.00854055	0.237815	0.714057	-0.32829	0.122475	background
P4HA1	0.251305	0.448926	-0.00892554	0.943269	0.243911	0.697243	0.00902179	0.962224	background
NUDT13	0.956952	0.00266684	0.821351	0.000136593	0.53279	0.3622	0.648382	0.0631547	abundance
ITPA_SLC4A11	-0.777642	0.011965	-0.417758	0.00791785	-0.97129	0.129101	-0.537662	0.0981185	translation
ECD	-0.135124	0.697258	-0.152292	0.166713	-0.580783	0.34643	-0.158896	0.338146	background
DNAJC9_FAM149B1	-0.71781	0.0210223	-0.579763	0.00122654	-0.132558	0.838638	-0.438413	0.137166	abundance
MRPS16	-0.268323	0.372758	-0.121939	0.280084	-0.478758	0.332224	-0.172525	0.325993	background
PPP3CB	0.287892	0.362451	0.143875	0.201632	0.750672	0.197942	0.186499	0.277559	background
USP54	0.456632	0.113804	0.461365	0.00257237	0.251396	0.69046	0.410158	0.0873093	abundance
AGAP5	0.0549905	0.869702	-0.401582	0.132796	-0.0248534	0.968218	-0.373988	0.344312	background
SEC24C	-0.038595	0.908227	0.143937	0.216981	-0.226119	0.681597	0.149507	0.388707	background
FUT11	0.203191	0.520196	0.321526	0.012237	-1.33647	0.0618704	0.302151	0.112307	background
CHCHD1	-0.290467	0.406202	-0.480738	0.00231671	1.94036	0.0958649	-0.439131	0.0536146	background
ZSWIM8	1.03523	0.00473456	0.987029	5.315e-05	-2.81183	0.0102135	0.750993	0.0197067	abundance
NDST2	0.942049	0.00276798	0.86694	5.93665e-05	1.61897	0.0413871	0.999109	0.0169565	abundance
CAMK2G	0.027006	0.933382	0.0780646	0.541015	-0.0172638	0.974535	0.0683389	0.717135	background
VCL	0.406073	0.229038	0.643396	0.000809261	1.00762	0.233717	0.674166	0.0343766	background
AP3M1	0.595303	0.0587461	0.554514	0.0022516	0.750801	0.342364	0.586542	0.0691309	abundance
ADK	-0.313813	0.342257	-0.340457	0.0114014	-0.270199	0.722586	-0.339287	0.101841	background
KAT6B	0.871957	0.00825788	0.691538	0.00053314	2.6153	0.00944582	1.02571	0.0117226	abundance
SAMD8	1.06485	0.00207742	0.798744	0.00124165	1.2437	0.132923	0.9173	0.11395	translation
VDAC2	-0.99719	0.00200787	-0.532291	0.000917036	1.09675	0.0600537	-0.29094	0.122261	abundance
PQLC1	0.0452713	0.899822	-0.356879	0.0105715	-1.37262	0.0445304	-0.348521	0.0858009	buffering
COMTD1	-1.23542	0.00169049	-1.414	2.99434e-05	-1.17795	0.235706	-1.40591	0.0233043	abundance
ZNF503	1.14958	0.0011918	0.852341	0.00101538	0.106717	0.849072	0.130499	0.671957	abundance
C10orf11	2.17462	1.12218e-06	2.00244	8.13221e-07	-2.96126	0.0284339	1.47675	0.0163641	abundance
KCNMA1	-0.0574574	0.859083	-0.606821	0.00435183	0.112242	0.843644	-0.582728	0.0687473	buffering
TTF2	-1.20129	0.000620093	-1.36723	1.0534e-05	-3.17005	0.0141806	-1.72518	0.010889	abundance
POLR3A	-0.443917	0.130193	-0.476215	0.00156255	0.0744445	0.921124	-0.462399	0.0474957	abundance
RPS24	-0.985657	0.0159377	0.0140914	0.905896	-0.953997	0.251134	-0.030007	0.876911	background
ZMIZ1	0.251476	0.474212	0.455838	0.0159385	-0.108309	0.891879	0.416549	0.140874	background
PPIF	-1.31832	0.000221316	-1.13387	1.30305e-05	-3.46497	0.0476633	-1.29136	0.0136895	abundance
ZCCHC24	0.266607	0.400978	0.0961021	0.363342	0.00201906	0.997622	0.0869011	0.584845	background
EIF5AL1	-1.17088	0.000783806	-1.21608	1.38687e-05	0.13269	0.935161	-1.05972	0.0215846	abundance
COL21A1	6.42971	7.58726e-12	6.99043	7.21896e-08	11.79	0.0117018	9.88953	0.0107247	abundance
NUTM2B	0.993274	0.00402221	1.81396	3.67271e-05	0.431922	0.697119	1.57762	0.0361554	abundance
WARS	0.362789	0.216042	0.568538	0.00053314	3.17037	0.0210932	0.580973	0.0282625	background
TMEM254	0.54206	0.0592414	0.194757	0.143496	0.432933	0.333071	-0.518101	0.0501154	abundance
ANXA11	-0.241279	0.44712	-0.220692	0.0741876	0.0348675	0.960676	-0.196731	0.288174	background
FAM213A	0.207609	0.496083	0.116483	0.268267	0.574875	0.262677	0.124144	0.43188	background
TSPAN14	-0.453401	0.124633	-0.507098	0.00147543	0.659283	0.216516	-0.397747	0.0734652	abundance
GHITM	-0.180546	0.571091	-0.0444147	0.668355	-0.305693	0.595535	-0.0466888	0.766902	background
CCSER2	0.179265	0.583452	0.0167223	0.890816	0.204519	0.718335	0.0430774	0.810909	background
WAPL	0.106505	0.742463	0.129979	0.299957	0.182839	0.735647	0.145397	0.444824	background
BMPR1A	0.570066	0.0630202	0.170236	0.1363	0.724774	0.212863	0.201837	0.281326	abundance
MCM9	-0.493531	0.0910926	-0.263211	0.0510788	-0.112602	0.816223	0.0647181	0.686169	abundance
SNCG	0.0176268	0.964575	-0.36083	0.114591	0.0697517	0.933565	-0.36197	0.303862	background
ADIRF_AGAP11	0.564287	0.0701138	0.350884	0.0185668	0.246138	0.684855	0.261611	0.237603	abundance
GLUD1	-0.368284	0.199945	-0.353834	0.00756442	0.828803	0.110458	-0.267049	0.141818	background
FAM35A	-0.205337	0.584939	-0.371032	0.0162832	-0.0222253	0.980885	-0.364408	0.123355	background
NUTM2A	1.14287	0.00139661	1.70454	2.62918e-06	0.550041	0.659026	1.66828	0.010466	abundance
MINPP1	0.296027	0.29876	0.282358	0.028578	0.549524	0.231232	0.587406	0.0279009	background
PAPSS2	-0.841679	0.00789227	-0.564614	0.00804682	-0.799358	0.169988	-0.505379	0.331592	abundance
KLLN	2.01912	4.31643e-06	2.1108	5.68913e-07	11.1081	0.00414827	2.40966	0.00667002	abundance
PTEN	1.28994	0.000230673	1.27558	1.40904e-05	0.508165	0.382181	0.979383	0.0465744	abundance
BAG4_LSM1	-0.0802701	0.805338	-0.113126	0.289027	0.430015	0.352401	-0.100974	0.519697	background
STAMBPL1	-1.13075	0.000740032	-1.20159	1.42671e-05	0.697933	0.202798	-0.76161	0.0536074	abundance
ACTA2	2.17321	7.73444e-07	1.84695	2.69916e-06	1.8668	0.0447571	1.61603	0.0960737	translation
FAM168B	-0.371406	0.197923	-0.227868	0.0590733	-0.416458	0.377127	-0.245133	0.211693	background
LIPA	0.6868	0.0195481	0.574396	0.00101515	0.614324	0.306383	0.490675	0.117161	abundance
IFIT2	2.52959	2.19831e-07	2.60589	1.65682e-06	-0.384193	0.507362	0.775836	0.0715752	abundance
SLC9B2	0.0594984	0.851306	-0.0161525	0.890587	0.0686157	0.89364	-0.0333708	0.850534	background
IFIT3	1.77073	2.94599e-05	1.74716	4.84231e-06	1.71216	0.349737	1.7374	0.0191357	abundance
IFIT1	1.21409	0.000566408	1.10819	3.67271e-05	3.5335	0.00550675	1.67181	0.00794286	abundance
IFIT5	-0.105527	0.774058	-0.104845	0.373541	-0.0783436	0.917973	-0.103534	0.562389	background
PAX3	0.0353172	0.915795	-0.047651	0.673069	-0.0546707	0.923193	-0.0409215	0.809086	background
PANK1	0.0131006	0.96955	0.170134	0.218515	-0.283705	0.535451	0.163458	0.328494	background
KIF20B	-1.57016	0.000443617	-1.16691	0.000244034	-2.53813	0.0535618	-1.41016	0.034825	translation
HTR7	-0.603179	0.046576	-0.435207	0.0130217	-0.376992	0.483347	-0.256881	0.454946	abundance
RPP30	-0.811066	0.0175744	-0.976752	6.11127e-05	2.17968	0.0595192	-0.777204	0.0210678	abundance
ANKRD1	-2.1358	1.55213e-06	-2.08713	7.54056e-06	-3.26286	0.0121658	-3.13709	0.0157024	abundance
PCGF5	1.79912	4.44882e-05	1.39654	0.000112447	1.33899	0.232736	1.18805	0.107107	abundance
HECTD2	1.34087	0.000603436	0.807101	0.000189847	0.605396	0.804966	0.724623	0.0576533	abundance
C2CD5	0.601877	0.0524863	0.422979	0.0203009	0.422793	0.44739	0.296497	0.366039	abundance
TNKS2	0.530598	0.0701015	0.471225	0.00608494	0.746874	0.185171	0.656966	0.0812768	abundance
FGFBP3	0.644623	0.0327598	0.266532	0.1526	0.768154	0.147807	0.703379	0.139309	translation
BTAF1	0.0181547	0.960588	-0.0286991	0.806593	-0.0510465	0.934467	-0.0260093	0.880959	background
CPEB3	1.48023	8.95221e-05	1.10366	0.000261921	2.14217	0.0332932	1.79793	0.0523115	translation
MARCH5	-0.0282287	0.930833	-0.152435	0.287756	-0.0406118	0.943295	-0.154375	0.481274	background
IDE	0.167558	0.618278	0.0613336	0.644566	0.281175	0.592647	0.110896	0.539489	background
KIF11	-2.02632	1.11129e-05	-1.72778	1.13722e-05	-5.4159	0.00414827	-2.56315	0.00794286	abundance
HHEX	-2.19921	6.75337e-07	-2.17965	9.78732e-07	0.215372	0.861341	-0.909005	0.0844187	abundance
ZBED5	0.22565	0.519605	0.169551	0.169456	0.048693	0.950268	0.156309	0.400594	background
GREB1L	-1.44379	0.000277052	-1.50138	6.67181e-06	-0.438169	0.736836	-1.41447	0.0149144	abundance
HRAS	-1.17437	0.00166946	-1.47392	1.37156e-05	-3.22396	0.0633732	-1.72337	0.013086	abundance
BNC2	0.721817	0.0162157	0.581543	0.0017438	0.815361	0.184508	0.674936	0.108492	abundance
BCL2L1	-0.717977	0.0145989	-0.75014	0.00056723	-0.77906	0.128357	-1.59335	0.031772	abundance
EXOC6	-0.622463	0.0804405	-0.739959	0.000198654	-1.90623	0.324174	-0.769017	0.0216505	abundance
PPM1L	1.59001	0.000134896	1.89131	6.57028e-06	2.71633	0.0765216	2.08772	0.0195601	abundance
SMIM14	2.92514	3.4198e-08	2.47438	3.09929e-06	2.57999	0.111155	2.03802	0.153855	translation
MYOF	-0.0859347	0.80045	0.0559474	0.635478	0.0342005	0.953382	0.0369397	0.831202	background
CEP55	-1.96504	1.32149e-05	-2.15977	7.54666e-06	-2.91729	0.0472277	-2.47633	0.0267487	abundance
CDC14B	0.498924	0.0945086	0.37136	0.0124974	1.0238	0.112818	0.554769	0.0423511	abundance
PIR	-0.645911	0.0303013	-0.327745	0.0143394	-0.837952	0.14665	-0.392222	0.112184	translation
SRP14	0.82861	0.0104108	0.524589	0.000997825	-0.205571	0.928885	0.484121	0.049491	abundance
ALKBH6	-0.162215	0.606644	-0.219687	0.225222	-0.14123	0.805433	-0.204393	0.477618	background
HLTF	-0.0360121	0.925985	-0.0145319	0.925086	-0.0556887	0.938483	-0.0219566	0.920741	background
SLC35G1	-0.505488	0.0870088	-0.479626	0.00185783	0.656937	0.195487	-0.363585	0.088502	abundance
PLCE1	2.05948	2.18393e-06	2.02043	3.8809e-06	3.94815	0.0104423	3.17382	0.0097308	abundance
NOC3L	-1.17343	0.00185454	-1.16665	1.7929e-05	-0.812471	0.513189	-1.14856	0.0164176	abundance
TBC1D12	0.482063	0.0967728	0.301985	0.0340568	0.569165	0.285974	0.393366	0.142598	abundance
IFT80_SMC4	-0.806655	0.0222655	-0.593258	0.00355571	-0.631052	0.385499	-0.552088	0.110887	abundance
MRPS24_URGCP_URGCP-MRPS24	-0.588134	0.0597946	-0.297113	0.0215965	-1.55722	0.0364596	-0.401716	0.0711433	abundance
HARS_HARS2	-0.58829	0.0421759	-0.365873	0.00606659	-2.05129	0.0144437	-0.502925	0.037117	abundance
RMDN2	1.01034	0.00761844	1.32409	1.87565e-05	3.53526	0.0288519	1.48708	0.0111655	abundance
WARS2	-0.128863	0.673261	0.108005	0.410691	-0.110273	0.830099	0.0862325	0.675106	background
SORBS1	1.70215	1.34711e-05	1.99378	8.03525e-07	-1.88812	0.128321	1.58137	0.0119622	abundance
KDM8	-0.628574	0.0531436	-0.250707	0.146855	-0.278955	0.574782	0.0897608	0.682777	abundance
ZNF566	-0.210206	0.503524	-0.311022	0.149858	-0.23492	0.683067	-0.331904	0.355536	background
ALDH18A1	-0.191322	0.525894	-0.133878	0.231802	-0.447927	0.340152	-0.18637	0.275249	background
TCTN3	0.0447264	0.885683	0.00637577	0.95386	0.0455182	0.928885	0.0207869	0.901547	background
SSX2IP	0.817302	0.0221336	0.7441	0.00212945	0.673121	0.392479	0.704545	0.0885105	abundance
GAS2L3	-0.763561	0.0133246	-0.291585	0.0254648	-0.735401	0.174389	-0.280984	0.282692	abundance
NUP35	-1.99522	1.2468e-05	-1.74569	4.96701e-06	-1.84239	0.540955	-1.72384	0.025513	abundance
ABCC4	0.591081	0.0468532	0.499799	0.00221996	1.30421	0.0657122	0.718803	0.0278856	abundance
PHKA2	0.740377	0.0137847	0.949672	5.03646e-05	1.85172	0.0242621	1.28267	0.0112112	abundance
CCNJ	-0.807517	0.0077695	-0.829892	6.03222e-05	-1.67951	0.0287986	-0.865971	0.0170252	abundance
ZNF518A	0.506828	0.141762	0.734097	0.000776317	-0.338252	0.65445	0.657917	0.0458045	abundance
BARD1	-1.96427	4.23803e-05	-1.25839	8.76584e-06	-2.05338	0.76728	-1.26071	0.0149903	abundance
DTX3	0.969793	0.00278064	0.639663	0.000810617	1.67714	0.0326521	0.980112	0.0356941	abundance
TMEM117	1.81744	7.95831e-06	1.52909	4.26081e-06	-0.102848	0.917637	1.10906	0.0497408	abundance
SCAF8	-0.0263571	0.941976	0.203651	0.0869707	0.702809	0.208154	0.199843	0.248906	background
NUCKS1	-0.194588	0.526053	-0.203105	0.110639	-0.257618	0.619073	-0.217935	0.271639	background
TLL2	2.92951	1.39635e-07	2.74477	3.05922e-05	1.04428	0.386907	0.313442	0.779573	abundance
TM9SF3	-0.0298148	0.935008	-0.126731	0.409591	-0.110774	0.869476	-0.13136	0.567453	background
LCOR	0.0535311	0.87389	0.053198	0.691761	0.0728412	0.904532	0.0587366	0.776196	background
C10orf12	-0.17633	0.5774	-0.180676	0.156072	-0.219196	0.693669	-0.188883	0.335531	background
ARHGAP19	-0.997669	0.001727	-1.02776	2.76722e-05	0.120066	0.849072	-0.611866	0.0913968	abundance
FRAT1	0.738127	0.047557	0.285259	0.0225576	2.09197	0.0431003	0.3166	0.112184	abundance
FRAT2	-0.856303	0.0151563	-0.784344	0.000639204	-1.87126	0.0678812	-0.966678	0.0272352	abundance
RRP12	-1.48009	0.000125336	-1.27569	5.63578e-05	-0.112867	0.893319	-0.694966	0.138737	abundance
PGAM1	-1.07983	0.000853326	-1.00198	4.18015e-05	-1.9941	0.0177027	-2.07023	0.00852697	abundance
EXOSC1	-0.316748	0.272609	-0.271757	0.0634962	-0.371658	0.431976	-0.347791	0.214789	background
UBE2T	-2.12997	1.65702e-06	-2.40184	5.24006e-07	1.46672	0.506716	-1.8913	0.0219984	abundance
ZDHHC16	0.0306403	0.926361	-0.425345	0.00669648	-0.802107	0.115499	-0.410128	0.0572962	buffering
MMS19	-0.0854311	0.784868	-0.0327663	0.788077	-0.105161	0.833149	-0.0726419	0.681529	background
UBTD1	0.233346	0.47484	0.12568	0.480429	0.411585	0.352163	0.288032	0.12329	background
HOGA1	2.96172	1.97618e-08	2.55705	4.40844e-06	3.7824	0.0103974	5.44204	0.0127191	translation
MORN4	0.772509	0.012356	0.746713	0.000158743	-0.107582	0.933402	0.647959	0.0296153	abundance
PI4K2A	-0.0638529	0.8431	0.0828902	0.518425	-0.0306316	0.956315	0.0695332	0.722002	background
HSPB11	-0.816637	0.0345131	-0.992617	3.18683e-05	-3.44967	0.263918	-1.02506	0.013296	abundance
ZFYVE27	-0.893383	0.00629703	-0.831075	6.50297e-05	-2.6294	0.0177818	-0.86634	0.0158001	abundance
CRTAC1_GOLGA7B	-0.979449	0.00332214	-0.998148	2.8713e-05	0.880895	0.200586	-0.900655	0.0177115	abundance
R3HCC1L	0.217833	0.487245	0.211269	0.131648	0.245331	0.669356	0.219145	0.326656	background
LOXL4	-1.78294	3.28636e-05	-1.96984	1.8862e-05	0.840892	0.173028	-0.793924	0.0695279	abundance
PYROXD2	0.937874	0.0042759	0.913645	5.74659e-05	-0.399717	0.519176	0.787469	0.0287019	abundance
HPS1	0.99808	0.00305887	0.708943	0.000340162	0.615955	0.320194	0.644506	0.0715956	abundance
COX15_CUTC_ENTPD7	-0.101538	0.740034	0.231359	0.0574889	-0.0744742	0.882129	0.213406	0.254093	background
ABCC2	1.78445	5.81526e-06	1.14594	1.18461e-05	3.62714	0.0177418	1.85368	0.0081935	abundance
DNMBP	-0.520449	0.0884509	-0.359679	0.0111387	-0.373851	0.524681	-0.335399	0.143732	abundance
DSE_TSPYL1	-0.464728	0.10858	0.0228894	0.834901	-0.425731	0.353195	-0.0800366	0.627688	background
ERLIN1	-0.60492	0.0372235	-0.817443	0.000125969	-1.02792	0.0838607	-1.09624	0.0165422	abundance
CWF19L1	-0.849965	0.00563687	-0.854576	6.70391e-05	0.367377	0.51367	-0.588107	0.0393037	abundance
BLOC1S2	0.216281	0.548603	-0.0239808	0.824057	0.467638	0.343836	-0.0409711	0.796533	background
SEC31B	-0.171891	0.584227	-0.0502872	0.773805	-0.192323	0.717982	-0.114266	0.662503	background
NDUFB8	-0.213029	0.484334	-0.186635	0.216208	-0.361152	0.460857	-0.29875	0.208996	background
ITGB1	0.262634	0.416225	0.0709166	0.582225	0.319978	0.581627	0.102256	0.609279	background
HIF1AN	-0.266445	0.354173	-0.145918	0.197604	-0.408439	0.363863	-0.292669	0.132619	background
SLF2	-0.456028	0.131104	-0.709938	0.00015952	2.97301	0.0115534	-0.665485	0.0222849	abundance
FRA10AC1	0.251351	0.439652	0.357304	0.121875	0.151108	0.814292	0.292961	0.406811	background
TMEM170A	-0.104468	0.751742	-0.324029	0.0125649	1.50383	0.0312744	-0.306484	0.10655	background
C10orf2	-1.08901	0.00195878	-0.857779	6.58286e-05	-1.01428	0.390089	-0.854769	0.0210992	abundance
LZTS2_PDZD7	0.834888	0.0165303	0.747591	0.000623257	1.40076	0.138662	0.837144	0.0433963	abundance
SFXN3	0.428427	0.146829	0.370181	0.0118328	0.44222	0.388095	0.374479	0.148285	abundance
KAZALD1	1.40155	0.000354456	1.16818	4.97985e-05	3.38074	0.0173848	1.53743	0.0141205	abundance
BTRC	0.438022	0.135851	0.17837	0.106542	-0.0831667	0.893166	0.140454	0.391774	abundance
POLL	0.395251	0.183993	0.487347	0.00419223	1.09408	0.0640054	0.684123	0.0269351	background
DPCD	-0.386619	0.204311	-0.41188	0.00391828	-1.03592	0.143641	-0.434169	0.0576885	background
FBXW4	0.761722	0.0145322	0.461094	0.00294944	0.805602	0.163073	0.469919	0.0997387	abundance
MGEA5	0.589003	0.0702167	0.577094	0.00203263	1.66127	0.0421275	0.742676	0.0289048	abundance
C10orf76	0.262211	0.372215	0.0899903	0.406431	0.167697	0.739668	0.058479	0.729332	background
HPS6	-0.549958	0.0785487	-0.43992	0.00567045	-0.954266	0.127614	-0.512002	0.0609591	abundance
LDB1	0.256524	0.405272	0.333284	0.0164733	0.58341	0.411462	0.365052	0.101831	background
PPRC1	-1.98146	3.33087e-06	-1.91709	1.43095e-06	1.7834	0.0573136	-1.27604	0.0169026	abundance
NOLC1	-1.53382	8.5936e-05	-1.35589	5.78144e-06	-5.76079	0.00561445	-1.59135	0.0103907	abundance
GBF1	0.340818	0.30611	0.722131	0.000421424	0.0113305	0.992008	0.707666	0.0316091	buffering
NFKB2	-0.306513	0.324441	-0.26778	0.0484215	-0.812629	0.142065	-0.354404	0.100703	background
FBXL15_PSD	0.697149	0.0376152	0.460006	0.015187	1.18232	0.0917085	0.654646	0.0688184	abundance
MFSD13A	0.906391	0.00394611	0.67515	0.000666201	1.39233	0.0424405	1.06202	0.0466074	abundance
ACTR1A	-0.276826	0.338416	-0.0617397	0.58106	-0.254623	0.588595	-0.02469	0.89737	background
SUFU	0.52566	0.081579	0.708967	0.000379855	-0.773419	0.157896	0.506671	0.048812	abundance
TRIM8	-0.42329	0.178591	-0.710033	0.000868837	-0.887364	0.244144	-0.778579	0.0378657	buffering
ARL3	0.0672488	0.866147	-0.218169	0.0809086	0.340225	0.763921	-0.220899	0.24342	background
SFXN2	-2.04923	1.15642e-06	-1.84416	4.79344e-06	-1.66968	0.0419167	-0.15238	0.832636	abundance
WBP1L	1.27419	0.000176251	1.17905	1.52467e-05	1.46217	0.0303524	4.66686	0.00569681	abundance
BORCS7	0.859808	0.0225834	1.01444	4.83281e-05	-1.1274	0.300526	0.943412	0.0195472	abundance
CNNM2	0.611527	0.0452355	0.795618	0.000173074	-0.70837	0.386292	0.61655	0.0372362	abundance
NT5C2	0.16308	0.620513	0.170107	0.153112	0.264337	0.661443	0.177291	0.331121	background
RPEL1	-0.408073	0.153086	-0.398103	0.0305932	-0.355464	0.445673	-0.19347	0.569908	background
FAM214A	2.1202	3.26001e-06	2.03971	7.45449e-06	4.61286	0.0171415	3.19527	0.0110852	abundance
TAF5_USMG5	-0.682979	0.0993972	-0.800121	8.81392e-05	2.78398	0.22022	-0.785866	0.017804	abundance
PDCD11	-0.925325	0.00446541	-0.73666	0.000232006	0.834934	0.145083	-0.451187	0.0644373	abundance
CALHM2	0.272509	0.370896	-0.198092	0.169648	0.0276367	0.959076	-0.0527198	0.781064	background
SH3PXD2A	-0.609549	0.0533525	-0.549724	0.00118722	0.720575	0.245818	-0.433136	0.0727713	abundance
OBFC1	0.0815484	0.797645	-0.00662767	0.955933	0.0773162	0.883768	0.00960819	0.956679	background
SLK	-0.155619	0.656783	0.113247	0.474113	-0.0702634	0.920553	0.0838465	0.723595	background
SFR1	-0.380185	0.236763	-0.156125	0.362109	-0.351103	0.559079	-0.126611	0.67693	background
GSTO1	-0.321277	0.283751	-0.322374	0.011626	-1.56095	0.0381947	-0.34606	0.0854293	background
ITPRIP	-0.609529	0.0803516	-0.4037	0.00521865	-0.826958	0.321645	-0.411269	0.0752215	abundance
SORCS1	0.710148	0.0229298	0.711763	0.00045163	1.66925	0.03399	0.920883	0.0192083	abundance
STRN4	-0.432142	0.17305	-0.535522	0.00362134	-0.734038	0.285974	-0.585798	0.0655387	background
ADD3	2.52637	1.82471e-07	2.41449	5.3255e-07	0.525098	0.672926	1.96575	0.0327394	abundance
MXI1	1.05901	0.00123694	0.749799	0.000158312	2.01518	0.0206527	0.957565	0.0150849	abundance
SMNDC1	-0.265518	0.498351	-0.328303	0.0214558	-0.791168	0.403191	-0.342921	0.121192	background
DUSP5	-0.85063	0.00555173	-0.844014	0.000257003	-0.589837	0.280097	-0.462336	0.199498	abundance
SMC3	-0.302359	0.360457	-0.2587	0.204705	-0.465968	0.426885	-0.366821	0.251373	background
BBIP1_PDCD4	0.518609	0.0993359	0.277954	0.0475355	0.857348	0.170366	0.373815	0.130793	abundance
GPAM	-0.0138209	0.965844	0.199108	0.109071	0.274598	0.544964	0.191448	0.260808	background
ACSL5	1.46609	4.93944e-05	1.15235	0.000110454	0.873157	0.0938928	-1.6175	0.00815003	translation
ZDHHC6	-0.435355	0.147282	-0.932834	0.000157655	0.446103	0.502716	-0.763818	0.0303901	abundance
VTI1A	0.338575	0.259944	0.2074	0.0823569	0.275955	0.639114	0.197792	0.286133	background
TCF7L2	-0.0826257	0.818296	-0.0207164	0.893808	-0.124351	0.798349	-0.0603246	0.704596	background
CASP7	0.194644	0.516865	0.154944	0.174215	-0.0512966	0.923811	0.101715	0.536285	background
PLEKHS1	1.21963	0.000405263	1.17865	3.80186e-05	2.40479	0.0203775	1.86115	0.0119199	abundance
DCLRE1A	-0.0339443	0.926736	-0.011366	0.91853	-0.00657788	0.992673	-0.00991092	0.952518	background
NHLRC2	0.112295	0.758949	0.0829753	0.634634	0.212309	0.722454	0.124993	0.582449	background
AFAP1L2	0.398286	0.227448	0.258772	0.0509683	-0.430021	0.43361	0.169158	0.327377	background
ABLIM1	-0.178383	0.556623	-0.477927	0.017128	-0.157704	0.767582	-0.465119	0.145932	buffering
FAM160B1	0.230231	0.48017	0.168028	0.320223	0.278923	0.651465	0.196066	0.471866	background
TRUB1	-0.0678189	0.851044	-0.234967	0.122411	0.0379088	0.958059	-0.228586	0.320332	background
ATRNL1	-0.0404592	0.906479	0.128137	0.330672	-0.247436	0.633652	0.141015	0.433574	background
BSCL2_GNG3	0.602437	0.0493563	0.466526	0.0072681	1.27528	0.0457506	0.786152	0.0237597	abundance
MRPL16	0.615139	0.0361455	0.674079	0.000268338	1.35977	0.0486387	0.806279	0.024537	abundance
SHTN1	2.09302	1.02113e-06	2.35482	8.0453e-07	3.58213	0.00714029	3.8806	0.00794286	abundance
SLC18A2	0.0132485	0.972843	0.312374	0.0716913	0.047913	0.953634	0.312651	0.24087	background
PDZD8	0.202811	0.491842	0.23507	0.083838	0.378669	0.404021	0.368773	0.0988877	background
SNRPN_SNURF	0.429975	0.169678	0.102476	0.396022	0.621911	0.257682	0.190077	0.312193	background
FAM204A	0.283109	0.358657	0.0831337	0.458132	0.133166	0.812503	0.045438	0.791909	background
CACUL1	-0.107836	0.723255	-0.186927	0.128867	-0.111648	0.818356	-0.195598	0.302561	background
EIF3A	-0.341848	0.283589	0.071681	0.629566	-0.316507	0.590705	0.0376277	0.881358	background
FAM45A	0.451487	0.128569	0.216891	0.106101	0.141522	0.776567	-0.0036467	0.984279	abundance
CFAP97	0.138008	0.671812	0.0551038	0.689334	0.112117	0.849285	0.0356762	0.870463	background
SFXN4	-1.54314	4.72458e-05	-1.32323	4.8405e-05	-1.15082	0.218144	-0.97062	0.191791	abundance
PRDX3	-0.604988	0.0498593	-0.58224	0.000537069	1.74465	0.0613658	-0.519174	0.0390997	abundance
GRK5	-0.53682	0.0755246	-0.751701	0.000276168	-2.0424	0.0211106	-0.984781	0.0131089	abundance
RGS10	-0.74217	0.021488	-0.230515	0.187601	-0.78445	0.203637	-0.302111	0.447744	background
TIAL1	-0.342012	0.252557	-0.297474	0.038428	-0.647755	0.233848	-0.410584	0.0973471	background
BAG3	-1.52235	0.000356663	-1.46589	2.26128e-05	1.48746	0.275352	-1.04552	0.031191	abundance
INPP5F	-1.47256	6.24013e-05	-1.63432	3.41856e-06	-4.06033	0.00537753	-2.40314	0.00808713	abundance
MCMBP	-1.57333	3.5253e-05	-1.30511	8.30751e-06	-2.7948	0.0186152	-1.5466	0.022222	translation
SEC23IP	-0.341289	0.265672	-0.36085	0.0279072	-0.658769	0.242812	-0.473279	0.0944542	background
PLPP4	-1.00394	0.00170745	-0.926051	0.000212269	-1.30895	0.065493	-1.41194	0.0183762	abundance
WDR11	0.843374	0.00800715	0.585965	0.00086439	1.72045	0.0686525	0.757893	0.0332718	abundance
FGFR2	2.18047	1.6648e-06	2.00151	0.000108818	1.64523	0.159707	0.87162	0.378877	abundance
ATE1	0.605066	0.0484893	0.433555	0.00502108	-0.190877	0.721338	0.262723	0.196654	abundance
NSMCE4A	-1.0231	0.00230761	-1.04633	2.88281e-05	1.66092	0.11962	-0.773424	0.0220029	abundance
TACC2	-0.0593863	0.860628	-0.0390181	0.765598	0.0136583	0.979851	-0.0121472	0.942024	background
CDKN1A	0.591146	0.0731772	0.556334	0.00109788	2.43005	0.0169984	0.651827	0.0261124	abundance
CT45A1_CT45A3_CT45A6_CT45A7	-1.16478	0.00352785	-0.414869	0.00385999	2.33408	0.0226489	-0.320063	0.105109	abundance
CT45A2_CT45A5_CT45A6_CT45A7_CT45A8_CT45A9	-1.15038	0.00322597	-0.350092	0.0133646	0.555125	0.307069	-0.162813	0.350619	abundance
BTBD16	3.54301	5.13631e-09	3.18057	5.24006e-07	8.12367	0.00303536	5.42983	0.00505999	abundance
PLEKHA1	1.12586	0.000719437	0.588556	0.000911999	0.74476	0.172761	0.348199	0.190848	abundance
HTRA1	0.356816	0.27474	0.702838	0.000374407	-1.8456	0.0460761	0.616826	0.0277146	buffering
C10orf88	0.317529	0.288959	0.238344	0.202282	0.151177	0.764935	-0.0441453	0.866461	background
PSTK	0.285234	0.371188	-0.0427799	0.817274	0.315436	0.561957	-0.162793	0.543358	background
IKZF5	0.383253	0.257748	0.170751	0.230035	0.531262	0.41328	0.21633	0.339473	background
ACADSB	1.06808	0.00200709	0.970587	0.00045591	2.1539	0.01962	1.61439	0.0152711	abundance
BUB3	-1.08996	0.00103691	-0.973739	2.82619e-05	0.735281	0.392024	-0.845319	0.025346	abundance
LHPP	1.78717	3.45362e-05	1.62363	2.64441e-06	-4.33823	0.0149116	1.34547	0.0125822	abundance
FAM53B	0.290101	0.360895	0.169881	0.227359	0.471193	0.383576	0.24274	0.27166	background
PKP3	-0.184342	0.597567	-0.284946	0.0890756	-0.120211	0.868372	-0.27539	0.287285	background
FAM175B	-0.0663545	0.843274	-0.200657	0.071908	1.26313	0.0611071	-0.199451	0.234694	background
ZRANB1	0.19433	0.519531	-0.00809798	0.940477	0.204379	0.683434	-0.0194374	0.906849	background
CTBP2	-0.430441	0.129258	-0.57796	0.000477648	-1.88385	0.0782914	-0.599164	0.0268849	abundance
EDRF1	-0.335966	0.249998	-0.455948	0.00430866	-0.64673	0.216604	-0.545963	0.0545228	background
UROS	0.600274	0.0438761	0.433263	0.00379103	0.720816	0.26734	0.460442	0.0813776	abundance
BCCIP_DHX32	-0.346259	0.240979	-0.70103	0.000237839	-0.138302	0.8245	-0.688477	0.0262698	buffering
ADAM12	-0.193617	0.544105	0.2459	0.145165	-0.297821	0.608922	0.292047	0.276593	background
C10orf90	-0.140524	0.674799	-0.187409	0.180736	0.0209542	0.974521	-0.161882	0.431633	background
DOCK1	1.02208	0.00276941	0.748308	0.000173302	1.71492	0.175731	0.804123	0.0249982	abundance
MKI67	-1.89499	6.68062e-06	-1.51599	5.13417e-05	-3.22788	0.00850775	-2.90688	0.0097308	translation
MGMT	0.41059	0.199231	0.286573	0.0357658	1.10783	0.0834138	0.37981	0.0867475	background
EBF3	0.316248	0.265084	0.127072	0.238073	0.178123	0.699759	-0.0787996	0.619187	background
GLRX3	-1.26903	0.000626758	-1.13479	1.80634e-05	2.45747	0.110456	-0.891417	0.0191357	abundance
DST	1.37301	0.000175423	1.55962	0.000105985	2.19549	0.0237999	2.6294	0.0191047	abundance
STK32C	-0.24472	0.433072	-0.0309797	0.841848	-0.273203	0.594426	-0.135854	0.531085	background
LRRC27	0.865155	0.00706016	0.913784	0.000395935	1.06331	0.177296	1.0304	0.0677549	abundance
PWWP2B	-0.960664	0.0082255	-1.36399	0.000177689	-2.38032	0.0278272	-1.79544	0.0160456	abundance
PUF60	-0.456967	0.142036	-0.261931	0.0515185	-0.834017	0.16159	-0.34849	0.120479	abundance
NR3C1	1.11139	0.000905616	0.964131	9.15827e-05	2.00194	0.0343048	1.41086	0.0214422	abundance
TUBGCP2_ZNF511	-0.553803	0.0542503	-0.362526	0.0175064	-0.729785	0.142065	-1.02573	0.0181946	abundance
PTGES3	-1.32947	0.000752968	-1.34722	5.57889e-06	-5.93718	0.0186152	-1.44024	0.0097308	abundance
FBXL13_LRRC17	3.46052	3.98325e-09	2.87631	2.68798e-07	5.07584	0.0326521	3.32676	0.0150017	translation
FUOM	-0.0991985	0.802768	-0.212066	0.101541	-0.159083	0.84568	-0.213317	0.278828	background
ECHS1	-0.277181	0.359452	-0.253749	0.0428285	-0.144541	0.844148	-0.238355	0.218217	background
MTG1_SPRN	-1.3727	0.000130125	-1.24948	6.99382e-06	-3.66862	0.00992275	-1.39979	0.0105401	abundance
KIF24_UBAP1	-0.12601	0.675043	-0.149266	0.191697	-0.267474	0.548608	-0.27805	0.129211	background
ENTPD1	-0.84073	0.00749305	-0.87676	8.22977e-05	0.814944	0.148374	-0.602929	0.0396472	abundance
KCTD9	-0.349097	0.256625	-0.357948	0.027799	-0.661815	0.22883	-0.462049	0.100196	background
TTPAL	0.639022	0.0286496	0.598351	0.000467155	0.523293	0.290145	0.574498	0.0363664	abundance
CHAC1	-1.39539	0.000126832	-1.38255	0.000120618	-0.382413	0.418866	0.128462	0.740384	abundance
ZNF605	1.30307	0.000188858	1.39578	3.05696e-05	1.49935	0.0440789	1.66227	0.0355916	abundance
DNAAF5_PRKAR1B	-0.700994	0.0270069	-0.62276	0.00164306	-0.146403	0.82853	-0.449993	0.147964	abundance
DIAPH2	0.102091	0.752305	0.0811061	0.550641	0.217612	0.63756	0.145559	0.376122	background
RIC8A_SIRT3	-0.239639	0.419809	-0.220179	0.0978297	-0.467145	0.319542	-0.336402	0.117376	background
PSMD13	-0.84076	0.00602292	-0.942307	6.58629e-05	-1.69805	0.0282041	-1.46071	0.0124187	abundance
PPP2R5A	0.992271	0.00181668	0.80345	0.000195752	0.564914	0.305326	0.374687	0.378808	abundance
MARCH1	1.50954	0.000460855	1.29612	0.00353339	1.0129	0.363991	0.771639	0.419894	abundance
IFITM2	1.26001	0.000493989	1.21864	1.60465e-05	2.004	0.0939474	1.31363	0.0174017	abundance
IFITM1	1.54459	0.00010005	1.48558	8.94031e-06	-0.478667	0.700931	1.16994	0.0291235	abundance
IFITM3	1.13211	0.00127101	1.10762	4.99068e-05	2.92892	0.0152016	1.49686	0.0113881	abundance
B4GALNT4	0.909143	0.0154093	0.229371	0.202184	0.678988	0.329702	0.0352263	0.917253	background
MTRF1L	0.064299	0.83868	-0.0286063	0.80979	0.0965996	0.842466	-0.0817876	0.601492	background
PTDSS2	-0.741572	0.0252567	-0.812368	0.000110768	-2.94901	0.0150809	-0.905321	0.0167821	abundance
RNH1	-0.801362	0.0147319	-0.659651	0.000821465	-0.249963	0.712973	-0.552468	0.0803606	abundance
LMNTD2_LRRC56	1.85655	7.68491e-06	1.33776	0.000157689	2.12286	0.0488684	1.74962	0.125263	translation
RASSF7	-0.761388	0.0251203	-0.975762	0.00452187	-1.01866	0.169076	-1.17847	0.0896906	abundance
PHRF1	-1.03887	0.00476855	-0.744137	0.000276734	1.72078	0.0511808	-0.52683	0.0418802	abundance
IRF7	0.694398	0.0309074	0.649417	0.00259027	1.10376	0.127726	0.813137	0.0559486	abundance
GTF2A1L_STON1_STON1-GTF2A1L	5.5189	1.89682e-11	5.26259	8.48614e-08	10.2795	0.00788713	10.377	0.00505999	abundance
DEAF1_TMEM80	0.284715	0.360259	0.239711	0.137288	0.556615	0.266026	0.390428	0.116258	background
EPS8L2	1.83024	7.08924e-06	1.46096	1.96175e-05	1.85329	0.0421866	1.48014	0.0727347	translation
TALDO1	0.0251757	0.937057	0.174642	0.144482	0.217721	0.636239	0.192623	0.257487	background
PDDC1	-0.943676	0.00373115	-0.900466	0.000396892	-1.93893	0.0190764	-1.6001	0.010466	abundance
CEND1	2.46968	8.52239e-07	2.45763	3.2738e-07	12.1012	0.0077047	2.66933	0.00794286	abundance
PANO1_PIDD1_SLC25A22	-0.413494	0.195469	-0.451828	0.0153827	-0.204347	0.764952	-0.390017	0.192388	background
RPLP2	-0.643898	0.0951515	0.0608023	0.577052	-0.557178	0.489882	0.0519058	0.760693	background
PNPLA2	0.440137	0.17434	0.215173	0.113616	0.106782	0.864246	0.128505	0.522222	background
CD151	-0.365139	0.227875	-0.192641	0.134214	-0.511339	0.328286	-0.250018	0.229434	background
POLR2L	-0.0275659	0.948212	-0.224194	0.135887	-0.499057	0.48204	-0.229371	0.273581	background
TSPAN4	-0.565522	0.0621909	-0.760851	0.000485973	-1.28148	0.0553241	-0.969299	0.0223263	abundance
CHID1	-0.657389	0.0344544	-0.722018	0.00060152	-1.67892	0.0330011	-0.992196	0.0184593	abundance
AP2A2	0.226291	0.473579	0.242732	0.0904702	-0.18651	0.712209	0.14656	0.405476	background
MUC5B	-0.349661	0.282819	-0.742533	0.00354492	0.346241	0.543693	-0.571311	0.0791795	buffering
CLNS1A	-0.824979	0.0116442	-0.458526	0.00185863	4.28566	0.00805694	-0.400582	0.0607485	abundance
IFITM10	3.22815	7.56213e-08	2.99826	1.75597e-07	-27.0393	0.00159495	2.74635	0.00560535	abundance
CTSD	1.05219	0.0025197	0.8965	9.43352e-05	-0.583514	0.349473	0.701373	0.0378657	abundance
LSP1	0.547011	0.132985	0.135392	0.416218	0.325297	0.616405	-0.0169183	0.944097	background
MRPL23	-1.00402	0.0077708	-0.905152	0.000454353	-2.68105	0.0223915	-1.21668	0.0170584	abundance
HOTS	-0.227419	0.573577	0.00151778	0.992379	-0.226252	0.795073	-0.0142891	0.952239	background
CD81	-0.139806	0.669411	-0.323237	0.0244298	0.575186	0.240525	-0.273905	0.147054	background
TSSC4	-0.955222	0.0046505	-0.944725	0.000112993	-2.86527	0.00935695	-1.30982	0.010466	abundance
SLC22A18_SLC22A18AS	0.975698	0.00515931	0.796259	0.000147909	-0.601062	0.338855	0.683339	0.0368021	abundance
PHLDA2	-3.36553	3.98325e-09	-3.60714	1.99805e-07	-3.14439	0.0550343	-3.41465	0.0254315	abundance
NAP1L4	-0.632473	0.0354596	-0.718503	0.000140434	-4.62986	0.0068012	-0.773252	0.0175158	abundance
CARS	-0.468335	0.107634	-0.404811	0.00615632	-0.281818	0.671226	-0.341631	0.148071	abundance
OSBPL5	-0.368457	0.272708	-0.757233	0.000699439	0.0470949	0.955364	-0.723716	0.04102	buffering
BTBD9	0.855076	0.00991468	0.925636	7.35033e-05	2.7636	0.0310232	1.10362	0.0155235	abundance
HNRNPC	-0.917514	0.00459237	-0.709335	0.000165155	-1.30562	0.159859	-0.722546	0.0234944	abundance
NUP98_PGAP2	-0.635171	0.0408183	-0.509606	0.00164445	-1.86833	0.0303524	-0.638748	0.0300997	abundance
RHOG	-0.754907	0.0123145	-0.540411	0.0039817	-1.16694	0.0511294	-1.29729	0.0169026	abundance
STIM1	0.677366	0.0321562	0.853623	0.000126339	-1.44866	0.0445304	0.626468	0.0289048	abundance
RRM1	-1.58476	0.000119202	-1.41221	4.10577e-06	-2.02762	0.177205	-1.42238	0.010466	abundance
TRIM21	0.454243	0.113168	0.609848	0.00106161	0.143204	0.784662	0.353314	0.135287	abundance
TRIM68	0.359275	0.223869	0.661603	0.00259371	0.942618	0.0938579	0.991955	0.0157024	buffering
OR51B4	0.725754	0.0441185	1.30107	4.94067e-06	-22.0133	0.000134627	1.26684	0.00940052	abundance
OR51B5	0.152542	0.647546	0.604624	0.00208631	-0.170811	0.81606	0.585791	0.0518852	buffering
TRIM34_TRIM6_TRIM6-TRIM34	1.78582	5.93423e-06	1.51796	5.46571e-06	2.95973	0.0189259	2.82859	0.020464	translation
OSGEPL1	0.798803	0.0150542	0.681985	0.000964113	-0.514772	0.374137	0.350218	0.125884	abundance
PRKCDBP	-0.474155	0.145173	-0.396604	0.0866893	-0.737192	0.232495	-0.625884	0.109813	abundance
SMPD1	1.78338	1.87436e-05	1.85898	2.92939e-06	3.23985	0.0370497	2.11742	0.0185275	abundance
APBB1	-0.355983	0.233277	-0.153554	0.344588	-0.302138	0.553226	-0.0449604	0.876505	background
TRIM3	-0.238221	0.429023	-0.295757	0.0785894	-0.338369	0.502315	-0.371067	0.179984	background
ARFIP2_TIMM10B	0.0435507	0.889682	0.0283864	0.814979	0.0628756	0.900453	0.0856686	0.58804	background
DNHD1	0.426842	0.17142	0.447126	0.00351845	0.755398	0.262592	0.469296	0.0565849	background
RRP8	-0.653269	0.0310888	-0.511497	0.00183213	-1.72622	0.0302765	-0.7499	0.0211595	abundance
ILK_TAF10	0.176206	0.576169	0.283293	0.0507333	0.647583	0.185526	0.371885	0.0800861	background
TPP1	1.06925	0.00149752	1.03277	0.000213207	0.0115216	0.983649	0.278157	0.380754	abundance
MRPL17	-1.73853	1.15501e-05	-1.73434	2.31196e-06	-5.1478	0.00517094	-2.54201	0.00716817	abundance
ZNF215	-1.41887	9.85945e-05	-0.903256	0.000111933	-2.49172	0.041147	-1.46921	0.0161261	abundance
CYB5R2	-4.11471	1.29848e-09	-2.77267	2.7745e-06	-6.83494	0.0104423	-5.24853	0.020131	translation
EIF3F	-0.530527	0.0751441	0.286586	0.0809453	-0.299466	0.536045	-0.0701811	0.770268	background
ACAN	3.09446	2.57174e-08	2.96577	4.41614e-06	2.13411	0.081732	1.60243	0.240011	abundance
RIC3_TUB	-0.485223	0.123129	-0.573741	0.00136988	-0.922925	0.277777	-0.619977	0.0448064	abundance
TRIM66	1.0206	0.0031899	0.821215	0.000262278	1.13037	0.259565	0.844348	0.0522888	abundance
RPL27A	-0.84968	0.0137317	0.106837	0.337889	-0.659808	0.297757	0.0624621	0.727309	background
ST5	1.0553	0.00122488	0.88247	6.50728e-05	-0.565033	0.25389	0.479528	0.0700363	abundance
AKIP1_C11orf16	0.247341	0.404387	0.268204	0.0383445	0.264283	0.652175	0.271962	0.183014	background
TMEM9B	0.668497	0.0259854	0.0701597	0.500843	0.255117	0.582958	-0.00763025	0.961934	background
NRIP3	-0.326098	0.261021	-0.0394485	0.794837	-0.317751	0.499899	0.0597433	0.836949	background
DENND5A	0.423418	0.160473	0.258978	0.0318236	1.5277	0.0402265	0.313706	0.104647	background
TMEM41B	-0.307735	0.333715	-0.438972	0.0133105	-0.475275	0.496295	-0.472572	0.105274	background
PBX1	2.41167	2.02011e-07	2.39755	1.08914e-06	2.0024	0.0557491	1.9247	0.0406118	abundance
IPO7	-0.775367	0.0257203	-0.223127	0.117321	-0.660088	0.342376	-0.17611	0.491559	abundance
ZNF143	-0.637206	0.0632025	-0.801837	0.00029235	-0.748759	0.362571	-0.81059	0.0321419	abundance
WEE1	-1.7199	1.93503e-05	-1.64929	3.75361e-06	-3.58579	0.0172046	-2.00555	0.014125	abundance
SWAP70	-0.510517	0.0893134	-0.510737	0.0171212	-0.730454	0.179572	-0.768385	0.0969546	abundance
SBF2	1.00032	0.00151528	0.708698	0.000262077	1.17923	0.0513852	1.307	0.0124187	translation
ADM	-2.52414	1.78529e-07	-2.26528	2.18252e-05	-3.61914	0.00897876	-5.2167	0.0177115	abundance
MTRNR2L8	-0.54684	0.44327	-0.751953	0.210874	-0.685228	0.706515	-0.795972	0.400525	background
CRY1	-0.672862	0.0247343	-0.596658	0.00117326	-0.583541	0.278322	-0.551122	0.118571	abundance
CTR9	-0.325178	0.314492	-0.108658	0.465754	-0.487171	0.343797	-0.233615	0.265156	background
EIF4G2	-0.48881	0.0981313	-0.539862	0.000896068	-0.394935	0.482517	-0.534088	0.0390935	abundance
GALNT18	-2.57103	1.1863e-06	-1.70635	2.00168e-06	4.50502	0.0177027	-1.41667	0.0126982	abundance
CSNK2A3	-0.56788	0.0664229	-0.456354	0.00304421	-1.74259	0.0307818	-0.573664	0.036844	abundance
USP47	0.774636	0.0207564	0.912094	9.71996e-05	3.07784	0.0105853	1.10156	0.0131099	abundance
3	3.20089	6.96176e-09	3.04821	1.90715e-07	3.25321	0.238511	3.06522	0.0220029	abundance
C14orf2	-0.446578	0.181362	-0.306501	0.029585	-0.499943	0.489331	-0.312418	0.170302	background
MICAL2	1.48647	6.24013e-05	1.77228	2.42343e-06	0.644283	0.386814	1.56825	0.028643	abundance
PARVA	0.666654	0.0243913	0.544453	0.000961878	1.84974	0.0184182	0.838251	0.0156294	abundance
TEAD1	-0.0549462	0.862302	0.118312	0.402614	-0.0463411	0.929657	0.107695	0.620436	background
ARNTL	1.03284	0.00120133	0.784585	0.000240278	1.20623	0.0552046	1.34324	0.033791	abundance
GPATCH8	0.149511	0.674414	0.335878	0.0205775	0.442015	0.545366	0.345703	0.12237	background
BTBD10	-0.0447695	0.892635	0.000865428	0.994096	-0.0470578	0.932548	0.00901283	0.95588	background
TRMT5	-0.79221	0.0107697	-0.492546	0.00129202	-1.47696	0.0453017	-0.516047	0.0434287	abundance
NCEH1	0.229252	0.429995	0.355145	0.0242132	0.31053	0.496908	0.477102	0.0955356	background
FAR1	-0.740614	0.0328039	-0.815904	0.00208057	-1.16783	0.155639	-0.958944	0.0576885	abundance
RRAS2	-0.65808	0.0414948	-0.553783	0.00170157	0.458546	0.437988	-0.399045	0.0965788	abundance
COPB1	0.206303	0.577362	0.194699	0.162579	0.562708	0.399456	0.227962	0.269697	background
PSMA1	-0.798552	0.015804	-0.725829	0.000177855	2.52303	0.0509982	-0.60514	0.0296153	abundance
ZNF823	0.558954	0.0588311	0.539449	0.00805054	0.569657	0.266227	0.554477	0.22232	abundance
SOX6	1.53497	0.000178476	1.69942	3.7268e-06	6.43598	0.0107458	2.09088	0.0081935	abundance
NETO2	-1.47544	5.11573e-05	-1.5397	2.5046e-06	-0.659122	0.326897	-1.42625	0.013487	abundance
[truncated: 9,391 more rows]

## Sheet: 40hr vem vs DMSO
identifier	translatedmRNA.apvEff	translatedmRNA.apvRvmPAdj	totalmRNA.apvEff	totalmRNA.apvRvmPAdj	translation.apvEff	translation.apvRvmPAdj	buffering.apvEff	buffering.apvRvmPAdj	singleRegMode
NOC2L_SAMD11	-1.26842	0.00030912	-1.23741	7.86099e-06	-0.780907	0.375527	-1.19196	0.0164908	abundance
MRPL43_SEMA4G	-0.258869	0.37811	-0.465239	0.0052729	-0.917877	0.117683	-0.584283	0.0385055	background
KIAA0753_MED31_TXNDC17	-0.329201	0.29417	-0.322705	0.0114651	-1.00296	0.223634	-0.333704	0.104287	background
DPH5	0.178549	0.573956	0.4151	0.00677548	-0.745273	0.324002	0.371817	0.0935856	background
ISG15	0.224087	0.496795	0.127051	0.343506	0.558324	0.24753	0.204761	0.25037	background
CHCHD5	-0.00344139	0.991433	-0.602198	0.00107864	-0.226845	0.749844	-0.602358	0.0419096	buffering
ZNF558	0.972054	0.00219481	0.81521	0.000265816	-0.0719025	0.891182	0.208982	0.382047	abundance
PRKACA	-0.690626	0.0201309	-0.568941	0.000668486	-0.763012	0.201869	-0.578285	0.0519991	abundance
AGRN	0.315344	0.331574	0.0832174	0.693011	0.213468	0.645835	-0.143996	0.467796	background
SDF4	0.273395	0.362308	0.367287	0.0341731	0.247981	0.688507	0.358298	0.212868	background
B3GALT6	-0.0489665	0.883855	-0.463901	0.00769943	-0.564167	0.411827	-0.476167	0.0753498	buffering
UBE2J2	-0.562646	0.0442144	-0.596477	0.00314376	-0.639515	0.209675	-1.01888	0.0466254	abundance
ACAP3	-0.265906	0.41015	-0.519774	0.00982418	-0.442816	0.493138	-0.547765	0.0998781	background
CPSF3L_PUSL1	-0.8431	0.00663358	-0.661042	0.00198192	-0.974201	0.150462	-0.773687	0.110801	abundance
CPTP	0.0271689	0.940564	-0.669887	0.00224471	-0.714338	0.327963	-0.663117	0.0473147	buffering
DVL1_TAS1R3	-0.970827	0.0042105	-1.44143	4.36532e-06	-4.98379	0.00791292	-1.66587	0.00952179	abundance
MIS12	0.73362	0.0234382	0.0570434	0.674945	0.611676	0.221826	-0.228274	0.24883	background
TRPM3	3.90698	4.20759e-10	3.56514	5.26631e-08	7.46897	0.0156271	4.40815	0.0109876	translation
AURKAIP1	-1.03027	0.00284242	-0.986235	0.000125038	-2.85005	0.0169398	-1.38376	0.0117522	abundance
CCNL2	1.11596	0.00145768	0.530652	0.0272944	0.901426	0.196648	0.199149	0.736969	abundance
MRPL20	-0.577551	0.0608083	-0.859172	0.000136425	-1.71793	0.189541	-0.980806	0.0197924	abundance
VWA1	1.51464	0.000955696	0.883646	0.000517866	1.65514	0.179589	0.90611	0.0676344	abundance
ATAD3C	-2.44382	1.72874e-06	-2.15741	9.74317e-06	-5.89483	0.00836949	-3.41828	0.00836524	abundance
ATAD3B	-3.40087	5.42428e-09	-2.69441	2.37068e-07	-9.18987	0.00372429	-3.77788	0.00765841	abundance
ATAD3A	-2.87563	6.17171e-08	-2.62246	2.14413e-07	-6.74772	0.0163574	-2.99006	0.00965696	abundance
SEC11A	-0.385026	0.201956	0.12214	0.253102	-1.0286	0.0904189	0.176131	0.304228	background
MIB2	0.727248	0.0305542	0.440586	0.0130856	0.692312	0.315273	0.430346	0.185028	abundance
ESRRG	2.28076	3.33593e-07	1.97927	3.69115e-06	3.24574	0.0267601	3.05947	0.0232664	translation
LDHD	1.3963	0.00525983	0.899123	5.74888e-05	-7.2751	0.00335677	0.761609	0.018463	abundance
RNF41	0.132009	0.657999	-0.0466573	0.697444	0.107102	0.835357	-0.0250376	0.898044	background
SLC35E2B	1.09136	0.000876914	0.950111	3.24427e-05	1.77748	0.0468762	1.03917	0.0236094	abundance
MOG	3.78133	1.02684e-09	4.1151	3.01506e-08	-2.79153	0.046131	3.93077	0.00876743	abundance
SLC35E2	1.13998	0.000649225	0.904431	5.47354e-05	1.65974	0.052326	0.998503	0.0301238	abundance
NADK	-0.00159729	0.995538	-0.308545	0.0251157	-0.33445	0.600749	-0.308855	0.146311	buffering
KRCC1	3.11239	3.97371e-07	2.69392	1.12984e-07	-22.0114	0.00406606	2.5005	0.00733924	abundance
GNB1	-0.322644	0.250854	-0.459354	0.00182696	0.758344	0.185944	-0.394912	0.0719716	background
TOR1A	-0.00566206	0.984818	-0.146007	0.179377	-0.165015	0.716332	-0.147694	0.384651	background
FAAP20_PRKCZ	0.0198713	0.955848	-0.475105	0.0062259	-0.773926	0.232528	-0.469961	0.0683489	buffering
SKI	-0.55326	0.0656903	-0.608527	0.000927594	0.208867	0.714306	-0.481833	0.0824658	abundance
MORN1	-0.422399	0.153616	-0.041468	0.74262	-0.436218	0.412897	-0.0733985	0.735945	background
SNX3	0.176186	0.579237	-0.0415534	0.696562	0.410661	0.360565	-0.0717091	0.654315	background
PEX10_RER1	-0.122763	0.67685	-0.203241	0.10932	-0.252642	0.614489	-0.238144	0.244818	background
PANK4	-0.664911	0.0201461	-0.444449	0.00485889	-0.725913	0.165245	-0.552369	0.137992	abundance
TNFRSF14	1.50893	0.000235013	1.21169	2.96907e-05	3.64708	0.0264092	1.48945	0.0176851	abundance
FAM213B_MMEL1	-2.01428	3.62452e-06	-1.98854	5.57262e-07	-5.97507	0.0136682	-2.22598	0.00965696	abundance
TPRG1L	0.822054	0.00624843	0.56666	0.00057556	1.20099	0.153516	0.628383	0.0448634	abundance
WRAP73	-1.14238	0.000440762	-0.792519	0.000186956	-1.67289	0.0328254	-1.39306	0.0161616	translation
TP73	-3.3947	1.33479e-08	-2.96797	1.37776e-06	0.472779	0.714228	-1.04245	0.150177	abundance
LRRC47	-0.638489	0.0349146	-0.387209	0.019328	-0.400429	0.5142	-0.240132	0.395111	abundance
CEP104	0.512856	0.0758102	0.272941	0.0219428	1.65981	0.0347306	0.306613	0.118614	abundance
DFFB	0.043885	0.883479	0.106344	0.543851	0.0617409	0.892787	0.16625	0.523743	background
C1orf174	-0.833001	0.00698406	-1.53846	3.7028e-06	-3.20694	0.0223941	-1.88627	0.00924167	abundance
AJAP1	-2.77508	3.70595e-08	-3.13621	1.28647e-07	1.75943	0.0974331	-2.00823	0.0198669	abundance
KCNAB2_NPHP4	0.348317	0.264943	0.15125	0.218569	-0.04064	0.936019	0.064848	0.712579	background
RPL22	-0.147339	0.647163	0.160474	0.130591	-2.0294	0.0351591	0.164867	0.32546	background
ICMT_RNF207	-0.134229	0.642903	-0.660638	0.000448477	-0.636682	0.216925	-0.730487	0.0236796	buffering
KIAA0825	2.69223	4.26738e-08	3.76771	1.43186e-07	3.77887	0.0512617	4.48258	0.0162858	abundance
ACOT7	-1.86826	3.67033e-06	-1.68655	4.72802e-06	-3.00766	0.0195133	-2.46065	0.0258463	abundance
NAP1L1	-0.172382	0.601083	0.594549	0.000857316	-0.997351	0.184414	0.612041	0.0358124	buffering
ESPN	1.6127	5.8043e-05	0.887078	0.00158955	1.03868	0.14907	0.320674	0.649967	translation
PLEKHG5_TNFRSF25	-0.150531	0.633293	-0.446532	0.0260657	-0.0870406	0.88655	-0.433893	0.175434	background
SLCO5A1	0.272143	0.431189	0.282566	0.134778	0.117738	0.870984	0.240878	0.418041	background
NOL9	-0.461513	0.114006	-0.408969	0.00475507	0.159309	0.779877	-0.333578	0.136005	abundance
ZBTB48	0.111435	0.731407	-0.173503	0.210102	0.0419549	0.943043	-0.16454	0.451172	background
KLHL21	-0.293793	0.333788	-0.0994779	0.444557	-0.272789	0.626789	-0.0867909	0.684468	background
PHF13	-0.417548	0.145962	-0.371582	0.00571853	-1.66038	0.0421181	-0.440186	0.0570978	abundance
BACE1_RNF214	1.99878	1.59895e-06	1.49225	1.77757e-06	4.4631	0.128142	1.65734	0.0109073	abundance
APH1B	1.661	1.47005e-05	1.22364	1.41654e-05	2.70542	0.0504769	1.62939	0.0133517	translation
DNAJC11_THAP3	-0.313788	0.27687	-0.566532	0.00084228	-1.60596	0.0395695	-0.674158	0.0241003	background
CAMTA1	0.747202	0.0143433	0.0244986	0.826107	0.793996	0.150244	0.170169	0.371633	background
VAMP3	1.20367	0.000273957	0.456497	0.00267582	1.04055	0.107425	0.303063	0.222045	translation
PER3	1.60876	2.67365e-05	1.06092	0.000151503	1.57787	0.0824798	1.0333	0.0862462	translation
SLC29A4	0.808594	0.0172752	0.562523	0.0128191	0.609255	0.378722	0.449788	0.311765	abundance
PCDH18	0.999956	0.00196786	0.684326	0.00281922	1.23515	0.120692	0.993017	0.0790338	translation
PARK7	-0.446836	0.111683	-0.466884	0.00249038	-1.01243	0.0970631	-0.639556	0.0335734	abundance
SLC45A1	1.72804	1.02155e-05	1.31662	0.000281227	2.14264	0.0288257	2.34562	0.132511	translation
SIGIRR	-0.070055	0.838526	0.0877927	0.461069	-0.0653977	0.91741	0.0875028	0.64423	background
LRRFIP2	1.12273	0.000507554	0.892018	3.95689e-05	0.803938	0.150402	0.810263	0.0304457	abundance
ENO1	-2.06642	8.3406e-07	-1.80428	1.31513e-06	0.391987	0.402664	-0.356938	0.143699	abundance
GPR157	-0.159029	0.57607	-0.309652	0.361231	-0.192269	0.668816	-0.782277	0.160605	background
H6PD	1.48316	0.00016011	1.65048	1.24668e-06	-8.28793	0.00270584	1.41056	0.00947737	abundance
SPSB1	1.10015	0.00116004	1.22539	3.69566e-05	1.89234	0.136155	1.47767	0.0300256	abundance
SLC25A33	-0.554102	0.0644914	-0.881517	0.000112401	-1.47484	0.139963	-1.00178	0.0208948	abundance
TMEM201	-1.98163	2.74694e-06	-1.92772	4.48225e-06	-0.42007	0.585112	-1.03703	0.122131	abundance
CLSTN1_PIK3CD	0.409378	0.211906	0.663644	0.00102205	-1.11302	0.134565	0.541952	0.0468182	background
CTNNBIP1	-0.517386	0.0737754	-0.760922	9.44688e-05	-0.0236285	0.968318	-0.743729	0.0224983	abundance
LZIC	-0.072723	0.822245	-0.428386	0.00305972	-0.96931	0.159258	-0.434618	0.0596365	buffering
NMNAT1	1.64197	1.36585e-05	0.862187	5.39691e-05	3.23735	0.031217	1.25411	0.0148282	abundance
UBE4B	0.506838	0.072709	0.585225	0.000395465	-2.52332	0.012142	0.487415	0.0419906	abundance
KIF1B	0.424386	0.144533	0.414407	0.0107247	0.798912	0.164632	0.559243	0.0674568	abundance
PGD	-0.388916	0.166991	-0.389397	0.00530976	-1.23046	0.0678957	-0.52346	0.0396075	background
APITD1_APITD1-CORT_CORT	-0.246471	0.398548	-1.09983	3.38829e-05	-0.687954	0.370286	-1.13534	0.0146234	buffering
DFFA	-0.737557	0.0116178	-0.718178	0.000435072	-1.27911	0.0631056	-1.33014	0.0156094	abundance
PEX14	-0.518707	0.0746543	-0.627614	0.00242828	-1.11718	0.0749375	-0.990644	0.0239488	abundance
CASZ1	0.389029	0.210517	1.01423	0.00251677	-0.438649	0.448012	0.650906	0.0621473	buffering
TARDBP	-1.11604	0.000634808	-1.01886	3.84135e-05	-1.37735	0.0732368	-1.12916	0.0417442	abundance
ST13	0.774281	0.00813901	0.818747	5.96464e-05	-0.821246	0.113443	0.439043	0.0540821	abundance
PFN2	0.13828	0.646006	-0.116353	0.258248	0.385499	0.471765	-0.11778	0.470031	background
SRM	1.38574	8.1989e-05	0.679418	0.000385131	2.51063	0.0121808	1.45675	0.0104727	abundance
EXOSC10	0.34213	0.244396	0.369782	0.0091218	-0.492459	0.335602	0.274408	0.162816	background
MTOR	0.773948	0.0143636	0.948245	3.30029e-05	0.328498	0.851751	0.927841	0.0196699	abundance
ANGPTL7	8.94689	1.72438e-12	9.79446	5.63987e-10	-104.478	0.00129994	9.35028	0.00288418	abundance
UBIAD1	-0.891062	0.00367378	-0.508596	0.00694862	-0.481954	0.310801	0.344567	0.254435	abundance
FBXO2_FBXO44	0.657775	0.0471129	0.363048	0.0288594	1.17832	0.102001	0.528352	0.0897351	abundance
FBXO6	0.646446	0.0313196	0.433082	0.00856916	1.04913	0.0946829	0.631568	0.0694324	abundance
MAD2L2	-0.973019	0.00567427	-1.35425	6.06002e-06	-4.35896	0.0224009	-1.49451	0.0110094	abundance
AGTRAP	-0.629032	0.0381088	-0.778373	0.000788268	-1.45591	0.0468471	-1.10563	0.0214287	abundance
C1orf167_CLCN6_MTHFR	0.766324	0.0154738	0.721524	0.000266854	-1.06357	0.104641	0.507704	0.0521322	abundance
TK2	1.1214	0.000593085	0.943422	3.92267e-05	1.4994	0.127792	1.04655	0.0323834	abundance
FHOD3_KIAA1328_TPGS2	-0.290543	0.292353	-0.625478	0.000410107	0.1379	0.801019	-0.478237	0.0546374	buffering
KIAA2013	-0.244058	0.426244	-0.2179	0.115015	-0.394083	0.479822	-0.253702	0.259967	background
PLOD1	-0.32043	0.278525	-0.293501	0.0340115	0.0270509	0.958095	-0.220354	0.287202	background
MFN2	-1.19641	0.000323675	-0.899597	4.52349e-05	-0.154939	0.82454	-0.636243	0.074177	abundance
MIIP	-1.17464	0.000570718	-1.36136	7.20495e-05	-2.11454	0.0267561	-2.10246	0.0185458	abundance
TNFRSF1B	-2.50392	3.01645e-07	-2.62609	4.01749e-06	-1.49947	0.25465	-1.88177	0.173159	abundance
VPS13D	1.8869	3.86703e-06	1.4206	6.33543e-06	1.66849	0.328616	1.34406	0.05779	abundance
RBBP8	-0.622852	0.0455961	-0.70858	0.00019128	0.104039	0.874628	-0.677428	0.029242	abundance
ZNF124	-0.0181434	0.962836	0.147565	0.179296	-0.576149	0.408434	0.148452	0.388739	background
PRDM2	1.13096	0.000919268	0.812096	0.000115301	2.96843	0.0438013	1.07944	0.0172111	abundance
KAZN	-0.45653	0.13693	-0.779191	0.000460514	0.280813	0.676014	-0.672689	0.0467175	abundance
TMEM51	1.42674	4.83682e-05	1.63952	2.15789e-06	2.31465	0.0217428	2.29979	0.0138809	abundance
ZNF343	0.593503	0.0421427	-0.222688	0.061087	0.0205981	0.96444	-0.0579841	0.728953	background
XYLT1	2.46408	6.7673e-07	2.73945	4.09956e-07	0.813499	0.744521	2.49156	0.0250252	abundance
AGBL5_OST4	0.377856	0.225443	-0.346793	0.0154606	0.825426	0.217306	-0.392593	0.0974501	buffering
EFHD2	-0.867178	0.00663396	-0.905887	0.0002697	-1.88883	0.0459751	-1.3079	0.0179391	abundance
CASP9	0.389368	0.17627	0.464265	0.00244783	0.852326	0.166826	0.515456	0.0549208	background
AGMAT_DNAJC16	1.45509	4.3521e-05	1.15362	8.61482e-06	2.20257	0.106678	1.30019	0.0274722	translation
DDI2_RSC1A1	-0.444142	0.127123	-0.579209	0.00193221	-0.714061	0.248097	-0.65925	0.0570978	abundance
PLEKHM2	0.82099	0.00914341	0.656158	0.000589869	1.07782	0.118777	0.713654	0.0621706	abundance
FBLIM1	2.48019	1.17211e-06	3.23	3.94499e-07	0.831787	0.60729	2.96435	0.0224983	abundance
UQCRHL	-0.662616	0.0485351	-0.945806	0.000176777	-2.53881	0.0307773	-1.15331	0.0136436	abundance
ZBTB17	-0.0732276	0.835161	-0.253325	0.0741844	-0.683596	0.224434	-0.273534	0.173278	background
AP1S2	0.70908	0.0326929	0.748475	0.000802121	-0.306356	0.660227	0.561006	0.0807942	abundance
EPHA2	-1.91286	3.76805e-06	-1.61479	4.78189e-06	0.399721	0.485298	-0.702499	0.102066	abundance
ARHGEF19	-0.205121	0.480319	-0.00594968	0.967824	-0.203695	0.67503	0.031446	0.893631	background
COPRS	-0.659053	0.0493161	-1.26601	1.86789e-05	-4.05298	0.0212485	-1.46426	0.00978017	abundance
MBNL3	-0.821215	0.00802307	-0.440577	0.00450774	-0.840275	0.180322	-0.447234	0.115628	abundance
SZRD1	0.281749	0.322654	-0.151993	0.210599	0.300273	0.553127	-0.163225	0.41582	background
C1D	-0.405386	0.230038	-0.162011	0.275771	-0.178921	0.786648	-0.0786313	0.731894	background
NECAP2	0.113199	0.702531	0.278277	0.0482985	0.291529	0.585861	0.316071	0.16162	background
NBPF1	-0.202562	0.471423	-0.625299	0.000248474	1.92259	0.0221453	-0.614489	0.0265181	buffering
CROCC	-0.82116	0.0215714	-0.600054	0.000996645	1.54809	0.0418435	-0.418896	0.0648252	abundance
MFAP2	-0.213027	0.490336	-0.497963	0.00207908	-1.26667	0.0751365	-0.541948	0.0408215	buffering
ATP13A2	-1.35749	0.000239664	-1.52603	3.63566e-06	0.545778	0.482702	-1.34141	0.0210546	abundance
PADI2	3.51299	6.55757e-09	3.4281	1.4981e-07	3.19065	0.218938	3.36348	0.0154348	abundance
RCC2	-0.522574	0.073635	-0.368245	0.00714831	-0.47728	0.480144	-0.362762	0.11032	abundance
DOLK_NUP188	-1.61149	3.03796e-05	-1.43184	3.4294e-06	0.427368	0.688767	-1.23792	0.0197567	abundance
LRRC8B	0.330352	0.257102	-0.00566849	0.979565	0.329912	0.518305	0.037089	0.927799	background
NUP160	-1.64936	2.26204e-05	-1.39056	2.6416e-06	-4.39067	0.0305228	-1.47484	0.0113804	abundance
NUP205	-2.37011	3.591e-07	-2.22199	2.45143e-07	-15.3736	0.000554496	-2.62505	0.00676127	abundance
ALDH4A1	0.150165	0.634198	0.140413	0.197059	-0.424411	0.401878	0.121387	0.466593	background
IFFO2	0.292008	0.336268	0.454346	0.00544351	-0.364522	0.535626	0.379714	0.108571	background
UBR4	-0.190821	0.562593	0.175397	0.270039	-0.22927	0.719442	0.186392	0.468628	background
EMC1	-0.264003	0.408644	0.110283	0.358226	-0.223501	0.720467	0.10205	0.600739	background
MRTO4	-2.34005	1.3103e-07	-2.07007	1.03906e-06	-2.21642	0.021041	-0.319307	0.73631	translation
PQLC2	-0.272387	0.36587	-0.213377	0.179067	-0.540005	0.271174	-0.37364	0.112369	background
GUCD1_SNRPD3	-0.312052	0.275619	-0.690625	0.000453166	-1.09689	0.134323	-0.819547	0.0224983	buffering
CAPZB	-0.192312	0.499971	-0.203017	0.0696792	0.107593	0.831523	-0.184792	0.288078	background
MINOS1_MINOS1-NBL1_NBL1	-1.43345	0.000111806	-1.48807	2.15789e-06	-5.27742	0.0152929	-1.65197	0.0104727	abundance
SLC25A16	0.352927	0.257319	0.347797	0.0415173	-0.233336	0.62689	0.169473	0.362397	background
SAMD9L	0.979216	0.00338117	1.28633	1.16989e-05	2.66736	0.030306	1.47407	0.0124896	abundance
OTUD3	-0.616977	0.0291576	-0.718523	0.000430334	-0.688417	0.175604	-0.854288	0.0721443	abundance
CAMK2N1	0.113449	0.71166	-0.325942	0.0192672	-0.211204	0.716123	-0.306138	0.149904	buffering
MUL1	-0.466279	0.105971	-0.12759	0.275159	-0.565035	0.271944	-0.19966	0.343221	background
PINK1	0.973466	0.00310086	0.717032	0.000492437	1.54195	0.0769936	0.881898	0.0506707	abundance
DDOST	-0.233822	0.406213	0.181239	0.139381	-0.0878409	0.853674	0.0586445	0.749014	background
SH2D5	-1.85905	4.24776e-06	-2.42743	1.80459e-06	-0.360832	0.597059	-1.23013	0.142881	abundance
HP1BP3	1.12759	0.000554378	0.760186	0.000229292	2.23013	0.0150743	1.5106	0.00921555	abundance
EIF4G3	0.562588	0.0842978	0.686611	0.00173955	1.39631	0.120481	0.848237	0.0330091	abundance
ZNF32	1.39467	0.000151703	0.179242	0.175642	1.51606	0.0550268	0.352987	0.235637	translation
ECE1	-0.328674	0.269195	-0.206225	0.182058	-0.125841	0.811251	-0.0561481	0.805589	background
NBPF3	0.453312	0.104389	-0.124844	0.291591	0.400926	0.39295	-0.00261951	0.99174	background
RAP1GAP	-0.531667	0.0686416	-0.775426	0.0017693	-0.49356	0.402378	-0.744775	0.0806997	abundance
USP48	0.176582	0.56354	0.279691	0.0392929	0.252864	0.661421	0.287423	0.188227	background
HSPG2_LDLRAD2	0.875	0.0170099	0.965187	0.00435265	0.0408342	0.952353	0.524885	0.265721	abundance
CDC42	-0.62636	0.0454259	-0.588401	0.000371029	7.98985	0.00372429	-0.551496	0.0327728	abundance
SYT14	1.71599	2.29648e-05	1.50328	1.00127e-05	0.860565	0.357004	1.27346	0.0369844	abundance
ZBTB40	0.531485	0.0942114	0.0546135	0.600913	0.762097	0.208861	0.0933063	0.578337	background
EPHB2	-0.966829	0.00474223	-0.670981	0.0003649	-2.00733	0.0702939	-0.765216	0.0321397	abundance
KDM1A	-0.511569	0.0920368	-0.653576	0.000239903	1.61116	0.0776289	-0.60893	0.0300839	abundance
VPS37B	0.963821	0.00183229	0.848112	0.000239101	1.14966	0.0912304	1.15399	0.137815	abundance
NLGN4Y	0.758591	0.0149328	1.04359	3.11403e-05	3.09485	0.0111954	1.28971	0.011172	abundance
HNRNPR	-1.37601	0.000151703	-0.984817	7.1593e-05	-3.12231	0.0114257	-1.53028	0.013307	abundance
DLC1	-0.836088	0.00827145	-0.59731	0.000564847	-1.70231	0.0436373	-0.688872	0.0345238	abundance
C1orf123_CPT2	0.304296	0.274906	0.235971	0.0669107	0.193894	0.684622	0.141245	0.537741	background
GPRC5B	0.468324	0.0975831	0.683466	0.00163631	0.776781	0.154807	0.988449	0.0370751	abundance
MOB1A	0.127931	0.712054	0.381784	0.0218701	0.214243	0.778799	0.386146	0.144535	background
ASAP3	-0.560552	0.0779022	-1.05785	7.77855e-05	0.549826	0.45671	-0.939675	0.0271829	abundance
E2F2	-5.17514	3.42241e-10	-5.17216	9.95233e-06	-7.21699	0.0293078	-8.99886	0.0400343	abundance
ID3	1.9184	1.07977e-05	1.80603	3.26263e-06	5.90288	0.00778518	2.49164	0.00921555	abundance
RPL11	-0.130943	0.681247	0.0595237	0.610537	0.0493348	0.913826	0.0191138	0.908195	background
TCEB3	0.0532872	0.860525	-0.526906	0.000719363	-0.896835	0.180147	-0.523834	0.037	buffering
PITHD1	0.366284	0.180836	0.293192	0.0257348	0.440816	0.331255	0.485614	0.0902254	background
LYPLA2	-0.306159	0.325729	-0.144959	0.264946	-0.419734	0.469899	-0.180357	0.397864	background
GALE	-0.608314	0.037068	-0.322951	0.0335743	-0.649032	0.234888	-0.365622	0.266726	abundance
HMGCL	1.54052	2.47996e-05	1.45166	4.47902e-06	2.86376	0.0159027	2.10459	0.0170405	abundance
FUCA1	1.38013	0.000145113	1.3132	5.1558e-06	-2.88541	0.0771592	0.976114	0.0148282	abundance
PNRC2	0.599548	0.0336206	0.432218	0.00723558	0.336634	0.445338	-0.283244	0.175243	abundance
NUB1	0.878108	0.00355957	0.521671	0.00121275	1.05498	0.0815978	0.660099	0.0643869	translation
PRH1_PRH1-TAS2R14_SMIM10L1_TAS2R14	0.285948	0.333547	0.114719	0.266734	-0.925983	0.0945542	0.0910822	0.571622	background
IL22RA1	-0.599543	0.0331225	0.0504464	0.781468	-0.594432	0.213659	-0.591489	0.189246	background
IFNLR1	-0.204023	0.480441	-0.802552	0.00111537	-0.0680641	0.911363	-0.746971	0.05116	buffering
MED27	-0.700323	0.0151252	-0.781558	0.000139296	-1.53166	0.0318982	-1.39798	0.00978017	abundance
NIPAL3_STPG1	0.638604	0.0272371	0.0923127	0.424916	0.507742	0.275579	-0.23452	0.255201	background
RCAN3	0.193696	0.501945	-0.354452	0.0116212	0.717804	0.170869	-0.435543	0.0620068	buffering
SRRM1	-0.653749	0.0464685	-0.398211	0.00724122	-1.44289	0.0863695	-0.47866	0.0683489	abundance
CLIC4	1.02038	0.00136076	1.0558	0.000108398	0.864281	0.190383	0.903192	0.0914506	abundance
RUNX3	-0.654158	0.0261628	-0.951756	0.000198369	-0.469037	0.461163	-0.845098	0.0771244	abundance
KBTBD4_NDUFS3_PTPMT1	-0.0352965	0.908693	-0.27042	0.0336655	-0.550632	0.242351	-0.287779	0.131254	background
RHCE_TMEM50A	0.452985	0.108281	0.497127	0.00126805	0.0901038	0.872734	0.457164	0.0630755	abundance
ITIH5	-1.71709	0.0013556	-1.03294	0.00987513	-2.79115	0.069884	-1.60449	0.0472159	abundance
DCAF13_SLC25A32	-1.62034	4.65768e-05	-1.12353	1.27987e-05	-2.08394	0.281838	-1.15487	0.0182292	abundance
TMEM57	0.257314	0.349406	0.249242	0.0326399	0.356614	0.419176	0.301668	0.123369	background
LDLRAP1	0.861325	0.00535288	0.562111	0.00160528	1.41226	0.0602459	0.845993	0.0493702	translation
MAN1C1	0.296735	0.389389	0.393783	0.0117486	-0.261207	0.717506	0.361529	0.129992	background
SEPN1	1.24267	0.000317136	0.706272	0.0016714	1.10948	0.0982512	0.542024	0.363376	translation
AUNIP_MTFR1L	0.796685	0.00866529	0.0918241	0.46423	0.928606	0.0935667	0.533779	0.0543844	background
PAQR7	-1.05507	0.00105209	-0.880186	0.000175886	-1.86466	0.0287201	-1.49903	0.0178071	abundance
STMN1	-1.58694	2.12164e-05	-2.17933	5.33888e-07	-2.08401	0.115993	-2.30351	0.0186603	abundance
NFATC1	-1.02854	0.00165535	-1.38556	0.000698993	-0.274732	0.566888	0.140334	0.751345	abundance
PAFAH2	0.598137	0.0373331	0.647982	0.000797461	1.02795	0.111731	0.911091	0.035431	abundance
KLF5	-0.543131	0.09185	-0.0741353	0.505761	-0.802702	0.173136	-0.155854	0.385131	background
ANK2	1.28641	0.00036988	1.37014	6.8321e-06	2.6931	0.0982512	1.52632	0.0145989	abundance
PDIK1L	-0.56007	0.0660736	-0.392222	0.0107403	-0.145863	0.799746	-0.289599	0.224651	abundance
ZNF593	-1.35246	0.000587726	-1.27486	6.51953e-06	-5.50799	0.0104135	-1.40792	0.0111641	abundance
CEP85	-1.31562	0.000122863	-1.53153	2.28404e-06	-3.84044	0.0104642	-2.19527	0.00876743	abundance
SH3BGRL3	0.183656	0.559433	-0.203481	0.125889	0.1184	0.849769	-0.194302	0.358858	background
CD52_UBXN11	-0.440837	0.141611	-0.451731	0.0566217	-0.736058	0.182228	-0.80388	0.0563774	abundance
NAT9	-0.788617	0.0111272	-0.535315	0.00882726	-1.42172	0.0378223	-1.17482	0.0116745	abundance
MCL1	-0.0404221	0.895448	-0.00671115	0.953892	-0.0355435	0.94044	-0.000850612	0.996254	background
KYAT3_RBMXL1	-0.15206	0.626972	-0.0264984	0.824208	-0.132612	0.816345	-0.0124807	0.950096	background
ENSA	0.177803	0.565563	-0.169581	0.141222	0.368301	0.560424	-0.182435	0.31964	background
HMGN2	-1.09942	0.00123065	-1.76797	1.18025e-06	-3.11165	0.079868	-1.88548	0.0110094	abundance
RPS6KA1	-2.03262	1.60843e-06	-1.98441	1.19033e-06	-0.700112	0.530786	-1.54492	0.0511859	abundance
ARID1A	-0.641792	0.0529268	-0.437177	0.0177325	-0.196478	0.788564	-0.291322	0.298112	abundance
PIGV	0.704648	0.0166494	0.449218	0.00384686	1.08546	0.0876443	0.646744	0.0491312	abundance
ZDHHC18	-0.995339	0.00166314	-1.6336	1.64127e-06	-2.51199	0.0376333	-1.83203	0.0117458	abundance
GPN2	-0.309033	0.318593	-0.180751	0.260193	-0.434452	0.450044	-0.259318	0.333145	background
ZPR1	-0.743168	0.0123771	-1.1609	1.93946e-05	-1.8503	0.077346	-1.47408	0.0142449	abundance
TRNP1	-1.51595	0.000110026	-1.67879	5.80605e-06	0.29158	0.881988	-1.34695	0.0400343	abundance
FAM46B	-3.24556	7.19048e-09	-3.0068	9.12683e-07	-0.196122	0.72668	-0.397701	0.474445	abundance
SLC9A1	-0.359827	0.291791	0.0600827	0.748327	-0.423696	0.491809	0.178856	0.518321	background
WDTC1	0.705804	0.016341	0.357422	0.0140556	0.688083	0.189586	0.342068	0.261286	abundance
TMEM222	-0.420676	0.148981	-0.516616	0.00571077	-1.11976	0.0595915	-0.823374	0.0164125	abundance
SYTL1	2.54837	8.26214e-07	1.56964	4.88519e-06	6.5695	0.00940939	2.10402	0.0128484	abundance
FOPNL	0.879035	0.0116284	0.417585	0.00623546	-0.738254	0.168981	0.213726	0.240879	abundance
KIAA0586_TIMM9_TOMM20L	-0.278068	0.352395	-0.0178405	0.893643	-0.290104	0.581698	-0.0656017	0.76018	background
GPR3	-3.40452	1.84361e-08	-2.79536	1.1117e-07	11.1668	0.0240574	-2.38448	0.00836524	abundance
WASF2	-0.151129	0.598874	-0.165747	0.168874	-0.0918612	0.850622	-0.133137	0.482288	background
AHDC1	-1.0089	0.0035921	-0.750958	0.000373574	-0.265749	0.708449	-0.622979	0.0790547	abundance
IFI6	1.31966	0.000720425	0.882217	0.000124187	4.18966	0.00941934	1.20169	0.0123815	abundance
FAM76A	0.299946	0.307443	-0.0864912	0.511983	0.435413	0.345072	-0.244371	0.203243	background
STX12	1.7122	1.17399e-05	1.42334	4.52523e-06	1.37533	0.372817	1.35208	0.0382054	abundance
PPP1R8	-0.33481	0.23049	-0.445488	0.00270973	0.0415676	0.932744	-0.379491	0.10891	background
THEMIS2	0.17682	0.547998	-0.229751	0.217249	0.262481	0.597817	-0.329383	0.275899	background
RPA2	-1.44795	3.99553e-05	-1.45762	3.50835e-06	-1.29957	0.179709	-1.33008	0.0807696	abundance
EYA3	-0.0238339	0.939853	-0.22999	0.0436553	-0.306115	0.665603	-0.23049	0.198546	background
DNAJC8	0.285745	0.333537	-0.457408	0.00198192	-0.162342	0.822674	-0.446132	0.0565946	buffering
ATPIF1	0.198939	0.511816	-0.42496	0.00472119	0.0932599	0.902375	-0.419211	0.0798327	buffering
SESN2	0.25381	0.421754	0.0147443	0.917425	0.258633	0.662436	0.0312529	0.890796	background
MED18	-0.0260529	0.934345	-0.0101583	0.939338	-0.0406574	0.928521	-0.0249551	0.88506	background
PHACTR4	0.51922	0.0696856	0.217241	0.063837	0.80762	0.157659	0.299884	0.15235	abundance
RCC1	-2.58061	3.91723e-08	-2.17001	1.19033e-06	-3.00191	0.0129297	-7.18698	0.00921555	translation
TRNAU1AP	-0.100565	0.731407	-0.219429	0.084451	-0.187635	0.687768	-0.244849	0.230911	background
TAF12	1.11687	0.000739158	0.690237	0.000324793	0.505664	0.54335	0.493898	0.106286	abundance
GMEB1	-0.248157	0.432646	-0.209628	0.0743078	0.481664	0.378463	-0.177572	0.31375	background
YTHDF2	-0.73749	0.0172492	-0.508691	0.000974511	-3.7168	0.00902585	-0.596393	0.0298669	abundance
CNIH3	2.16451	1.02505e-06	1.64278	6.07461e-06	1.76783	0.128995	1.45688	0.0827836	translation
EPB41_TMEM200B	-0.648961	0.0252714	-0.582143	0.000404514	1.1473	0.0801504	-0.530627	0.0385107	abundance
DBT	1.07961	0.00185492	1.06345	0.000143351	1.19425	0.233511	1.10119	0.0558683	abundance
CAMKK2	-0.355037	0.205198	-0.449591	0.00327086	-0.0635856	0.911686	-0.373711	0.116391	background
MECR	-0.397906	0.179711	-0.732841	0.000553524	-0.675548	0.301601	-0.779459	0.0409088	buffering
PTPRU	-0.817073	0.0250997	-1.27976	1.86606e-05	2.83158	0.0208893	-1.09305	0.0141922	abundance
SDC3	-0.941867	0.00309929	-1.18344	5.53562e-05	0.202212	0.715164	-0.643265	0.103928	abundance
PUM1	0.0346	0.913072	0.134254	0.249786	0.101144	0.855607	0.137043	0.456849	background
FOXRED1	-1.64463	1.91502e-05	-1.41327	1.86789e-05	-2.2007	0.0595079	-1.75911	0.0348094	abundance
SNRNP40	-0.922925	0.00275371	-1.22503	4.59098e-06	5.45516	0.00975823	-1.16172	0.0111488	abundance
ZCCHC17	0.676132	0.0212796	-0.0432224	0.70422	0.671038	0.201869	-0.0241824	0.910809	background
SERINC2	-1.34633	0.000140554	-1.98316	3.3105e-06	-0.710464	0.375615	-1.67496	0.0180583	abundance
TINAGL1	-3.63299	1.7672e-09	-3.6271	5.34848e-08	-3.18887	0.115296	-3.56963	0.0131413	abundance
PEF1	-0.75146	0.00962447	-0.485176	0.00220369	-1.06387	0.0688208	-1.16221	0.0166227	translation
COL4A1	-1.48879	0.000181879	-0.978471	0.000499529	-0.837504	0.373463	-0.660044	0.211537	abundance
ADGRB2	0.350906	0.282861	-0.587637	0.00181999	1.49851	0.0642928	-0.672401	0.0323834	translation
SPOCD1	1.28658	0.000189243	1.16713	2.81147e-05	0.88987	0.17626	0.955463	0.0954248	abundance
TRA2B	-1.6861	9.13506e-06	-1.38667	2.65408e-06	2.3393	0.0574842	-0.991347	0.0176833	abundance
PTP4A2	-0.440724	0.111245	-0.671444	0.000243957	-1.05916	0.0784302	-0.872019	0.0175281	abundance
ERCC4	0.0898302	0.777938	0.51416	0.00358417	0.669226	0.264293	0.539081	0.0529389	buffering
TMEM39B	-0.431096	0.134184	-0.585038	0.00136983	-1.25975	0.0562169	-0.807859	0.0215756	abundance
KPNA6	-0.202698	0.487287	-0.0587313	0.563056	-0.398485	0.411885	-0.0708807	0.6618	background
TXLNA	-0.36279	0.22899	-0.014318	0.901914	-0.360667	0.514338	-0.00990292	0.96054	background
CCDC28B	0.731499	0.0215256	0.775049	0.000130808	1.76653	0.0786525	0.836877	0.0225698	abundance
IQCC	0.363947	0.211514	-0.0735726	0.652186	0.289411	0.519553	0.223495	0.279996	background
EIF3I_TMEM234	-0.263298	0.367085	-0.44547	0.00437267	-0.810034	0.184567	-0.514905	0.0509114	background
FAM167B	4.37758	5.30323e-10	3.14344	2.97839e-07	1.83595	0.139774	2.32036	0.0197157	translation
HDAC1	0.388226	0.17339	0.34862	0.00972497	0.909721	0.129848	0.422352	0.0743681	background
BSDC1	0.27512	0.324021	0.336154	0.0242782	0.501027	0.290949	0.552926	0.0619337	background
NRG1	-1.69019	0.000168673	-0.68094	0.000963365	-2.2442	0.0509189	-0.781133	0.0476224	translation
HMGN3	0.653741	0.0365298	0.364346	0.00649233	-0.537631	0.381938	0.314522	0.123475	abundance
ZBTB8A	-0.484125	0.110866	-0.354688	0.0324517	-0.61176	0.319336	-0.412899	0.170135	abundance
ZBTB8OS	-0.00963602	0.97841	-0.170031	0.1657	0.487975	0.397297	-0.168166	0.348588	background
ALG14	0.439756	0.156846	0.398695	0.00670678	-0.398622	0.502547	0.328671	0.128977	background
CHD1L	-0.194579	0.485607	-0.506083	0.000917403	0.523077	0.255675	-0.385266	0.0697685	buffering
RBBP4_SYNC	-0.0848447	0.792168	0.12838	0.22543	-0.0986268	0.869519	0.128538	0.442478	background
KIAA1522	-0.0703586	0.821495	-0.283177	0.131746	0.133669	0.779941	-0.22223	0.325421	background
S100PBP_YARS	-0.701466	0.0186703	-0.805399	7.46854e-05	-1.95664	0.101044	-0.887014	0.0194198	abundance
HPCA_TMEM54	0.705961	0.03057	-0.146421	0.361481	0.558694	0.339781	0.0648275	0.826605	background
RNF19B	1.08643	0.00148452	1.05957	2.98866e-05	0.856147	0.456581	1.03131	0.030267	abundance
AK2	-0.685294	0.017266	-0.821864	0.000110598	-1.52767	0.0473815	-1.35968	0.0129206	abundance
AZIN2	1.62278	1.14714e-05	1.76303	4.95591e-06	1.96238	0.0238618	2.89131	0.0914647	abundance
TRIM62	-0.279869	0.405348	-0.465129	0.0119123	0.41195	0.527123	-0.38815	0.132402	background
ZNF362	1.46422	8.93209e-05	0.893263	9.96835e-05	2.00927	0.0753969	1.03622	0.0431236	translation
PHC2	-1.14171	0.000574852	-1.28308	7.20456e-06	-1.3505	0.103134	-1.32042	0.0295292	abundance
ZSCAN20	1.29352	0.000235261	0.990909	1.96804e-05	-2.18996	0.0421181	0.827043	0.0232376	abundance
ZNF133	0.609873	0.037813	0.179335	0.158919	0.772656	0.157697	0.346644	0.165135	background
PMPCA_SDCCAG3	-0.829759	0.00775797	-0.787369	0.000206455	-0.865076	0.494365	-0.795871	0.0577413	abundance
THAP7	-1.05224	0.00206102	-1.04669	0.000136896	-1.39855	0.109377	-1.16218	0.0506934	abundance
PRR7	1.02892	0.00387749	0.174629	0.451494	1.0652	0.148692	0.320196	0.615794	translation
UBXN6	0.583502	0.0598984	0.38593	0.0124743	1.42736	0.0438991	0.588892	0.0372034	abundance
SLC2A4RG_ZBTB46	-0.952057	0.00791715	-1.49024	4.98449e-06	-1.61521	0.268719	-1.52117	0.0119982	abundance
WDCP	-0.360153	0.190344	-0.730345	0.000504273	-0.23742	0.615333	-0.567962	0.0690407	buffering
GJB3	-4.26539	1.88138e-10	-4.04849	2.0725e-06	-2.8366	0.0327483	1.4462	0.517121	abundance
SMIM12	-0.00347611	0.990874	-0.174201	0.130591	-0.445032	0.331679	-0.175419	0.302612	background
ZMYM6	0.377717	0.195845	0.212598	0.0702503	-0.260307	0.580481	0.131094	0.441831	background
ZMYM1	-1.08679	0.00441333	-0.528028	0.00141251	-1.44927	0.131865	-0.550888	0.0584461	translation
ZMYM4	0.454066	0.111245	0.288563	0.0405317	0.700106	0.183273	0.466704	0.0790018	abundance
KIAA0319L	2.0046	1.23143e-06	1.71539	7.04879e-07	17.8635	0.00297753	1.85774	0.0080289	abundance
NCDN	-0.292356	0.355989	0.145927	0.393981	-0.37173	0.527042	0.209699	0.462477	background
SLFN11	-2.29877	9.12589e-07	-1.95569	7.81165e-07	-9.28835	0.00192564	-2.58802	0.00676127	abundance
PSMB2	-0.905932	0.00284228	-0.799488	0.000285178	-0.455995	0.349997	0.0519383	0.904444	abundance
C1orf216	0.787728	0.00992942	0.682484	0.000395408	1.78517	0.0618313	0.939659	0.018524	abundance
CLSPN	-4.19299	2.1515e-10	-3.96607	4.09956e-07	-5.02241	0.0125061	-5.58156	0.0214555	abundance
AGO4	1.54423	1.88166e-05	0.948191	2.86529e-05	2.55113	0.0125061	1.97404	0.0083937	abundance
AGO1	-0.436522	0.126095	-0.454068	0.00211563	0.284656	0.742887	-0.397358	0.0798666	abundance
AGO3	0.218039	0.436597	0.0961289	0.35991	0.309458	0.493493	0.148849	0.402838	background
RTKN2	-2.05138	2.30861e-06	-1.8134	3.31673e-06	-2.87179	0.0435741	-2.08357	0.0217893	abundance
COL8A2	0.512884	0.19878	-0.334031	0.0283557	0.285992	0.773639	-0.318296	0.192113	background
MAP7D1_TRAPPC3	-0.276726	0.329172	-0.397376	0.0140169	-0.290189	0.588864	-0.404455	0.154146	background
STOML2	-0.88057	0.00472833	-1.01082	7.09306e-05	-2.16755	0.0293078	-1.4869	0.0124627	abundance
THRAP3	-0.87576	0.00923947	-0.343182	0.0114247	-2.45064	0.0139745	-0.509906	0.0409653	abundance
SH3D21	-0.235303	0.428976	-1.20067	0.000379873	0.705148	0.163834	-0.924852	0.0163453	background
EVA1B	-0.231505	0.530675	-0.407006	0.0400548	-1.05791	0.0980874	-0.498935	0.058485	background
STK40	0.142676	0.632632	-0.53044	0.00126387	-0.615941	0.251066	-0.495428	0.048577	buffering
LSM10	0.0278807	0.931504	-0.866318	0.000430068	-0.0167191	0.97861	-0.865553	0.0309155	buffering
OSCP1	0.537357	0.065042	0.45749	0.00778187	1.15602	0.0565399	0.834364	0.016957	abundance
ZC3H12A	-0.187648	0.526596	-0.615993	0.00763916	-0.362649	0.479861	-0.685654	0.0794297	buffering
MEAF6	-0.297463	0.313536	-0.819592	6.90717e-05	0.81044	0.494831	-0.797693	0.0191843	buffering
BFSP1	1.59357	1.84514e-05	1.18137	2.21844e-05	2.71639	0.0164108	2.03036	0.0129206	translation
TMEM9	-0.480818	0.0934642	-0.241762	0.0891994	-0.694318	0.178197	-0.484572	0.0893225	abundance
SNIP1	0.171214	0.563881	0.2189	0.0827267	0.13669	0.801281	0.213334	0.29148	background
DNALI1_GNL2	-1.17811	0.000809813	-0.745767	0.000206304	-1.62943	0.0770677	-0.8088	0.0408186	translation
MEMO1	-0.571216	0.0475505	-0.775527	8.05748e-05	1.61711	0.0542175	-0.690613	0.024512	abundance
C1orf109	-0.36141	0.218402	-0.19002	0.1624	-0.0712406	0.883189	-0.0220565	0.906598	background
CDCA8	-3.91863	9.43943e-10	-3.52897	3.7852e-07	-3.01415	0.155736	-2.87924	0.109706	abundance
MANEAL	-0.95811	0.00189933	-1.18862	5.32138e-05	-1.35099	0.0580251	-1.88053	0.0335748	abundance
C1orf122_YRDC	-0.697184	0.0360363	-0.72915	0.000284403	-3.25705	0.0105971	-0.904502	0.0149031	abundance
MTF1	0.536995	0.0681605	0.165753	0.137461	0.408145	0.435617	0.140169	0.443959	abundance
INPP5B	1.03975	0.00104672	0.780837	0.00036246	1.38301	0.0579705	1.25425	0.0453175	abundance
FHL3	-0.615615	0.0323046	-0.346947	0.178451	-0.5811	0.244339	0.0290735	0.964067	background
UTP11	-0.532085	0.0659114	-0.620368	0.000357872	0.943144	0.11739	-0.516964	0.0423284	abundance
RRAGC	0.464156	0.113863	0.117452	0.373946	0.514067	0.333895	0.183386	0.455349	background
MYCBP	0.0972355	0.777401	-0.0505529	0.634545	-0.14785	0.799396	-0.0404586	0.807136	background
AKIRIN1	0.373981	0.172039	0.0473262	0.642212	0.460509	0.306892	0.208808	0.232309	background
NDUFS5	-0.830477	0.0120328	-0.952146	6.75069e-05	-1.43033	0.190366	-1.00891	0.0236069	abundance
CTAGE5	0.617974	0.0293915	0.503363	0.00226418	0.78513	0.14391	0.722757	0.0558324	abundance
CEBPZ_CEBPZOS	-0.25495	0.442962	0.0811188	0.490188	-0.435903	0.462634	0.115273	0.529768	background
BMP8A	-1.90731	8.13994e-06	-1.71761	8.97517e-05	-2.70244	0.0493119	-2.55176	0.0399345	abundance
PABPC4	-0.620789	0.0288274	-0.726698	0.000586198	-0.360785	0.462076	-0.245674	0.400537	abundance
ZNF14	1.00042	0.00165905	0.512865	0.0104591	1.29443	0.0548155	1.20803	0.0438515	translation
BMP8B_PPIE	-0.945313	0.00229011	-1.04432	1.21699e-05	-6.34462	0.00297753	-1.22609	0.0103335	abundance
TRIT1	-0.352733	0.21366	-0.469928	0.00172831	0.138925	0.802206	-0.43929	0.0635067	background
MFSD2A	-2.11808	1.17216e-06	-1.52979	4.94435e-06	-4.06745	0.0279252	-2.20777	0.0177879	abundance
PPT1	0.250549	0.367872	0.0518414	0.61149	0.396635	0.372624	0.12255	0.453436	background
TFDP2	0.96388	0.00172859	0.770416	0.000100078	1.21896	0.0937141	0.878616	0.0264955	abundance
RLF	0.00883497	0.978571	0.208884	0.129076	0.179198	0.745706	0.210493	0.319531	background
ZMPSTE24	-0.662531	0.0321546	-0.0414011	0.768877	-0.675973	0.246651	-0.105799	0.700036	background
COL9A2	3.43986	8.40432e-08	3.01727	1.04021e-07	1.65512	0.706261	2.96863	0.00992776	abundance
SMAP2	0.225503	0.457785	0.196656	0.0795837	1.40279	0.0438269	0.229121	0.198425	background
ZFP69B	-1.9014	2.81857e-06	-2.41463	7.7006e-06	-2.00456	0.074947	-2.62854	0.115721	abundance
ZFP69	-0.504939	0.0860344	-0.474482	0.0175575	-0.256867	0.633674	-0.242827	0.47391	abundance
EXO5	-0.996854	0.00150144	-0.761538	8.26976e-05	1.60964	0.0509189	-0.62948	0.0285571	abundance
ZNF684	-0.421484	0.130127	0.171199	0.172847	-0.588901	0.214784	0.508445	0.0504568	buffering
RIMS3	0.655192	0.0425347	0.133031	0.454552	0.469636	0.331606	-0.257233	0.252967	background
NFYC	-0.197492	0.489343	-0.198017	0.155799	-0.13038	0.787272	-0.128015	0.590101	background
CITED4	-2.00547	7.60086e-06	-2.43131	7.38989e-06	0.374458	0.667871	-1.29875	0.0826158	abundance
CTPS1	-2.47795	1.20901e-07	-2.25704	2.02405e-07	-8.85767	0.00731584	-2.38201	0.00836562	abundance
SCMH1	0.0846628	0.773124	-0.56258	0.00119199	-0.0185075	0.968396	-0.548214	0.0465784	buffering
LAS1L	-1.76441	7.36215e-06	-1.35084	3.03981e-06	2.61509	0.0378223	-1.13702	0.0136444	abundance
HIVEP3	-0.775796	0.0189053	-0.81655	0.000246077	-0.0510979	0.947674	-0.722001	0.048577	abundance
FOXJ3	-0.270491	0.370301	-0.0737077	0.550846	-0.403885	0.410986	-0.160851	0.389082	background
RIMKLA	1.13794	0.000533365	1.11308	0.000169177	1.32908	0.070092	1.42965	0.0458391	abundance
PPCS	0.729726	0.0132425	1.11195	2.5697e-05	0.34224	0.608756	0.970113	0.0376326	abundance
PPIH	-1.75515	9.64588e-06	-1.50295	1.01358e-05	-3.3354	0.0376333	-2.3212	0.0158597	abundance
YBX1	-0.986157	0.0016468	-1.33481	8.91173e-06	-1.27143	0.139541	-1.45953	0.036847	abundance
P3H1	0.40517	0.179501	0.590638	0.000583161	-0.503494	0.557181	0.552754	0.0415299	background
C1orf50	0.548699	0.0624489	-0.182236	0.164971	0.313205	0.515322	0.0265538	0.896092	background
ERMAP_SVBP	1.59727	2.01879e-05	0.909649	0.000184437	2.15438	0.04458	1.55117	0.0256633	translation
ZNF691	0.719276	0.051405	-0.0259446	0.842205	0.660372	0.348491	0.0695819	0.736085	background
SLC2A1	-1.765	1.08754e-05	-1.32321	8.61482e-06	1.41672	0.0430172	-0.619748	0.0306877	abundance
CFAP57_EBNA1BP2	-1.99315	1.67441e-06	-2.05975	7.19066e-07	-2.78439	0.0831532	-2.2972	0.0287166	abundance
CDC20	-4.18777	5.40869e-10	-4.07528	7.51333e-08	0.366453	0.859736	-2.9272	0.0252163	abundance
ELOVL1	-1.04186	0.000843268	-0.718525	0.000263417	-1.26168	0.0504233	-2.24158	0.00965696	translation
MED8	0.214524	0.476758	-0.320349	0.019328	-0.655065	0.173634	-0.241364	0.179675	background
HYI_SZT2	-0.187031	0.546241	0.00522228	0.967176	-0.199632	0.671584	0.0635324	0.706426	background
PTPRF	-2.68722	1.64022e-07	-2.69895	3.01712e-07	2.5265	0.0826467	-1.94521	0.014613	abundance
KDM4A	0.715016	0.0154456	0.563162	0.000590581	-0.899018	0.153065	0.389488	0.0804108	abundance
ST3GAL3	1.6794	2.25957e-05	0.706921	0.00408315	2.49415	0.0128939	2.08047	0.0083937	abundance
CTNNA1_LRRTM2	0.494378	0.110648	0.812631	5.18704e-05	10.3241	0.00406606	0.822596	0.0162429	abundance
IPO13	0.0792351	0.807875	0.210928	0.0703595	-0.0962963	0.870927	0.20833	0.254761	background
DPH2	-1.11655	0.000526812	-1.18347	2.329e-05	-2.07314	0.0181472	-2.34059	0.00906337	abundance
ATP6V0B	-1.12396	0.000636276	-0.722192	0.000395796	-1.67285	0.0339123	-1.07927	0.0193236	translation
B4GALT2	-1.32888	0.000417499	-1.95413	1.21304e-05	-2.10358	0.162826	-2.20119	0.0224763	abundance
CCDC24_SLC6A9	-0.769515	0.0133194	-0.716266	0.000636112	0.248066	0.626789	-0.375938	0.156033	abundance
HSP90AA1	-2.11952	1.18141e-05	-1.34068	7.55612e-06	-7.85949	0.00549168	-1.71485	0.00947737	abundance
DNMT3B	-1.81324	8.02744e-06	-1.44177	6.14699e-05	-1.35088	0.170753	-0.953692	0.237499	abundance
DMAP1	-0.870626	0.00445584	-0.421015	0.00929569	-1.09926	0.079519	-0.709485	0.0621706	translation
ERI3	-0.983787	0.00189144	-1.09172	1.8728e-05	-2.41474	0.0190063	-1.38127	0.0154745	abundance
SALL2	0.820088	0.0125259	0.994505	0.000441457	-0.0119066	0.986855	0.6763	0.105829	abundance
FAM21A	0.561495	0.0502701	0.524711	0.000893368	1.45971	0.0479515	0.60739	0.0311317	abundance
RNF220	-0.250501	0.373105	-0.421002	0.00701259	-0.549675	0.295036	-0.559778	0.0493702	background
TMEM53	-0.226041	0.452672	-0.485191	0.0081895	-0.252905	0.647643	-0.490879	0.10937	background
KIF2C	-3.29578	3.23804e-09	-3.48367	1.87152e-07	-2.18525	0.152722	-2.41884	0.0399525	abundance
RPS8	-0.220092	0.472853	0.173484	0.136695	0.0978024	0.870413	0.143566	0.419921	background
PLK3_TCTEX1D4	-1.59587	2.12981e-05	-1.53368	1.18099e-05	-2.113	0.0390058	-1.95509	0.033397	abundance
BTBD19	2.11428	5.63407e-06	2.1122	3.8416e-05	2.1556	0.0870004	2.14072	0.0773342	abundance
PTCH2	-0.577724	0.157922	-1.60235	0.000215425	1.10308	0.315212	-1.42112	0.0239488	buffering
EIF2B3	-1.64178	1.32778e-05	-1.24809	9.95233e-06	-1.66508	0.12116	-1.25882	0.0446994	translation
HECTD3	-0.103657	0.742744	0.201135	0.0907005	-0.0857781	0.881197	0.200456	0.285159	background
UROD	-0.993513	0.00143321	-0.619611	0.000975037	-1.44005	0.038567	-1.35238	0.0208108	translation
ZBTB20	2.26139	7.25739e-07	2.24808	4.8278e-06	3.79377	0.0580208	3.38353	0.0180449	abundance
HPDL	-2.5664	1.47803e-07	-2.24416	2.13034e-06	-1.47154	0.280208	-1.63552	0.10268	abundance
MUTYH_TESK2_TOE1	-1.17224	0.00031707	-1.0682	4.95449e-05	-1.67218	0.0417866	-2.43122	0.0124602	abundance
MMACHC_PRDX1	-1.73632	5.13764e-06	-1.59265	3.44374e-06	-1.43181	0.0822132	-0.650065	0.632219	abundance
HSD17B4	-0.142719	0.656395	0.247089	0.0426849	0.530647	0.357372	0.230028	0.215754	background
ACOX1_TEN1	0.503285	0.0691094	0.735447	0.000141921	0.679094	0.262371	0.87853	0.0262148	abundance
NASP	-1.51835	7.9459e-05	-1.30967	6.71903e-06	-5.57776	0.00503246	-1.68198	0.00978017	abundance
IDS	1.39285	7.43162e-05	0.840074	7.99856e-05	-0.0406668	0.938842	0.246092	0.279996	abundance
GPBP1L1	0.904089	0.0026822	-0.00225683	0.984031	0.905807	0.0941544	-0.57504	0.0428056	translation
IPP_TMEM69	0.159594	0.59701	0.440756	0.00384686	0.0157609	0.977447	0.433321	0.0737387	buffering
MAST2	-0.582351	0.0543623	-0.760672	0.00043184	0.0930429	0.917648	-0.615801	0.0718634	abundance
MYADM	-1.71887	1.65136e-05	-1.68699	4.20853e-06	-0.19193	0.850906	-1.27001	0.0548132	abundance
HDAC8	0.827202	0.00524503	0.117665	0.318284	0.840551	0.114701	0.234474	0.398046	translation
ACYP1	-0.777932	0.0243605	-0.781221	0.00514848	-1.02527	0.229703	-0.902762	0.0974865	abundance
LURAP1_POMGNT1	-0.494718	0.100011	-1.07657	3.21778e-05	-2.74371	0.0128939	-1.2593	0.0109251	abundance
LRRC41_RAD54L	-0.646631	0.0250424	-0.490393	0.00235561	-0.518506	0.293877	-0.416132	0.152065	abundance
UQCRH	-0.678884	0.044001	-0.909165	3.81051e-05	-3.33104	0.0287157	-0.950239	0.0148892	abundance
NSUN4	0.0210754	0.945868	0.196432	0.0887622	0.0681255	0.89671	0.198137	0.275731	background
ACP6	0.246222	0.431859	0.0337935	0.768368	0.285229	0.616562	0.0547107	0.76493	background
MKNK1	0.0037072	0.990156	0.0165576	0.877981	-0.0231231	0.959948	0.0158136	0.926853	background
MOB3C	0.268587	0.364718	0.0190178	0.905815	0.29229	0.505705	0.223646	0.221647	background
ATPAF1	0.649691	0.0309325	0.237064	0.0484311	1.51733	0.0346976	0.396793	0.0682931	abundance
EFCAB14	1.62921	1.00015e-05	1.09291	1.20523e-05	2.41249	0.0132695	2.71963	0.0070861	translation
DHX8_ETV4	-1.6087	2.9285e-05	-1.105	1.51208e-05	0.920259	0.242703	-0.78679	0.0460062	abundance
STIL	-2.83628	1.01553e-07	-2.48329	1.5773e-07	0.73892	0.861718	-2.3968	0.00889677	abundance
CMPK1	0.14489	0.650595	0.499584	0.0050625	0.249714	0.692508	0.506497	0.0767353	buffering
FOXD2	-1.87941	2.19316e-05	-2.14171	1.6057e-06	-2.3769	0.137271	-2.20614	0.0168036	abundance
SPATA6	1.21923	0.000420315	0.607017	0.00242213	1.34063	0.102367	0.712977	0.115721	translation
ASAH2	-0.788144	0.00795655	-0.561261	0.00163947	-0.175595	0.692596	0.112822	0.503174	abundance
UBE2Q1	0.875674	0.00377617	0.469276	0.00187379	1.86674	0.0205635	0.880486	0.014718	abundance
FAF1	-0.768906	0.00959873	-0.926144	2.46611e-05	1.31523	0.118079	-0.880376	0.0162858	abundance
RNF11	1.18869	0.000382943	0.536113	0.00120446	0.943811	0.127489	0.42873	0.152279	translation
EPS15	1.2044	0.000298342	0.755234	0.00028409	0.609553	0.328621	0.186718	0.484379	abundance
NRDC_OSBPL9	0.113355	0.71563	0.220386	0.0604467	0.636448	0.254569	0.233688	0.206076	background
RAB3B	2.34454	1.09271e-06	1.97482	3.24852e-05	0.0335805	0.949241	0.0941356	0.772382	abundance
KTI12	-0.198677	0.499946	-0.292463	0.0399452	-0.68534	0.164774	-0.406054	0.0639674	background
BTF3L4	-0.629205	0.0438732	-0.527947	0.00095922	2.07254	0.0370755	-0.415656	0.0607088	abundance
ZFYVE9	0.790839	0.008439	0.383887	0.00585089	0.596569	0.262038	0.325675	0.158798	abundance
CC2D1B	0.915472	0.00376113	1.00331	2.18351e-05	1.11746	0.496167	1.01787	0.0194198	abundance
SNX10	-0.132115	0.668632	-0.188942	0.267887	-0.0245102	0.961757	-0.13407	0.590813	background
MDP1_NEDD8_NEDD8-MDP1	0.191651	0.555569	-0.3762	0.0113916	-0.536628	0.435638	-0.341961	0.12132	buffering
ORC1	-3.86966	8.18847e-10	-3.59087	5.99493e-08	-0.830303	0.719442	-3.06632	0.0136028	abundance
PRPF38A	-0.267417	0.33731	-0.662523	0.000231015	-0.5367	0.312268	-0.684136	0.025406	buffering
ZCCHC11	0.0496132	0.875777	0.137235	0.315341	0.158713	0.749063	0.154475	0.451687	background
GPX7	1.00655	0.00301102	0.696239	0.00773061	1.25445	0.131486	0.97759	0.138206	translation
COA7	-1.02345	0.00157469	-1.15333	7.26579e-06	2.18795	0.0877846	-1.07438	0.0129999	abundance
ZYG11B	0.684019	0.0208319	0.690739	0.000483738	0.746297	0.218491	0.71392	0.074709	abundance
ECHDC2	1.42316	0.000144477	1.10282	1.29205e-05	-0.994171	0.546792	0.964812	0.020292	abundance
SCP2	1.19497	0.000491393	1.46332	6.83652e-06	0.177896	0.850772	1.23221	0.0311877	abundance
MAGOH	-1.35425	0.000391982	-0.950592	3.30029e-05	2.65917	0.103945	-0.772065	0.022755	abundance
LRP8	-2.17912	9.38022e-07	-2.23408	2.74966e-07	5.29651	0.159403	-1.81831	0.00995128	abundance
NDC1	-2.04545	2.57162e-06	-1.81078	9.30618e-07	-3.10343	0.196987	-1.8937	0.0166987	abundance
YIPF1	0.949942	0.00212862	0.32347	0.0377037	1.05895	0.0801542	0.716156	0.0810846	translation
ZEB1	-0.898671	0.0103765	-0.668275	0.00441742	-1.75285	0.067763	-1.02636	0.03147	abundance
LRRC42	-1.14659	0.000404034	-1.01033	1.89843e-05	-0.316291	0.590547	-0.748788	0.0603212	abundance
EDF1	-0.438671	0.145025	-0.398182	0.0101399	-1.18006	0.0754335	-0.546133	0.0458492	abundance
TUBB	-2.60444	4.06481e-08	-2.21399	3.87961e-07	-2.75457	0.04739	-2.3387	0.0260776	translation
TCEANC2_TMEM59	1.20357	0.000657455	1.37648	3.11144e-06	1.92591	0.490579	1.39545	0.0117522	abundance
CYB5RL	0.963864	0.00201508	0.674377	0.000426493	1.11679	0.0877726	0.767668	0.0609645	translation
MRPL37	-1	0.00212473	-0.904871	9.04556e-05	-2.08751	0.042751	-1.16482	0.0196274	abundance
SSBP3	0.661262	0.0304423	0.779617	0.000106424	-0.0822055	0.929275	0.739169	0.0248859	abundance
TTC4	-0.516589	0.0705441	-0.610888	0.0006698	-1.41656	0.0680765	-0.855907	0.020637	abundance
PARS2	0.39504	0.19129	0.116923	0.261755	0.123508	0.833255	0.107293	0.515941	background
DHCR24	-1.8263	5.29511e-06	-1.54947	4.06981e-06	0.710013	0.240402	-0.645426	0.0728103	abundance
USP24	-0.224579	0.466329	-0.239695	0.083747	-0.517161	0.342036	-0.293932	0.184918	background
PRKAA2	-0.0517961	0.875272	-0.199445	0.324934	-0.176243	0.735875	-0.230401	0.407636	background
OMA1	0.124599	0.717524	0.0692806	0.626682	0.047391	0.939628	0.0470698	0.829522	background
MYSM1	0.629301	0.0344151	0.408631	0.0187563	0.347833	0.496167	0.155558	0.534354	abundance
JUN	3.80529	1.32101e-09	4.33736	6.85596e-08	5.48978	0.245833	4.83692	0.023827	abundance
FGGY	2.47699	1.2142e-07	1.98647	5.53466e-07	-1.10904	0.10771	1.32585	0.0171101	abundance
COL11A2	2.10736	1.16658e-05	1.80034	1.30741e-06	-1.3354	0.262038	1.64173	0.0149846	abundance
NFIA	0.726296	0.0131263	0.959473	0.000231746	0.773573	0.220158	1.02636	0.039912	abundance
TM2D1	1.10972	0.0053222	1.2477	8.35244e-06	-4.31452	0.0509189	1.13128	0.0129237	abundance
PATJ	0.572629	0.0439206	0.178768	0.258097	0.599957	0.228438	0.357244	0.243855	background
DDIT3_MARS	-1.51468	2.9291e-05	-1.15726	1.91162e-05	-1.17907	0.206285	-0.910266	0.134357	abundance
HECW1	3.12991	1.66326e-08	3.29806	4.97906e-07	4.86535	0.0896607	4.19656	0.0318931	abundance
ZNF585A	1.34147	0.000120765	1.03529	5.94485e-05	0.499346	0.376108	0.442528	0.221201	abundance
USP1	-1.97495	7.48328e-06	-1.32831	4.75301e-06	-0.775899	0.399155	-1.26457	0.0162308	abundance
DOCK7	-0.51365	0.103355	-0.127323	0.39123	-0.738552	0.164521	-0.357993	0.116018	background
ATG4C	0.610409	0.0423323	0.627342	0.00166589	0.338711	0.553127	0.524931	0.0932375	abundance
FOXD3	2.35601	1.45027e-06	2.10827	4.50612e-07	-6.93925	0.00858447	1.70058	0.00969144	abundance
ALG6	0.213505	0.529255	0.448981	0.00592995	1.1697	0.25465	0.488991	0.0591473	background
ITGB3BP	-1.31694	0.00181529	-0.72831	0.0004994	-1.14368	0.547673	-0.711266	0.0537668	abundance
EFCAB7	0.442581	0.17482	1.23499	1.47025e-05	-2.33471	0.192788	1.14824	0.0128743	buffering
PGM1	-0.294797	0.296166	-0.304627	0.0210946	-0.0166551	0.973684	-0.230844	0.243855	background
ROR1	-0.804314	0.044387	-0.0563003	0.603836	-0.657489	0.440679	-0.0328786	0.856144	background
CACHD1	0.119107	0.723658	0.26	0.0286639	-0.566278	0.402543	0.256817	0.167896	background
JAK1_RAVER2	0.443826	0.126257	0.672706	0.000246544	2.04128	0.0293078	0.766465	0.0210049	abundance
AK4	-2.58482	8.97264e-08	-2.86992	1.40058e-07	-4.85727	0.0348686	-3.2609	0.0145555	abundance
DNAJC6	0.68292	0.0194626	0.424309	0.0103788	0.786979	0.208038	0.557905	0.138383	abundance
LEPR_LEPROT	0.286261	0.327711	0.221243	0.0675824	-0.145539	0.775642	0.160155	0.368768	background
ALKBH2	-0.970393	0.00237018	-1.26445	8.59681e-05	-2.15915	0.0187558	-2.22269	0.00836524	abundance
PDE4B	1.86528	2.71539e-06	1.141	1.91573e-05	2.77415	0.0422939	2.01791	0.011597	translation
NBR1	1.33639	0.000122863	1.20577	9.25224e-06	2.75594	0.0628451	1.51765	0.0161616	abundance
DLG3	0.643279	0.0321862	0.525142	0.00376371	0.409626	0.612589	0.41687	0.17542	abundance
MIER1	0.838477	0.00829502	0.741915	0.000808021	1.03911	0.149486	0.829066	0.0602646	abundance
SLC35D1	0.599402	0.0339591	0.161837	0.134271	0.312371	0.482025	0.0162005	0.927587	abundance
SPTLC1	0.0778704	0.803958	0.278895	0.0381785	0.204309	0.712806	0.285381	0.179898	background
SERBP1	-0.903696	0.00309929	-0.581927	0.00112233	-0.883049	0.119527	-0.561582	0.154354	translation
GADD45A	-0.466207	0.0935664	-0.534998	0.00381367	-0.794968	0.121576	-1.22743	0.0113711	abundance
GNG12	0.288411	0.34236	-0.209292	0.0797498	0.52189	0.361801	-0.229997	0.230519	background
WLS	0.254421	0.387525	0.533461	0.00132968	-0.375637	0.637045	0.489505	0.0547048	buffering
DNMT3A	0.964919	0.00868895	1.08328	0.000127996	0.951894	0.471846	1.0814	0.038885	abundance
DEPDC1	-3.20541	1.31519e-07	-2.94401	7.74216e-07	-2.32602	0.243588	-2.78616	0.0322145	abundance
LRRC7	2.14364	4.67686e-05	2.65651	3.64143e-06	8.0684	0.00372429	3.52717	0.00676127	abundance
LRRC40	-0.762633	0.0401053	-0.100846	0.435802	-0.923924	0.241063	-0.172438	0.438572	background
SPECC1L	-0.0662772	0.826501	-0.214066	0.0633241	-0.304771	0.51567	-0.222359	0.222189	background
ABCE1_ANAPC10	-1.64506	4.65549e-05	-1.17293	2.01424e-05	-2.90497	0.0492035	-1.35677	0.02502	abundance
ANKRD13C	0.334195	0.222528	0.665643	0.000192146	-0.854076	0.105538	0.501162	0.0404483	buffering
HHLA3	2.06799	9.79475e-07	1.7949	7.05436e-06	0.826729	0.243859	0.0456035	0.956568	abundance
CTH	-0.153627	0.63011	0.402099	0.0145948	-0.269922	0.729875	0.412221	0.119712	buffering
ZRANB2	0.000936772	0.997459	0.346219	0.0241187	-0.31223	0.631137	0.34612	0.146775	buffering
ELF1	1.93569	6.37326e-06	2.07253	1.2103e-06	5.42214	0.0199799	2.66765	0.0108631	abundance
NEGR1	1.4109	7.35516e-05	1.88546	1.93946e-05	1.09523	0.117483	1.36246	0.0992879	abundance
KLF6	-0.198176	0.537718	0.32348	0.0158235	-0.416001	0.497716	0.330511	0.121871	buffering
FPGT_FPGT-TNNI3K_TNNI3K	0.220527	0.541009	0.438648	0.00966781	-0.211662	0.824422	0.418995	0.111327	background
SUN1	-0.328171	0.237353	0.12439	0.244872	-0.498589	0.291273	0.195109	0.27981	background
TROVE2	0.212349	0.511709	0.803535	0.000532407	0.792758	0.314776	0.839165	0.0296948	buffering
CRYZ_TYW3	-0.587789	0.066509	-0.458348	0.00365246	0.297198	0.642231	-0.372263	0.115998	abundance
LHX8	0.0546799	0.88339	-0.444062	0.123981	0.500043	0.34829	-0.487754	0.102329	buffering
SLC44A5	1.8271	1.24056e-05	1.60481	1.8313e-06	-0.231478	0.801481	1.47167	0.0134852	abundance
ACADM	0.340074	0.308523	0.714543	0.00153977	0.619951	0.471989	0.742295	0.0486314	buffering
RABGGTB	-1.25391	0.000710487	-0.732876	0.000279793	0.185063	0.875098	-0.543084	0.0812737	abundance
ST6GALNAC3	1.55139	5.72386e-05	1.5971	1.24683e-06	-2.58838	0.129452	1.50187	0.0102155	abundance
PIGK	0.24105	0.487808	0.672083	0.000583499	0.509505	0.703142	0.678794	0.0339518	buffering
AK5	-0.125151	0.678736	-0.29393	0.0304484	0.0267897	0.962006	-0.27945	0.186189	background
ZZZ3	0.446693	0.139349	0.231136	0.0897139	0.124452	0.821545	0.114108	0.571859	abundance
USP33	0.228714	0.492803	0.493711	0.00204948	1.85919	0.0583108	0.529158	0.0411163	buffering
BIRC2	0.126154	0.706918	0.247144	0.0606205	0.0945803	0.887546	0.245868	0.23673	background
CLUL1_ENOSF1_TYMS_TYMSOS	-2.5502	6.57531e-08	-2.28107	2.21049e-07	1.73061	0.21021	-1.83822	0.0142767	abundance
MIGA1	-0.0806896	0.823	0.254	0.157779	0.0816528	0.907865	0.239968	0.381198	background
NEXN	0.276085	0.414419	0.580561	0.0524991	0.17839	0.808154	0.539735	0.260879	background
DNAJB4_FUBP1	-1.11374	0.00135519	-0.714712	0.000390864	-2.0174	0.0398694	-0.896883	0.0372034	abundance
IFI44L	3.34528	9.73635e-09	3.51212	1.35586e-07	-2.62418	0.264373	2.29289	0.0166412	abundance
IFI44	-0.571675	0.100373	0.172169	0.202231	-0.380269	0.593317	0.120616	0.586604	background
ADGRL4	0.560328	0.106994	1.02303	0.000154303	1.91776	0.0767769	1.13442	0.0189188	abundance
ADGRL2	0.647754	0.0429579	0.560478	0.00139698	1.7859	0.050438	0.688585	0.0304457	abundance
ZNF33B	0.794574	0.0139776	0.798947	0.000144419	-1.32712	0.0716934	0.605535	0.0357523	abundance
ZNF747	0.43039	0.209371	-0.266457	0.263591	0.215955	0.744107	-0.0812626	0.820151	background
TTLL7	1.75564	7.51946e-06	2.30811	1.31823e-06	1.69892	0.135736	2.27195	0.0491052	abundance
PRKACB	0.963322	0.00518563	1.17159	2.87248e-05	3.24158	0.0340319	1.42552	0.0116745	abundance
CTBS_GNG5_RPF1_SPATA1	-0.140901	0.647501	-0.145927	0.185512	0.309602	0.550143	-0.123523	0.462532	background
ANGPT2_MCPH1	0.00348391	0.991283	0.193452	0.104501	-0.371434	0.501713	0.192985	0.292802	background
MITF	1.4307	5.13773e-05	1.38612	4.88476e-06	2.97465	0.0124629	2.13256	0.00965696	abundance
WHRN	1.39815	0.000120403	1.06983	0.000126609	1.43261	0.0981853	1.0929	0.160135	translation
LAMA5	2.19951	2.8632e-06	1.95317	9.3541e-06	-0.987166	0.106974	0.734066	0.048859	abundance
LPAR3	-0.25623	0.363981	-0.635716	0.001518	-0.430126	0.374422	-0.718967	0.0437391	buffering
ZNF287	0.6801	0.0188838	0.766481	0.000122958	-0.100962	0.855607	0.571263	0.0572862	abundance
C1orf52	0.207441	0.488334	-0.0276336	0.817792	0.252039	0.601123	-0.0888781	0.620246	background
AASDHPPT_KBTBD3	-0.417443	0.14314	-0.282246	0.0566079	-0.346261	0.48581	-0.217583	0.402838	abundance
CHMP2A	1.71203	1.1146e-05	1.30296	7.1159e-06	2.10951	0.197826	1.39547	0.0296948	abundance
BCL10	0.912085	0.00413004	0.562123	0.000484052	5.54682	0.00503246	0.611751	0.0275232	abundance
DDAH1	-2.50611	7.45495e-08	-1.99358	9.84921e-07	-3.13502	0.0181472	-2.60439	0.0264748	translation
ZNF300	0.39417	0.193104	0.315596	0.0553631	-0.130263	0.771552	0.0803875	0.617854	background
CYR61	-2.14068	2.05672e-05	-1.52006	1.22912e-05	-5.37581	0.011451	-1.91089	0.0124896	abundance
ZNHIT6	0.364856	0.221053	0.212615	0.222257	0.486858	0.360898	0.35176	0.230601	background
ODF2L	-0.239161	0.413113	0.313052	0.0738615	-0.212843	0.683145	0.294461	0.330895	background
SH3GLB1	1.11654	0.00102902	1.05801	7.32165e-05	1.89645	0.0710458	1.3119	0.0256633	abundance
SEP15	0.743814	0.0152646	0.525076	0.00159165	-0.093688	0.868912	0.350435	0.141862	abundance
HS2ST1	1.20783	0.000791623	1.52438	9.96735e-05	1.2104	0.276222	1.52586	0.0646042	abundance
LMO4	1.41444	5.27294e-05	1.44496	1.38008e-05	1.95542	0.0272884	2.74646	0.0128576	abundance
PKN2	-0.0383921	0.908324	0.382441	0.0434244	0.381362	0.447178	0.360597	0.138909	buffering
GTF2B	0.172156	0.597636	0.363221	0.00883873	0.723788	0.473354	0.375221	0.0906873	background
CRK	0.274011	0.323027	0.299326	0.0179141	-0.0069819	0.987633	0.212287	0.259663	background
CDKN2D	-1.75058	5.37644e-06	-1.71464	3.92111e-06	-0.918448	0.206498	-0.397904	0.40703	abundance
CDC25C_FAM53C	0.183059	0.51155	0.116007	0.300785	0.19427	0.656415	0.703111	0.0281453	background
C22orf39	1.43305	0.000186736	0.807142	0.0026591	1.72364	0.102489	1.08702	0.13269	translation
FAM133A	0.617734	0.0978882	0.996395	0.000108353	-1.5628	0.115085	0.892206	0.0215777	abundance
ARHGEF9	0.892472	0.00389636	0.230849	0.065945	1.16459	0.0701975	0.482853	0.0972715	abundance
XRCC5	-0.898001	0.00698974	-0.57433	0.00048876	-2.57131	0.0311394	-0.611964	0.0313286	abundance
ZNF326	-1.31251	0.000147535	-0.396115	0.0689955	-1.56677	0.030098	-2.36774	0.00836524	translation
ZNF644	0.365663	0.271753	1.00959	0.000106471	0.489787	0.568404	1.01597	0.0216125	buffering
CDC7	-0.86209	0.00632142	-0.63319	0.0121957	-0.833897	0.188627	-0.581443	0.341632	abundance
TGFBR3	0.58446	0.0469434	0.955175	4.80962e-05	2.4933	0.014993	1.18966	0.011172	abundance
EPHX4	-0.230696	0.415102	0.0164795	0.891935	-0.250289	0.572334	0.16128	0.359847	background
SETSIP	-1.00827	0.00134314	-1.05186	0.000129178	-1.66498	0.0294146	-2.14182	0.0127978	abundance
GLMN_RPAP2	-0.114611	0.736836	0.511885	0.00193835	0.0940967	0.903417	0.50898	0.0535016	buffering
EVI5	1.21171	0.000391198	1.16395	0.000157263	1.77234	0.0505324	1.74616	0.0269988	abundance
RPL5	-0.816749	0.0090153	-0.194143	0.0978913	-0.454414	0.438953	-0.0730118	0.705696	abundance
FAM69A	0.90466	0.0092949	0.533117	0.0101354	0.887684	0.323683	0.525105	0.225004	abundance
MTF2	-0.595108	0.0447374	-0.663344	0.000768487	0.249544	0.618629	-0.415085	0.128317	abundance
TMED5	0.47052	0.105966	0.884143	0.000415001	0.556199	0.382101	0.91866	0.0393209	abundance
CCDC18	-1.02139	0.0110249	0.283515	0.0741351	-1.15284	0.208184	0.322595	0.278025	background
DR1	-0.259101	0.352747	-0.0696867	0.519004	-0.298028	0.508916	-0.119401	0.508046	background
FNBP1L	0.386838	0.167929	0.222105	0.0614932	0.25985	0.581117	0.179256	0.333718	background
BCAR3	-1.14293	0.00081444	-1.30297	1.08339e-05	-1.41368	0.397289	-1.34832	0.0259048	abundance
DNTTIP2	-0.886239	0.0144628	-0.219722	0.135861	-0.86228	0.268782	-0.209164	0.431836	abundance
QDPR	0.269414	0.332203	-0.0229699	0.85158	0.275206	0.542462	-0.0984493	0.663134	background
GCLM	-0.832682	0.0149809	-0.259454	0.099627	-1.17285	0.107163	-0.460647	0.133219	abundance
DEGS1	-0.551841	0.0535478	-0.538536	0.000627535	3.11284	0.0095213	-0.466934	0.0465888	abundance
PIK3R3	0.435554	0.112223	0.21845	0.0803199	0.51503	0.260586	1.265	0.0116745	abundance
ABCD3	-0.150764	0.647163	0.455386	0.00728649	0.245889	0.721186	0.434207	0.0968209	buffering
F3	-1.19233	0.000915193	-1.93556	1.71085e-05	-2.58019	0.0366011	-2.45738	0.0140227	abundance
RWDD3_TMEM56_TMEM56-RWDD3	0.402295	0.189611	0.22393	0.157214	0.325554	0.583354	0.176997	0.51774	background
PTBP2	-1.18183	0.000985991	-0.798086	0.000273003	-1.3354	0.149754	-0.83051	0.0602184	translation
DPYD	0.569726	0.0700833	1.07627	7.49212e-05	0.0870165	0.938495	1.01676	0.0278399	abundance
MID1	-0.256428	0.39346	-0.182525	0.128248	-0.351059	0.516699	-0.196967	0.316787	background
SNX7	0.380714	0.235006	0.188696	0.121464	-0.124723	0.837911	0.128543	0.477763	background
FRRS1	1.76066	3.32004e-05	1.9384	6.83867e-07	4.54694	0.214809	2.0426	0.0104727	abundance
AGL	-0.282213	0.425027	0.59249	0.0100318	0.652958	0.315394	0.472402	0.0887273	buffering
ZNF160	0.817713	0.00625764	0.659633	0.000439903	1.63103	0.0292583	1.17211	0.012665	abundance
SLC35A3	-0.0381962	0.918887	0.316904	0.0478553	0.0409647	0.955537	0.31565	0.209656	background
MFSD14A	0.390647	0.174924	0.0849202	0.409721	0.708365	0.179652	0.123762	0.458431	background
SASS6	-2.32795	5.80376e-06	-1.63473	4.11012e-06	-8.14611	0.00525091	-2.12873	0.00924049	abundance
LRRC39_TRMT13	-0.523315	0.130767	-0.20975	0.219596	-0.166296	0.778028	-0.0290789	0.900422	background
BCL2L13	1.26678	0.000155344	0.804099	6.71952e-05	1.93296	0.0822011	1.01915	0.0229107	translation
ANKH	0.844936	0.00997885	0.83711	0.000139722	-0.185062	0.834981	0.717196	0.045041	abundance
CNOT7_MTMR7_VPS37A	-0.176059	0.570177	-0.538906	0.00101018	1.13155	0.0986495	-0.511843	0.0435247	buffering
RTCA	0.183077	0.524689	0.367011	0.0165031	-0.183452	0.685805	0.235256	0.23059	background
TRNT1	0.224539	0.491487	0.642977	0.000857802	-0.850785	0.216302	0.599517	0.0406274	buffering
LRRC8E	0.134139	0.678408	0.493636	0.00508459	-0.488669	0.440568	0.459739	0.0783988	buffering
NUP210	-0.42546	0.182688	-0.414529	0.0415603	0.0940783	0.862297	-0.188675	0.417913	background
SAP130	-0.127048	0.691347	0.0028812	0.982701	-0.132294	0.801027	0.0392214	0.829669	background
CNOT3_LENG1	-0.390498	0.168035	-0.224547	0.0882052	-0.511388	0.337778	-0.316789	0.183761	background
JMJD4_SNAP47	-0.365052	0.234413	-0.359189	0.0262522	-0.941445	0.116524	-0.502626	0.0588505	background
LRRIQ3	0.789779	0.0578227	-0.11925	0.683018	0.784886	0.403829	-0.105898	0.845756	background
SLC30A7	-0.24157	0.396849	0.253119	0.050742	0.128302	0.782883	0.125132	0.465006	background
SGO2	-2.28017	2.83495e-06	-1.19044	5.28257e-05	-2.99705	0.0299025	-1.38581	0.0455144	translation
S1PR1	-1.88081	0.000119228	-0.441814	0.0905732	-1.43913	0.12109	0.124393	0.805331	translation
ROBO2	4.17871	1.38033e-09	4.37417	9.73059e-08	3.72143	0.101059	4.27436	0.0160864	abundance
RBBP7	-1.35896	0.00011745	-1.11342	8.50835e-06	-0.733418	0.365206	-1.0984	0.0133228	abundance
DHRS4L2	0.381949	0.177282	0.158474	0.180202	0.672868	0.171118	0.342754	0.0992046	background
DAPK3	0.0461349	0.900779	0.283045	0.0300439	-0.283999	0.694147	0.281083	0.168783	background
COL4A5	2.27182	5.90333e-07	2.79373	4.42814e-07	1.31589	0.360559	2.46708	0.0379434	abundance
AKTIP_RBL2	1.29557	0.000111279	0.92031	4.38769e-05	1.34824	0.0437804	1.36144	0.0183216	translation
AMY2B_RNPC3	0.271445	0.384188	0.157251	0.235708	0.0558063	0.919792	0.0952044	0.634779	background
PRMT6	-0.387999	0.158677	-0.417586	0.00656936	-0.527011	0.274332	-0.630935	0.0723093	background
NTNG1	1.82826	8.73308e-06	1.46269	0.000154366	1.70622	0.122102	1.29442	0.179913	translation
VAV3	1.58294	2.36637e-05	1.34801	0.000130663	0.877189	0.159444	-0.107336	0.871366	abundance
SLC25A24	-1.11778	0.00159837	-0.77628	0.000124187	-1.13285	0.168025	-0.777267	0.0308698	abundance
NBPF4	2.68951	1.35999e-07	1.36788	3.30029e-05	3.88687	0.0502854	2.09513	0.0229214	translation
NBPF6	2.63726	1.37093e-07	1.4743	4.87775e-06	4.32198	0.0471957	1.84802	0.0145864	abundance
FAM102B	-0.235465	0.402358	-0.196071	0.0950178	0.0736325	0.871534	-0.0594021	0.712579	background
HENMT1	0.466917	0.122153	0.107956	0.295347	0.640948	0.295015	0.113661	0.492432	background
PRPF38B	-0.752514	0.0107409	-0.245286	0.0797763	-0.847033	0.120737	-0.499901	0.168701	translation
STXBP3	0.182112	0.6052	0.885484	0.000482808	0.532553	0.580119	0.899314	0.0311877	buffering
CLCC1_GPSM2	0.300586	0.294059	0.155665	0.154506	0.197194	0.692508	0.14287	0.411069	background
WDR47	-0.038237	0.900908	0.166023	0.253708	-0.0803086	0.871421	0.176906	0.437359	background
TAF13	0.396088	0.236991	0.244874	0.0760002	0.117082	0.867564	0.207075	0.332846	background
TMEM167B	1.47967	4.42113e-05	1.17136	3.09834e-05	0.109705	0.844049	0.141195	0.550292	abundance
KIAA1324	-0.453645	0.101725	-0.063161	0.745004	-0.441202	0.333325	0.665533	0.27937	background
KIAA1586	-0.464754	0.196497	-0.0448508	0.704339	-0.323778	0.627376	0.00801871	0.966551	background
SARS	0.036388	0.903954	0.0919636	0.438759	0.0919702	0.847907	0.110425	0.543375	background
CELSR2	1.79443	9.51331e-05	2.13155	1.21968e-06	-4.37264	0.0169112	1.74254	0.0117522	abundance
PSRC1	-1.80554	1.36585e-05	-2.02791	2.00743e-06	-3.15253	0.156482	-2.32249	0.0177419	abundance
SORT1	1.93635	2.63282e-06	1.89065	6.8145e-07	1.26033	0.394491	1.81077	0.0200634	abundance
PSMA5	-1.23791	0.000310597	-0.665576	0.000418535	-0.315828	0.743053	-0.342508	0.282679	abundance
ADH5	-0.416153	0.153616	-0.215629	0.0619773	-0.595396	0.433514	-0.232303	0.225182	background
RPL9	-1.10988	0.00320087	-0.335694	0.0113152	-0.525412	0.488503	-0.300603	0.155729	abundance
SYPL2	1.44304	0.000153448	1.69684	1.8099e-05	2.51164	0.0736756	2.10675	0.0180449	abundance
ATXN7L2	-0.737356	0.0125505	-0.896333	0.000108214	-0.233972	0.661784	-0.645744	0.081476	abundance
CYB561D1	0.882792	0.00320697	0.969076	0.000198468	1.14012	0.0600571	2.81061	0.012891	abundance
AMIGO1	1.30081	0.000334767	0.8093	8.63157e-05	4.39423	0.00787383	1.04511	0.0136444	abundance
GNAI3	-0.937309	0.00799882	-0.605416	0.000822059	-1.58906	0.119541	-0.665564	0.043838	abundance
AMPD2	-0.44711	0.141705	-0.291914	0.0316355	0.178396	0.728705	-0.180813	0.345631	abundance
GSTM4	-0.0160275	0.960809	0.592892	0.00129954	0.745477	0.294508	0.58606	0.0367973	buffering
GSTM2	0.641113	0.0341459	0.319775	0.0185565	1.41415	0.0475879	0.505987	0.0468504	abundance
ECI1	-0.482185	0.146409	-0.617808	0.000790569	-2.22001	0.0279547	-0.70748	0.0257473	abundance
GSTM1	-0.300432	0.292934	-0.215581	0.0585869	-1.2348	0.0509189	-0.276596	0.140952	background
GSTM5	0.0377813	0.903567	0.238943	0.462275	0.0160987	0.974228	0.216941	0.668147	background
GSTM3	0.277093	0.324021	-0.115979	0.311863	0.138626	0.76355	0.00309299	0.987178	background
CSF1	-0.0700485	0.839234	0.141826	0.182212	0.0623532	0.921866	0.141245	0.400069	background
AHCYL1	-0.0607561	0.846445	-0.0110431	0.918534	-0.0734523	0.887763	-0.0139892	0.936095	background
STRIP1	-0.873759	0.00421591	-0.668666	0.000376293	-1.29811	0.0800511	-0.851106	0.0376292	abundance
KCNC4	-4.00472	1.3331e-09	-4.11794	1.3871e-05	-1.70846	0.0509189	2.18528	0.0845321	abundance
RBM15	-0.810762	0.00873967	-0.569918	0.00127904	-0.282166	0.671591	-0.402427	0.144349	abundance
SLC16A4	3.0639	1.67028e-08	2.71401	1.42281e-07	4.99253	0.128372	2.88417	0.0109073	translation
LAMTOR5	-0.084903	0.799773	-0.687795	0.000271278	1.29575	0.1332	-0.678064	0.0259289	buffering
ZNF780A	1.52411	2.9526e-05	1.55183	9.917e-06	0.39331	0.438806	0.361294	0.443728	abundance
CEPT1_DRAM2	0.312839	0.387199	0.565551	0.000746344	-3.55858	0.0254917	0.525712	0.0370018	background
CHI3L2	2.87379	1.81487e-08	2.03082	4.38577e-07	8.38832	0.00297753	2.93882	0.0070861	abundance
ZNF550	0.0813377	0.792625	-0.140233	0.205417	-0.0752801	0.886116	-0.133193	0.442513	background
ATP5F1_WDR77	-0.902001	0.00307351	-0.522618	0.000882835	0.513205	0.340538	-0.220165	0.231765	abundance
RAP1A	0.489432	0.146468	0.454095	0.0181316	0.551316	0.510535	0.468419	0.151587	abundance
DDX20_FAM212B	-0.214611	0.460394	-0.149594	0.250035	-0.0885724	0.859736	-0.0673217	0.738464	background
KCND3	2.89468	9.80214e-08	4.38879	4.04361e-05	1.71054	0.21393	1.28194	0.583248	abundance
CTTNBP2NL	1.0035	0.00269311	0.573307	0.00430816	1.13357	0.150919	0.657565	0.155266	abundance
ST7L	-0.152201	0.603835	0.212016	0.189952	-0.068169	0.889814	0.135362	0.581164	background
CAPZA1	-0.24157	0.493585	-0.233995	0.0615698	0.579832	0.408578	-0.205731	0.267958	background
MOV10	0.517968	0.0727483	0.88193	0.000132564	0.0223562	0.967546	0.752369	0.0495339	abundance
RHOC	0.206866	0.489165	0.469525	0.00279279	1.28519	0.0532664	0.536565	0.0378729	background
CADPS2	2.17411	6.99248e-07	2.16066	9.34191e-07	0.327969	0.788564	1.40567	0.0357209	abundance
SLC16A1	-1.63059	4.05126e-05	-0.888816	0.000136135	-3.55771	0.0109421	-1.43236	0.0142984	abundance
FBXL12	0.306348	0.279832	0.428178	0.0175575	0.454465	0.405377	0.555051	0.110987	background
PURG_WRN	-0.522645	0.129547	0.0612677	0.665778	-0.409897	0.502893	-0.0526016	0.810234	background
FBXL7	0.86735	0.0513664	0.93879	0.000222843	0.617186	0.570512	0.926634	0.0284803	abundance
ARHGAP45_POLR2E	-0.769055	0.0136413	-0.99929	9.75174e-05	-1.96428	0.0435741	-1.29473	0.0168786	abundance
MAGI3	0.887986	0.00527497	0.818427	0.000671627	1.50416	0.0579487	1.19416	0.0259092	abundance
PHTF1	0.672125	0.0192205	0.538585	0.000742625	1.2333	0.0575407	0.663448	0.0342268	abundance
PTPN22	0.26404	0.444154	0.0710487	0.711021	0.272084	0.697091	0.0812099	0.795366	background
AP4B1_DCLRE1B	-1.35356	0.000104195	-1.18311	1.24323e-05	-0.498974	0.703598	-0.897456	0.0547148	abundance
MOSPD1	0.784442	0.0361712	0.6273	0.00104287	0.238165	0.844814	0.58875	0.0587102	abundance
HIPK1	0.245711	0.411126	0.356649	0.0112446	0.330607	0.584813	0.363762	0.110261	background
OLFML3	0.430018	0.132905	0.339183	0.016203	-0.103016	0.832285	0.155364	0.397627	abundance
TRIM33	-0.103558	0.733246	0.0657081	0.628458	-0.0613211	0.902982	0.033115	0.875979	background
CSDE1	-0.0836533	0.797502	0.0480555	0.657399	-0.108588	0.855509	0.0500698	0.771775	background
LRCH1	0.360822	0.243266	0.164133	0.348669	0.316769	0.594477	0.116307	0.697205	background
SIKE1	0.56434	0.0550096	0.535552	0.00178526	0.5917	0.294319	0.542398	0.0753278	abundance
VANGL1	-0.4333	0.125272	-0.167019	0.123012	-0.317773	0.517406	-0.153364	0.382119	abundance
SLC22A15	0.57185	0.0518782	-0.323073	0.0158972	0.0632395	0.904959	-0.206396	0.275731	background
ATP1A1	-1.16048	0.000837673	-0.724202	0.000307465	-0.708369	0.429054	-0.630785	0.0974145	abundance
CD58	-0.985645	0.0182198	-0.687905	0.000303175	-0.582355	0.77546	-0.677466	0.0329936	abundance
PTGFRN	-0.046522	0.890237	0.172841	0.165177	-0.486003	0.341575	0.185097	0.303429	background
NPAT	-0.312731	0.322514	-0.146587	0.360554	-0.431464	0.458004	-0.228144	0.382639	background
TRIM45	0.00835518	0.978106	0.0168191	0.921287	0.0112316	0.979489	0.0227419	0.930983	background
MAN1A2	1.01344	0.00119632	0.973842	4.4413e-05	1.88822	0.0365832	1.69105	0.0104542	abundance
FAM46C	0.92217	0.0023465	0.459537	0.0252139	0.917084	0.0953553	0.3561	0.624063	translation
GDAP2	0.3465	0.217556	0.191335	0.186962	0.481998	0.305564	0.451695	0.0851782	background
SPAG17_WDR3	-1.70504	1.57069e-05	-1.31892	5.39715e-06	-4.5703	0.0175247	-1.64564	0.0121682	abundance
PSENEN	-0.635233	0.0369875	-0.41701	0.020328	-0.900633	0.174688	-0.608462	0.116794	abundance
HK1	-0.609178	0.0455369	-0.553248	0.0019218	0.526239	0.312129	-0.304287	0.144469	abundance
ZNF697	0.109213	0.748803	0.461691	0.0127257	-0.171648	0.815681	0.446644	0.118749	buffering
PHGDH	-2.32059	3.84236e-07	-2.54789	1.97972e-07	1.15627	0.288081	-2.16654	0.0118241	abundance
NOTCH2	0.512279	0.101359	1.0338	5.42406e-05	-0.464428	0.635957	0.959927	0.0216453	abundance
ZSCAN12	-0.109187	0.731741	-0.296574	0.0438531	-0.458664	0.415346	-0.324364	0.152311	background
FAM72B	-2.04104	1.15738e-06	-2.05281	4.07343e-07	-0.609567	0.438806	-1.87837	0.0129425	abundance
SRGAP2B	1.2086	0.00030912	1.0131	7.03744e-05	1.64648	0.0435741	1.35617	0.0258886	abundance
TSC22D3	2.46534	1.78759e-07	2.04784	1.26854e-06	1.93246	0.187739	1.83594	0.0752994	abundance
PPIAL4G	-1.20452	0.000749465	-0.819272	0.000746232	-2.52179	0.0146535	-1.48621	0.0109073	abundance
FAM72C_FAM72D	-2.01957	1.23341e-06	-2.09327	3.69035e-07	-3.60468	0.0163626	-2.30226	0.00978017	abundance
NBPF10_NBPF12_NBPF20_NBPF8_NBPF9	0.394836	0.158291	-0.266608	0.0326343	0.210699	0.656272	-0.199392	0.290657	background
PDE4DIP	2.05517	2.26004e-06	2.58842	1.51705e-07	3.67335	0.352775	2.66526	0.0105457	abundance
NOTCH2NL	-0.0532308	0.864677	0.0210663	0.853764	-0.0828325	0.867602	0.0345939	0.843365	background
STARD4	-0.299752	0.308467	-0.597712	0.00727951	0.0490199	0.92865	-0.434759	0.144859	buffering
TMEM268	0.302983	0.295806	0.0703496	0.590814	0.36313	0.459114	0.174722	0.419245	background
IST1_PKD1L3	0.67745	0.0183293	0.399206	0.0038891	1.55598	0.043282	0.651109	0.0254987	abundance
TXNIP	5.1438	2.04559e-11	5.20076	2.94181e-08	1.26048	0.773419	3.9699	0.0357209	abundance
POLR3GL	2.29904	4.9055e-07	1.8193	6.94599e-07	-4.44383	0.0425505	1.43246	0.0116286	abundance
LIX1L	-0.404716	0.141972	-0.218144	0.0858552	-0.318696	0.482047	0.0102342	0.968459	abundance
PPP2CA	-0.557679	0.0561959	-0.283949	0.0253905	-0.345565	0.501713	-0.237513	0.253982	abundance
PEX11B	0.175572	0.552345	-0.0111702	0.917785	0.147219	0.763172	0.0119055	0.945573	background
ITGA10	-0.75939	0.0661256	-0.77306	0.00236198	1.0707	0.188358	-0.535263	0.067935	abundance
NUDT17_PIAS3	-0.456163	0.107659	-0.395859	0.00577449	0.212099	0.662436	-0.225898	0.249313	abundance
POLR3C_RNF115	-0.18146	0.518948	-0.252334	0.0365872	0.00492068	0.991049	-0.180755	0.317212	background
PDZK1	1.43354	0.000216887	0.326884	0.0248029	1.91397	0.0406329	0.52854	0.10578	abundance
GPR89A	-0.267053	0.40293	-0.112206	0.33484	-0.204847	0.753811	-0.102516	0.586572	background
NBPF11	0.176106	0.536227	-0.317685	0.0109602	0.582509	0.24694	-0.326285	0.102011	buffering
PRKAB2	0.735149	0.0147734	0.294546	0.025011	0.0345681	0.940222	0.022699	0.896557	abundance
KLHDC4	-1.1347	0.00122109	-0.943205	0.000185171	-2.00356	0.0923887	-1.20466	0.0278399	abundance
DHRS12	1.41531	0.000144505	0.938726	0.00280379	0.990063	0.239527	0.205151	0.792087	abundance
PACRGL	-0.366442	0.199226	-0.360735	0.0069351	0.53229	0.305447	-0.300059	0.134869	background
DHRS4L1	0.456328	0.10066	-0.15611	0.262618	0.4535	0.330155	-0.138816	0.705788	background
PTPA	-0.797177	0.00808254	-0.722324	0.0004446	-1.3995	0.047303	-1.09768	0.021781	abundance
DBI	0.196389	0.579705	0.147206	0.244278	0.665373	0.281557	0.18547	0.313912	background
COL15A1	1.65523	2.09562e-05	1.28619	7.57033e-05	0.278948	0.584207	0.0509062	0.889363	abundance
CHMP4A	0.780946	0.0115255	0.112974	0.328622	1.0448	0.0844697	0.348602	0.108997	background
RETSAT	0.451962	0.106874	0.676418	0.00015929	3.80414	0.0175444	0.72261	0.0202843	abundance
UAP1	-1.72928	3.15138e-05	-1.56341	1.2312e-06	-5.01833	0.0457273	-1.58719	0.0093004	abundance
BCL9	0.85647	0.00625785	1.05124	2.28823e-05	-0.9219	0.375374	0.85847	0.0242265	abundance
BRCA1	-2.15638	2.01845e-06	-1.84247	1.12905e-06	-8.05548	0.00372429	-2.40381	0.00765841	abundance
GJA5	-1.32216	0.000260345	-0.829254	9.75174e-05	1.51044	0.0332768	-0.45021	0.0515895	abundance
GPR89B	-0.262411	0.412388	-0.117714	0.310159	-0.140598	0.835795	-0.101182	0.586106	background
NBPF11_NBPF14_NBPF8_NBPF9	0.300675	0.28204	-0.296743	0.0237878	0.287067	0.549659	-0.291284	0.169121	background
NBPF15	0.174128	0.541181	-0.290043	0.0183938	-0.640269	0.18142	-0.229	0.197034	background
FCGR1A_HIST2H2BF	-3.41793	1.39802e-08	-3.6419	7.89083e-08	-10.0484	0.0111169	-4.25761	0.0099072	abundance
HIST2H3D	-5.00859	5.40869e-10	-5.08549	5.04619e-08	-7.15084	0.0260873	-5.33107	0.0108631	abundance
HIST2H2BE	-3.29676	1.63721e-08	-3.38379	1.638e-07	-6.06356	0.0249741	-3.88105	0.0162613	abundance
HIST2H2AC	-3.52258	5.42428e-09	-3.13823	9.30017e-08	-9.15018	0.00581133	-3.57461	0.00944588	abundance
HIST2H2AB	-4.31698	1.32047e-09	-4.23498	5.96421e-08	-7.61477	0.0168824	-4.61561	0.011172	abundance
SF3B4	-1.84041	5.37371e-06	-1.25685	8.46541e-06	0.960598	0.230752	-0.647872	0.0663368	abundance
MTMR11	0.99291	0.00285015	0.695468	0.000860463	1.02769	0.207513	0.708547	0.0889629	abundance
OTUD7B	0.95522	0.00230928	1.32446	1.11117e-05	1.60889	0.151698	1.56443	0.0260514	abundance
VPS45	0.219214	0.477193	0.459181	0.00251255	-0.930631	0.232197	0.424478	0.0652897	background
PLEKHO1	0.752494	0.0200682	0.132814	0.293974	1.11996	0.0637865	0.386918	0.0765574	background
ANP32E	-2.29109	6.19357e-07	-1.69263	8.33983e-06	-3.19898	0.0203848	-2.19545	0.0525614	translation
C1orf54	3.00084	1.69745e-08	3.12638	1.6542e-05	1.94848	0.0896816	-0.267927	0.886482	abundance
MRPS21	-0.355266	0.219679	-0.472946	0.00731279	-0.339234	0.54146	-0.466841	0.132041	background
PRPF3	-0.920224	0.00260016	-0.838499	0.000144813	-0.345245	0.465092	-0.250655	0.4233	abundance
RPRD2	-0.0243807	0.941235	0.0817325	0.502581	0.108098	0.83907	0.0751489	0.676239	background
TARS2	-0.994485	0.00149319	-0.564576	0.000577138	0.32123	0.506809	-0.285859	0.150287	abundance
ECM1	1.42191	0.000332815	1.67938	1.00891e-06	-8.81048	0.0385632	1.55467	0.0094082	abundance
ADAMTSL4	2.50063	1.19232e-06	2.09184	7.8395e-06	-0.455628	0.623277	1.10131	0.0775292	abundance
GOLPH3L	1.12288	0.000586729	0.732365	0.000271278	0.0984373	0.853674	0.0974195	0.636927	abundance
CAMK4	-2.1301	2.22244e-06	-2.18308	1.16711e-05	-2.6461	0.0991541	-2.55967	0.0794841	abundance
ARNT	0.871139	0.00412541	0.642316	0.000237155	2.12324	0.0710526	0.736053	0.0235181	abundance
SETDB1	0.278492	0.324285	0.180129	0.111397	-0.177248	0.694194	0.0825759	0.610054	background
CYB5R1	0.0339495	0.913432	-0.0577432	0.652685	-0.00143174	0.997595	-0.0477631	0.809827	background
CERS2	0.0146096	0.962258	0.12339	0.291602	-0.00976385	0.98227	0.12052	0.513484	background
ANXA9	1.47675	9.46628e-05	1.62802	3.08735e-06	5.06755	0.0280657	2.11561	0.0083937	abundance
FAM63A	2.07729	2.66392e-06	2.06066	3.46487e-07	-4.69902	0.0442194	1.92397	0.00906337	abundance
ABCC10_DLK2	0.588623	0.047725	0.431124	0.00788387	0.219447	0.673683	0.280013	0.299012	abundance
LACTB	0.248384	0.373996	0.865754	0.000401717	0.409401	0.389667	1.00101	0.025609	buffering
VCAN	2.53641	6.91575e-07	3.17827	2.05171e-07	3.89425	0.154627	3.32591	0.0107969	abundance
CLPTM1L	-0.243628	0.388796	-0.433375	0.00285533	-1.24635	0.0509717	-0.526581	0.0369147	background
C1orf56_CDC42SE1	0.922492	0.00264412	0.891091	4.73029e-05	1.83225	0.0367299	1.13447	0.0200304	abundance
BMP6_TXNDC5	-0.40292	0.156135	-0.436382	0.00372946	-1.06944	0.119887	-0.569734	0.0384144	background
ARL6IP1	-0.850217	0.00846034	-0.716876	0.000137945	-1.15929	0.447595	-0.725772	0.0248859	abundance
MLLT11	-0.720826	0.0121201	-0.833042	8.68994e-05	-0.928639	0.106974	-1.41497	0.0136444	abundance
GABPB2	1.25295	0.000211257	0.444139	0.00201389	1.32836	0.0619214	0.452081	0.0629345	translation
SEMA6C	1.84799	2.40318e-05	1.39557	9.4385e-05	0.292492	0.70551	0.661898	0.262479	abundance
LYSMD1_SCNM1_TMOD4_TNFAIP8L2_TNFAIP8L2-SCNM1	0.210369	0.480441	-0.297799	0.0249677	-0.424438	0.40142	-0.233876	0.211103	background
VPS72	-0.397134	0.163217	-0.693557	0.000528532	-1.38211	0.0396	-0.954124	0.0137423	buffering
PIP5K1A	-0.502123	0.0731593	-0.35301	0.00685156	-1.19567	0.0678042	-0.433145	0.0662163	abundance
PSMD4	-0.443061	0.114822	-0.203802	0.0991728	-0.59123	0.262038	-0.342872	0.167601	abundance
PI4KB_ZNF687	0.228201	0.437316	0.173446	0.130932	0.0255645	0.959764	0.145392	0.417913	background
RFX5	0.877815	0.00362927	0.637874	0.000342971	1.61807	0.0396613	0.974788	0.0282088	abundance
PSMB4	-0.410718	0.142756	-0.156685	0.268299	-0.493852	0.299039	-0.422748	0.153777	background
POGZ	0.206011	0.500506	0.161351	0.204671	0.129476	0.829255	0.144317	0.476489	background
CGN	-2.2482	4.7014e-07	-1.82254	0.000415001	-1.76758	0.0360736	0.964181	0.417913	translation
TUFT1	-0.130596	0.651858	-0.138871	0.251374	-0.0819179	0.863671	-0.102405	0.602967	background
SNX27	0.0837872	0.777657	-0.177812	0.109088	-0.0376155	0.947051	-0.1708	0.325369	background
MRPL9_OAZ3	-0.935189	0.00293187	-0.927492	0.000147011	-0.830717	0.40608	-0.86821	0.0844296	abundance
TDRKH	-0.272417	0.34064	-0.874799	0.000123458	0.908912	0.116172	-0.713187	0.022563	buffering
THEM4	0.56402	0.0485399	0.387527	0.00521171	-0.172405	0.716123	0.240423	0.216549	abundance
S100A10	1.6661	1.18202e-05	1.03973	2.38575e-05	3.24837	0.0294468	1.62845	0.0129999	abundance
S100A11	-1.33658	0.000103215	-1.46181	8.29157e-06	-0.402482	0.595579	-0.571459	0.374757	abundance
PCDH15	4.34016	3.65153e-10	3.81016	2.65183e-07	8.25643	0.00660101	6.13033	0.00797666	abundance
TCHH	2.45186	1.79521e-07	2.33013	2.50801e-06	2.71172	0.0912304	2.56757	0.0823619	abundance
HRNR	0.0809863	0.843719	0.61938	0.0045126	1.58652	0.0778575	0.644626	0.0339028	buffering
FLG	-0.12708	0.765923	-0.337108	0.0170542	0.740762	0.526465	-0.329466	0.131845	background
ZNF426	1.09185	0.00083851	0.824705	7.84892e-05	-0.801035	0.140361	0.496086	0.0609976	abundance
S100A6	-0.0673689	0.854945	-0.543356	0.00367076	0.402088	0.617919	-0.536298	0.0664373	buffering
S100A4	1.11729	0.0042105	0.144399	0.227829	0.718744	0.315819	0.0417141	0.836208	background
S100A3	0.517534	0.0904211	0.228161	0.0817763	1.02333	0.0894861	0.384728	0.0910652	abundance
S100A2	-2.12603	1.29531e-05	-2.46865	2.54786e-07	1.77204	0.331748	-2.35948	0.00885791	abundance
S100A16	-0.558604	0.0673434	-0.872327	0.000158699	-1.05936	0.174688	-0.940816	0.0257898	abundance
CHTOP_S100A1_S100A13	0.373717	0.265144	-0.138268	0.184472	1.8418	0.050438	-0.141633	0.390537	background
PIP4K2B	0.157651	0.577176	-0.0765288	0.471434	0.161558	0.721186	-0.0812765	0.643837	background
ILF2_SNAPIN	-1.10787	0.000516821	-1.36134	5.36999e-06	-0.863956	0.272995	-1.05724	0.0844296	abundance
BRE	0.77896	0.00866529	0.491277	0.00195106	1.18061	0.130318	0.707044	0.0335196	translation
SLC27A3	0.345768	0.272291	0.346451	0.0853797	0.0333445	0.95319	0.181062	0.503786	background
MIA3	0.784157	0.0123493	1.14913	6.07816e-05	2.08666	0.0279252	1.50457	0.0141767	abundance
DENND4B	-0.198401	0.5303	-0.509871	0.00230832	1.23328	0.0549095	-0.448512	0.0537668	buffering
CRTC2	-0.354863	0.201372	-0.2084	0.101015	-0.288366	0.529806	-0.125918	0.58226	background
CREB3L4_JTB_SLC39A1	-0.103518	0.728903	-0.0176048	0.891026	-0.122614	0.797209	-0.0699931	0.697093	background
NUP93	-1.49827	6.16913e-05	-1.29156	4.59098e-06	0.227198	0.858851	-1.19999	0.0144938	abundance
CDC14A	-0.267944	0.34812	-0.445321	0.0151592	-0.422004	0.404136	-0.54677	0.090116	background
XPNPEP1	-0.22209	0.433498	-0.0205058	0.857824	-0.233427	0.612376	-0.07014	0.706682	background
RAB13	1.1715	0.00036669	1.5094	2.00743e-06	-0.829794	0.412029	1.20389	0.0161616	abundance
RPS27	0.381442	0.227031	0.204542	0.0818422	0.626327	0.317501	0.22097	0.243207	background
NPL	0.878252	0.00487825	0.879461	0.000197671	-0.119447	0.848903	0.407059	0.171512	abundance
CLUAP1_NLRC3	0.99807	0.0013556	0.800813	0.000185231	0.860112	0.130786	0.623867	0.114116	abundance
CLPTM1	-0.566929	0.0535768	-0.303562	0.0535802	-0.293615	0.548287	-0.0231423	0.927588	abundance
NLGN4X	0.908875	0.00282519	0.969017	5.36894e-05	1.64141	0.031952	1.58136	0.0148867	abundance
EFCAB5_SSH2	1.91563	3.83121e-06	1.27821	1.21229e-05	0.894878	0.528646	0.940251	0.0671125	abundance
TPM3	-0.915961	0.00296183	-1.49707	2.20096e-06	-2.39549	0.0294468	-1.66103	0.0104727	abundance
C1orf43	0.534576	0.0759923	-0.119442	0.313158	0.407585	0.448834	-0.0478418	0.809408	background
UBAP2L	-0.468194	0.143084	-0.359265	0.0141668	0.208713	0.803588	-0.282523	0.192103	abundance
HAX1	-0.633105	0.0492309	-0.78454	0.000213308	-1.5747	0.0803673	-0.861169	0.0252535	abundance
ATP8B2	1.20065	0.000288072	0.594888	0.000629258	1.64987	0.0421522	0.91862	0.0297447	translation
IL6R	2.87407	2.39901e-08	2.74266	1.16944e-07	1.59421	0.403578	2.64549	0.0126587	abundance
CHRNB2	0.88512	0.0175201	0.525579	0.00646387	-0.396237	0.582131	0.262677	0.233585	abundance
HSD17B8	0.910232	0.00393932	0.703539	0.00196822	1.20377	0.0738636	1.0126	0.0722432	abundance
KCNN3	2.5961	2.17224e-07	2.65904	4.78831e-07	4.33612	0.304739	3.04536	0.0206234	abundance
PMVK	-0.715092	0.0322571	-0.781037	0.000170147	-2.2386	0.0372531	-0.868551	0.0210049	abundance
PDZD4	-0.693488	0.0434909	-1.18835	0.000688006	-0.716715	0.434573	-1.19579	0.0566723	abundance
MAGED2	0.113373	0.695392	0.512503	0.00358417	-0.0793439	0.871445	0.433261	0.0895373	buffering
LOC101928120_PYGO2_SHC1	0.153366	0.604882	-0.0880929	0.440582	-0.000665199	0.998983	-0.0351967	0.837573	background
DLGAP5	-3.47127	2.51209e-08	-3.0127	6.94449e-07	-3.60565	0.0894165	-3.04536	0.0282088	translation
FOXH1_KIFC2	0.835755	0.0171506	0.44444	0.063498	0.800363	0.289365	0.411217	0.412527	abundance
CKS1B	-2.5616	2.49086e-07	-3.4951	1.5773e-07	-1.51851	0.601273	-3.29396	0.014613	abundance
FLAD1	-0.880945	0.00433131	-0.758728	0.000507046	-1.78927	0.0232088	-1.45322	0.010002	abundance
ZBTB7B	1.05985	0.00266877	0.769117	0.000543695	2.2988	0.0260339	1.07429	0.025565	abundance
ADAM15	-1.14443	0.00062224	-1.16085	9.25365e-05	-1.90092	0.0300574	-1.76497	0.0230018	abundance
EFNA4	-0.671137	0.0296563	-0.52011	0.00467623	-0.136727	0.815288	-0.305797	0.287703	abundance
EFNA3	0.755601	0.0128762	0.851448	0.00164263	1.38758	0.0492035	1.63587	0.0162383	abundance
EFNA1	1.59099	2.01879e-05	1.37763	4.88952e-06	4.25632	0.00614907	2.12248	0.00765841	abundance
SLC50A1	1.12748	0.0010722	0.654223	0.000427331	0.931171	0.291273	0.623246	0.0750163	abundance
DPM3	0.839974	0.0133239	0.427143	0.00462269	2.56892	0.0137865	0.605549	0.0303139	abundance
KRTCAP2	0.114897	0.701378	-0.363614	0.0084153	-0.810608	0.122695	-0.322356	0.104285	buffering
TRIM46	0.655103	0.0350089	0.113778	0.703832	0.672487	0.252029	0.34405	0.600882	background
ST3GAL6	0.625148	0.0405697	0.48787	0.0043312	-0.237856	0.62532	0.235804	0.259213	abundance
MUC1	2.14043	7.09122e-07	1.42281	0.000836718	1.55853	0.0355021	-2.64525	0.0246806	translation
THBS3	2.1872	5.79016e-07	2.25963	4.30901e-07	0.383837	0.761097	1.7843	0.0287166	abundance
MTX1	-1.03852	0.0012276	-0.790171	0.000140859	-1.34359	0.0641703	-0.890537	0.0334532	abundance
GBA	0.710627	0.0196057	1.00966	1.85179e-05	-2.34859	0.0410169	0.912053	0.0159464	abundance
FAM189B	-0.618829	0.0394873	-1.00065	7.99023e-05	1.00562	0.0881118	-0.676854	0.0282496	abundance
SCAMP3	-0.407319	0.166745	-0.256857	0.0529939	-0.361544	0.506414	-0.243851	0.280856	background
CLK2	-0.23537	0.413601	-0.550186	0.0026947	-0.402964	0.499977	-0.595023	0.0558956	buffering
FDPS_RUSC1_RUSC1-AS1	-1.19299	0.000306151	-1.23283	2.06123e-05	-1.5174	0.0583108	-1.55332	0.057244	abundance
ASH1L	0.765593	0.0176026	0.800569	0.000289229	1.88053	0.0743853	0.98791	0.0231668	abundance
MSTO1	-1.09765	0.000875473	-0.975429	0.00020239	-1.14283	0.268011	-1.0122	0.121587	abundance
YY1AP1	0.376585	0.180049	-0.0662103	0.539031	0.326499	0.491773	-0.0175453	0.926253	background
DAP3	-0.0849919	0.769301	-0.299633	0.0203698	-0.0569155	0.90155	-0.271989	0.170135	background
GON4L	0.611524	0.0379203	0.270174	0.022795	1.72152	0.0478292	0.29924	0.124495	abundance
SYT11	2.20051	5.79548e-07	2.47641	2.22157e-07	4.54206	0.123977	2.80197	0.0129237	abundance
RIT1	1.48093	3.22802e-05	1.67802	9.91577e-07	1.50528	0.0997978	1.68285	0.016957	abundance
KIAA0907	-0.0121631	0.967868	-0.281209	0.116452	0.0483492	0.915145	-0.262691	0.299277	background
ARHGEF2	-0.966786	0.00233804	-0.945331	3.14918e-05	1.18784	0.109637	-0.731316	0.028464	abundance
LTBR_SCNN1A	0.534017	0.0689238	0.556271	0.00393052	0.712233	0.268011	0.653801	0.0932888	abundance
UBQLN4	-1.38582	9.17844e-05	-1.4743	4.84136e-06	-0.972454	0.328621	-1.34168	0.0449873	abundance
LAMTOR2	0.38104	0.227601	-0.0360295	0.784143	0.305642	0.548329	0.0768371	0.680256	background
MEX3A	-1.83291	1.19699e-05	-2.02183	6.82622e-07	0.181109	0.94537	-1.86586	0.0148892	abundance
AURKB	-4.13884	5.85835e-10	-4.19806	2.88671e-07	-1.55264	0.444156	-2.22871	0.193173	abundance
LMNA	-1.1135	0.00195538	-0.69431	0.00135298	-0.108452	0.877309	-0.361979	0.245974	abundance
SLC25A44	0.249797	0.371775	0.0134968	0.911812	0.251161	0.581616	0.0334752	0.865324	background
BGLAP_PAQR6_PMF1_PMF1-BGLAP	-0.2727	0.352312	-0.364075	0.0151967	-0.754955	0.224315	-0.461984	0.0695429	background
SMG5_TMEM79	-0.631699	0.0314191	-0.808341	0.00018363	-1.64993	0.0568207	-1.09244	0.0163453	abundance
GLMP	1.3979	8.96132e-05	1.4911	7.55612e-06	2.68929	0.0198939	2.06169	0.0129425	abundance
SQRDL	2.53928	1.15702e-07	2.77748	1.11745e-07	-6.26692	0.00679336	2.1668	0.00889677	abundance
CCT3	-1.38831	6.39987e-05	-1.13353	1.51171e-05	-0.357029	0.56733	-0.249486	0.423346	abundance
CHD6	1.00364	0.00357987	0.628798	0.000900946	1.88851	0.0533923	0.792466	0.0328177	abundance
JRK	-0.412402	0.170844	-0.2636	0.053789	-0.518951	0.387623	-0.290943	0.205983	background
CDK13	-0.0300447	0.924723	0.129721	0.288151	0.0404189	0.937755	0.125835	0.511624	background
MEF2D	-0.082061	0.811417	0.262965	0.0503996	-0.366581	0.568599	0.270359	0.19935	background
IQGAP3	-3.17407	1.56919e-08	-3.30391	4.07343e-07	1.33531	0.166228	-1.38772	0.0286994	abundance
NAXE	0.396865	0.186399	-0.0421668	0.734334	0.3484	0.507335	0.0350051	0.867207	background
GPATCH4	-1.35958	7.43162e-05	-1.16251	1.24323e-05	-0.663613	0.190517	-0.245084	0.383237	abundance
MTMR2	0.216651	0.488787	0.110052	0.340967	0.15536	0.7947	0.100377	0.58827	background
BCAN	1.13893	0.000503362	0.674302	0.000246902	0.00637188	0.988589	0.334083	0.114163	abundance
NES	-2.02289	4.39791e-06	-1.54358	0.000330844	-1.37996	0.149087	-0.54012	0.515941	translation
RRNAD1	0.797989	0.011432	0.477801	0.00284897	0.848561	0.187184	0.488177	0.107447	abundance
NPDC1	0.833668	0.0095234	0.3472	0.0121109	-0.0131517	0.979135	0.187542	0.366436	abundance
MRPL24	-1.13106	0.000636982	-1.11313	2.05186e-05	-3.20289	0.0091186	-1.63927	0.0100261	abundance
HDGF	-1.29078	0.000143916	-1.35118	5.37963e-06	-1.75532	0.0896607	-1.54988	0.0225991	abundance
KLHL13	0.436441	0.151354	0.853459	0.00314376	0.945438	0.198195	1.12008	0.0346583	buffering
PRCC	-0.50096	0.0823363	-0.588479	0.000589773	-0.196048	0.796373	-0.553117	0.0537925	abundance
COX16_SYNJ2BP_SYNJ2BP-COX16	0.829786	0.00728306	0.807649	0.000136452	0.37658	0.631079	0.714656	0.0397373	abundance
ARHGEF11	0.114803	0.727279	0.261292	0.0298868	-1.48764	0.055969	0.247618	0.175243	background
ETV3L	-0.362405	0.210102	-0.229234	0.216779	-0.345265	0.502376	-0.195498	0.528962	background
KIRREL	-0.48239	0.100375	-0.445171	0.0026616	0.983757	0.101378	-0.328312	0.106561	abundance
CD1D	-1.01313	0.00109579	-0.504178	0.00983536	-1.02062	0.0767594	-0.644363	0.206446	translation
POP3	3.18234	4.90186e-08	3.21608	6.41359e-07	6.92653	0.0249802	4.2857	0.0113711	abundance
IFI16	0.88258	0.00791837	1.14161	6.6404e-05	1.92299	0.0758918	1.35179	0.0208609	abundance
AIM2	1.54297	5.90581e-05	1.75094	5.0348e-06	-0.717859	0.476635	1.11737	0.0254826	abundance
CORO7_CORO7-PAM16_PAM16	-0.646895	0.0261471	-0.347461	0.0289785	-0.596666	0.243109	-0.26665	0.411273	abundance
FIS1	0.34217	0.291045	0.0733087	0.551718	0.540071	0.308957	0.155386	0.392205	background
CADM3	0.702566	0.0163221	0.465392	0.00260125	0.0804316	0.869401	0.188667	0.357219	abundance
DUSP23	-0.196662	0.543114	-0.335131	0.113587	-0.594716	0.229644	-0.480332	0.062229	background
TAGLN2	-0.470248	0.0986493	-0.289595	0.0169336	0.406791	0.426082	-0.259954	0.165941	abundance
PIGM	1.14542	0.000403844	1.44581	7.16419e-06	1.87753	0.0381182	2.42343	0.0208108	abundance
KCNJ10	4.78334	1.7673e-10	4.87572	1.91896e-06	2.76631	0.104013	1.28153	0.604933	abundance
IGSF8	0.323127	0.308082	0.564448	0.00439594	-0.117194	0.859397	0.49987	0.0939717	background
PEA15	0.165982	0.563157	0.00809347	0.946059	0.15791	0.729525	-0.0617882	0.730546	background
ZNF41	0.79855	0.00683255	0.625306	0.000526338	1.19736	0.0586637	1.01607	0.0194604	abundance
DCAF8	0.849215	0.00449211	0.710484	0.000119662	3.37335	0.0380015	0.817889	0.0183683	abundance
PEX19	0.317572	0.24955	0.180668	0.0992146	0.614779	0.207086	0.257205	0.170029	background
LSM14A	0.0155395	0.960796	-0.0327788	0.792523	0.011544	0.979606	-0.031471	0.874363	background
SRP54	-0.601034	0.0593903	-0.0303031	0.834523	-0.614537	0.317501	-0.0895625	0.738241	background
ZNF717	0.678759	0.0204173	0.685615	0.000154681	-0.890551	0.168636	0.64008	0.0270309	abundance
DCP1A	0.118274	0.696001	0.0096004	0.933539	0.141173	0.763685	0.0422919	0.79936	background
COPA_NCSTN	0.811031	0.0113193	0.867142	4.00198e-05	-2.42965	0.0872109	0.821443	0.0180666	abundance
VANGL2	1.0419	0.0014987	1.23361	1.44392e-05	1.72186	0.0556067	1.36926	0.0227331	abundance
F11R	1.62424	1.62195e-05	2.01639	4.60776e-07	3.06566	0.208803	2.1809	0.010295	abundance
USF1	-0.199953	0.498411	-0.33303	0.0310621	-0.670719	0.173864	-0.46024	0.0524599	background
ARHGAP30	0.419421	0.15664	0.153005	0.466221	0.405757	0.447178	0.10272	0.777075	background
RNF130	1.70416	1.13803e-05	0.82323	0.000126269	2.36319	0.0325634	1.11931	0.0336827	translation
DEDD_NIT1_PFDN2	0.0520613	0.865064	-0.468081	0.002605	-0.792188	0.124265	-0.44025	0.0528512	buffering
UFC1	0.901763	0.00397247	0.491878	0.00230756	1.92776	0.0239291	0.867901	0.0167288	abundance
USP21	0.350208	0.257691	-0.403459	0.0220354	-0.18247	0.729525	-0.260913	0.248311	background
PPOX	-0.109522	0.712302	-0.243218	0.156747	-0.260314	0.567437	-0.347572	0.152353	background
B4GALT3	-0.408062	0.16676	-0.773606	0.000587999	-1.21357	0.0882398	-0.959447	0.0219004	buffering
ADAMTS4	-0.443194	0.133522	-0.362838	0.0447457	-0.669465	0.221845	-0.544883	0.104741	abundance
NDUFS2	-0.236087	0.415186	-0.0660687	0.519567	-0.423267	0.383702	-0.0862236	0.598909	background
NR1I3_TOMM40L	-0.252362	0.385024	-0.63369	0.00176916	-1.01142	0.0785185	-0.828784	0.0170028	buffering
MPZ	1.64531	2.15243e-05	1.28653	4.01159e-06	-1.00074	0.229843	1.20294	0.0124154	abundance
CFAP126_SDHC	-0.0611475	0.837024	0.143681	0.186467	-0.271151	0.537121	0.173561	0.30837	background
FCGR2A	0.451761	0.112742	-0.528844	0.00127139	1.51275	0.0343073	-0.722201	0.0206234	buffering
CDK1	-3.88833	2.76723e-08	-3.43175	1.17372e-07	-16.8385	0.010919	-4.16857	0.0070861	abundance
FCRLA	3.05115	1.94279e-08	2.99394	7.88919e-08	5.29668	0.0457158	3.08417	0.00921555	abundance
FCRLB	-0.144498	0.630168	-0.16748	0.348049	-0.267887	0.560396	-0.301622	0.198762	background
ZNF677	0.991768	0.00709822	1.02945	0.000276605	-1.12053	0.0863376	0.594925	0.0411163	abundance
CFI	3.90654	1.73406e-09	4.48107	8.07314e-08	11.3358	0.0208288	6.37979	0.00765841	abundance
HELLS	-3.18704	1.88057e-08	-2.48376	3.52693e-07	-10.1582	0.00256782	-3.49914	0.00694828	abundance
DUSP12	-0.821076	0.00833855	-0.699543	0.00039044	-0.726237	0.409522	-0.676233	0.0588853	abundance
ATF6	0.680875	0.0259261	0.777471	0.000119628	3.38984	0.00782966	0.971912	0.012891	abundance
OLFML2B	5.06782	5.65816e-11	4.7359	5.31952e-08	1.21322	0.749806	3.40561	0.0504568	abundance
NOS1AP	-0.893871	0.0163414	-1.00561	0.0144506	-0.9977	0.267478	-1.10126	0.180255	abundance
C1orf226	-0.462424	0.142842	-0.51909	0.00134794	1.79604	0.0251982	-0.422093	0.0587791	abundance
UHMK1	0.764367	0.0108312	0.431715	0.00705738	0.495868	0.331748	0.216159	0.461142	abundance
ATRX	0.697754	0.0319991	1.39818	0.000217048	1.88234	0.0479558	1.84541	0.0147456	abundance
DDR2	0.324664	0.263984	0.242506	0.0352799	0.986408	0.159519	0.251316	0.1711	background
XRCC6	-1.33794	9.25143e-05	-1.34001	3.31544e-06	-0.530767	0.412029	-1.18886	0.0162858	abundance
NLRP1	0.114423	0.704988	0.0173717	0.92437	0.123896	0.80372	0.0945714	0.705379	background
RGS5	0.874606	0.00694007	0.677621	0.00106497	0.507067	0.406664	0.546837	0.107882	abundance
GPR161	-0.273697	0.340876	-0.583872	0.00168774	-0.165661	0.830182	-0.559535	0.073504	buffering
NUF2	-4.23342	4.06227e-09	-3.63311	4.10724e-07	-6.72529	0.0504769	-4.2529	0.0175281	translation
PGF	-0.499071	0.0861073	-0.468223	0.00499756	-0.321503	0.535275	-0.398544	0.146564	abundance
RB1	0.132004	0.705738	0.729655	0.0011059	1.14683	0.167075	0.762716	0.0317396	buffering
AP3S2_ARPIN_C15orf38-AP3S2	-0.0178287	0.954776	-0.130324	0.252098	-0.166	0.721186	-0.138158	0.422633	background
RXRG	-0.175087	0.620818	-1.08114	0.000561859	-1.39921	0.0864708	-1.15471	0.0201719	buffering
MGST3	-0.0579392	0.856319	0.0955901	0.439488	-0.0246681	0.962673	0.0911762	0.642262	background
TMCO1	0.365821	0.24116	0.3971	0.00410438	-0.360505	0.577764	0.385046	0.0769003	background
UCK2	-2.16644	4.08578e-07	-1.98965	4.50612e-07	-3.9782	0.0509717	-2.60305	0.0121578	abundance
FAM78B	2.46144	1.66504e-07	2.19609	2.51714e-07	1.88181	0.307644	2.17423	0.0103531	abundance
POGK	-0.355883	0.197043	-0.634144	0.000356244	-1.21054	0.052804	-0.851512	0.0164417	buffering
TADA1	-0.598729	0.0343375	-0.820053	7.34246e-05	0.576489	0.244546	-0.495184	0.0526597	abundance
ILDR2	2.46237	2.40218e-07	1.9725	1.38259e-06	1.9422	0.300456	1.82452	0.0215333	abundance
POU2F1	-0.421599	0.147137	-0.432804	0.00793597	-0.751618	0.208184	-0.543741	0.0710451	abundance
CREG1	0.306022	0.267264	0.453156	0.00222858	-0.0862747	0.85746	0.333175	0.121365	background
MPZL1	-0.975144	0.00159063	-1.35054	1.10885e-05	-0.753421	0.216119	-1.08154	0.0693756	abundance
ALS2CR11	0.164979	0.648243	0.414718	0.00322125	-0.3016	0.725757	0.413151	0.064418	background
TAP1	0.118022	0.692295	0.502702	0.00442011	0.539802	0.285402	0.562849	0.046653	buffering
FOLR1	2.75884	2.34189e-08	2.56544	0.000290781	2.45289	0.0195133	-3.74763	0.325369	abundance
DCXR	-0.451498	0.147699	-0.566676	0.00259833	-1.61282	0.034412	-0.749131	0.0221297	abundance
DCAF6_MPC2	0.454901	0.119902	0.464328	0.00197316	-0.503297	0.444474	0.406269	0.0747353	abundance
ZNF3_ZSCAN21	0.902025	0.00337328	0.297664	0.0336621	1.15055	0.0679304	0.67525	0.0616201	translation
ZNF347	1.2205	0.000417131	1.20337	2.34457e-05	1.09063	0.13899	1.16606	0.0451106	abundance
RTN4IP1	-0.937395	0.00725068	-0.738402	0.00126686	-0.402214	0.659024	-0.582621	0.156151	abundance
SFT2D2	-0.775245	0.008184	-0.512595	0.00493644	-0.561443	0.239166	0.370478	0.257783	abundance
ATP1B1_BLZF1_NME7	1.13742	0.000916913	1.46758	3.54705e-06	2.28104	0.0982778	1.55993	0.0136444	abundance
CCDC181	0.784914	0.016023	0.631978	0.00448763	-0.0833705	0.870596	0.188552	0.402993	abundance
C6orf89_PPIL1	0.52282	0.0592945	0.336369	0.00891734	0.626824	0.204798	0.407003	0.0769003	abundance
C1orf112_METTL18_SCYL3	-0.627627	0.0392925	-0.5675	0.000536352	2.50575	0.0528451	-0.478731	0.045814	abundance
KIFAP3	0.182944	0.577684	0.659942	0.000285064	3.02538	0.0414302	0.685775	0.0230197	buffering
GORAB	0.946998	0.00287167	0.709948	0.000534805	0.516803	0.329995	0.498104	0.144349	abundance
PRRX1	-0.0635789	0.830855	0.0644489	0.600676	-0.024965	0.955306	0.00450719	0.981151	background
FMO4	2.07532	1.10872e-05	1.98274	0.000111474	4.02664	0.0162031	3.44669	0.0131787	abundance
PRRC2C	-0.160686	0.645263	0.158839	0.36046	0.0309879	0.958539	0.1061	0.655904	background
VAMP4	1.56926	0.000102371	1.58036	2.28912e-05	-0.0791204	0.937374	1.0877	0.0508033	abundance
METTL13	-1.07099	0.00118017	-0.62258	0.00051852	-0.642144	0.497292	-0.52736	0.103291	abundance
DNM3	0.602986	0.0426576	0.852134	0.00222432	1.22685	0.058271	1.48238	0.0143516	abundance
SUCO	-0.201523	0.524689	0.0623615	0.642411	-0.149735	0.800141	0.0296848	0.891112	background
TNFSF4	3.96267	1.43248e-09	2.46109	2.30937e-07	7.7697	0.0272884	2.78477	0.00987524	abundance
PRDX6	-0.637737	0.0314821	-0.752784	9.14223e-05	-1.03997	0.670266	-0.760825	0.0196459	abundance
ANKRD45	0.522653	0.0923763	-0.257955	0.0544	-0.188086	0.684743	-0.092643	0.581129	background
KLHL20	0.664679	0.0202327	0.645285	0.000803318	0.432744	0.365074	0.283143	0.375877	abundance
CENPL	-1.41827	5.80827e-05	-1.51588	4.11853e-06	-2.06875	0.120432	-1.89151	0.024512	abundance
DARS2	-1.64141	1.42449e-05	-1.35989	3.4294e-06	-2.924	0.0375942	-1.51575	0.0151134	translation
ZBTB37	1.57144	1.70122e-05	0.748892	0.000415448	1.78272	0.0300642	1.48517	0.0374249	translation
RC3H1	1.24259	0.000263074	0.786515	0.000201232	2.38648	0.0180456	1.38881	0.0136215	abundance
RABGAP1L	0.250289	0.43418	0.219402	0.0678892	1.26371	0.0543703	0.268551	0.15021	background
CACYBP	-1.57633	4.83069e-05	-1.42627	2.00266e-06	4.56568	0.0252563	-1.38856	0.00978017	abundance
MRPS14	0.301084	0.292718	0.278032	0.02668	0.349944	0.501713	0.2845	0.15987	background
KIAA0040	-2.35908	2.18347e-07	-2.67829	4.28156e-07	0.497755	0.476753	-0.982749	0.122652	abundance
RFWD2	0.144313	0.616636	0.140947	0.177119	0.62636	0.238325	0.147564	0.373701	background
BRINP2	2.3349	1.48645e-07	1.98293	4.1791e-05	2.47764	0.0203941	4.64183	0.0446395	translation
RASAL2	0.553437	0.0639358	0.940615	0.000134194	1.29947	0.139627	1.09374	0.024708	abundance
RALGPS2	1.5385	6.09867e-05	1.50927	7.57328e-06	2.25343	0.054559	1.67681	0.0227513	abundance
TOR3A	-0.445084	0.117601	-0.367516	0.0102861	-1.07073	0.0696893	-0.586925	0.0326115	abundance
ABL2	0.625032	0.043704	0.584297	0.000582404	1.18413	0.130908	0.613383	0.0368781	abundance
ATF7	1.11465	0.000834142	0.767156	0.000309751	1.67546	0.108874	1.01245	0.0472159	translation
SOAT1	-0.681915	0.0260069	-0.0646077	0.6296	-0.747209	0.182722	-0.265262	0.347271	background
TOR1AIP2	0.569066	0.0435585	0.276149	0.0356742	0.871082	0.101296	0.743588	0.0204351	abundance
TOR1AIP1	0.985093	0.00210495	0.854712	7.30969e-05	-0.228042	0.748445	0.660881	0.0500871	abundance
CEP350	0.190723	0.517154	0.486087	0.00658268	0.808375	0.118777	0.629043	0.0265181	buffering
QSOX1	-0.237317	0.441016	0.112781	0.441285	-0.293982	0.592967	0.153162	0.522184	background
LHX4	-3.22457	9.83255e-09	-2.61887	2.39181e-07	3.55857	0.0104871	-1.5289	0.0107168	abundance
FNIP2	1.93767	2.53304e-06	1.53091	9.96889e-06	3.05541	0.0269039	2.41383	0.0228084	translation
IMPDH1	-1.32146	0.000354827	-1.59252	2.18351e-05	-2.63207	0.0618313	-2.03682	0.020637	abundance
VDAC1	-0.763541	0.0084572	-0.931853	2.329e-05	-0.48688	0.327967	-0.859545	0.0171467	abundance
STX6	1.08924	0.000596655	0.826525	6.87336e-05	1.14296	0.106519	0.878792	0.0355078	abundance
PRPSAP2	-0.283782	0.302351	-0.292453	0.0300519	-0.164401	0.714306	-0.0055647	0.98081	background
MR1	4.56263	5.2671e-11	3.96865	3.14054e-08	9.20003	0.00549168	4.92482	0.00676127	abundance
ZFP14	1.65326	1.59058e-05	1.77085	1.68657e-05	0.660909	0.278663	0.584619	0.34814	abundance
IER5	-0.953985	0.00402825	-0.679974	0.00145883	-0.861616	0.300946	-0.638377	0.118766	abundance
SNX14	-0.0930687	0.781689	0.747513	0.000173146	2.41452	0.0388728	0.729963	0.0211944	buffering
KIAA0391_PPP2R3C	0.103367	0.748803	0.1566	0.148464	-0.887609	0.131586	0.144988	0.383366	background
SCUBE3	4.35412	4.7278e-10	4.69321	4.97391e-08	2.45936	0.377475	4.35324	0.0300701	abundance
C11orf80_RCE1	-0.79961	0.00823635	-1.02021	0.000216051	-1.35774	0.061433	-1.54274	0.0240601	abundance
CECR2	-0.0218665	0.950052	-0.321295	0.0196742	0.153724	0.847356	-0.320287	0.139542	buffering
GLUL	0.755849	0.0128038	0.798273	0.000196192	1.35853	0.148911	0.960482	0.0234062	abundance
TPRKB	-1.43833	0.000489977	-0.864449	4.80291e-05	-1.01506	0.581616	-0.856378	0.0202223	abundance
RGS16	1.53471	4.42581e-05	1.37792	0.000124377	0.505837	0.440506	0.0427332	0.939906	abundance
CCP110	-0.523364	0.0996156	-0.339599	0.0567287	-0.664568	0.300163	-0.410334	0.194048	abundance
DHX9	-1.70467	5.75427e-05	-1.25589	6.05887e-06	-1.19368	0.408782	-1.2398	0.0140273	abundance
LAMC1	0.784632	0.0212935	1.09356	4.42408e-05	-0.218902	0.88541	1.0124	0.0255351	abundance
RPGRIP1L	-0.0784499	0.821425	0.285323	0.0546026	0.662842	0.182266	0.257106	0.167531	background
PCNX2	1.92116	1.75528e-06	0.777461	0.000164754	1.88583	0.0283727	0.716874	0.0976934	translation
NMNAT2	-1.7707	1.03142e-05	-1.97423	4.47626e-07	6.15203	0.0104135	-1.66701	0.00885791	abundance
SMG7	0.0699485	0.820127	-0.174143	0.128711	-0.22906	0.636281	-0.158598	0.3635	background
ARPC5	0.507027	0.0811456	0.183505	0.123162	0.0640681	0.888701	-0.0100054	0.953805	abundance
RGL1	1.52118	3.23007e-05	1.03325	3.47878e-05	0.510505	0.460985	0.519851	0.179092	abundance
COLGALT2	1.39344	0.000722491	0.94516	0.000975429	0.927736	0.49665	0.770642	0.137699	abundance
TSEN15	-0.00545757	0.987059	-0.717474	0.000167045	-1.1293	0.313937	-0.717767	0.022563	buffering
ADAT1	0.551684	0.0530703	0.0524422	0.614034	0.716869	0.151743	0.196109	0.26239	background
C1orf21	2.33338	1.5251e-07	1.9135	1.71084e-06	1.92065	0.0478292	0.761134	0.237085	translation
EDEM3	1.16549	0.000431825	1.47259	1.11624e-05	1.64238	0.0529782	1.80344	0.0239488	abundance
FAM129A	1.97275	1.68644e-06	2.20804	1.22251e-06	3.21036	0.0175247	3.19385	0.0351141	abundance
RNF2	-0.392451	0.236135	-0.215042	0.120018	-0.134064	0.857696	-0.166161	0.443755	background
SWT1_TRMT1L	0.106704	0.718994	0.643416	0.000460244	0.248541	0.658789	0.650291	0.0311455	buffering
IVNS1ABP	-0.933091	0.0036242	-1.17526	7.23997e-06	-0.270182	0.825107	-1.15542	0.0124896	abundance
HMCN1	0.446182	0.112233	0.251415	0.150664	0.585757	0.220612	0.837298	0.0365653	background
PRG4_TPR	0.0329365	0.923512	0.717613	0.00510564	0.685586	0.232528	0.736891	0.043116	buffering
C1orf27	0.0651593	0.852956	0.617087	0.00297449	-0.302621	0.692123	0.608301	0.0612483	buffering
PLA2G4A	1.6942	3.13059e-05	2.25607	3.04864e-06	3.59881	0.0683415	2.83807	0.0146478	abundance
RGS2	-0.330251	0.267935	-0.56697	0.000874957	-2.11959	0.0171814	-0.669292	0.022755	background
MYPN	0.317986	0.274594	0.316065	0.0879003	0.482284	0.353538	0.48486	0.134357	background
LMAN2	-0.00143367	0.995703	0.15172	0.235307	0.159117	0.726977	0.150827	0.398755	background
SERINC3	1.26287	0.00015774	1.32971	5.39715e-06	2.17151	0.0264269	2.03072	0.0124154	abundance
UCHL5	-1.27214	0.000621084	-0.648811	0.00181651	-1.56236	0.0809892	-0.764054	0.102883	translation
NARR_RAB34	-0.750216	0.016141	-0.818842	8.29839e-05	-2.93448	0.0140816	-0.954065	0.0160864	abundance
GLRX2	-0.610123	0.0478681	-1.06987	2.6168e-05	2.25234	0.0462852	-0.879241	0.0164125	abundance
CDC73	0.225458	0.485306	0.529518	0.00506562	0.621207	0.36815	0.566784	0.0663689	buffering
B3GALT2	1.72061	0.000586516	1.63848	1.70983e-05	-3.36304	0.0233294	1.18402	0.0150401	abundance
KCNT2	1.90943	6.24728e-06	2.24272	1.97657e-06	1.62454	0.249115	2.14724	0.0297447	abundance
ASPM	-3.32418	1.62668e-08	-2.27006	2.09509e-06	-5.31375	0.0129297	-3.01462	0.021494	translation
ZBTB41	0.878011	0.0183417	1.40995	2.49607e-05	-0.037643	0.974389	1.33351	0.0189188	abundance
DENND1B	0.499351	0.101002	0.292677	0.0272629	0.691824	0.360827	0.32272	0.151514	abundance
C1orf53	-0.117143	0.754531	0.156948	0.21241	-0.010073	0.988972	0.152964	0.440279	background
LHX9	1.50568	0.000277171	1.77786	6.41359e-07	14.2787	0.00406606	1.82463	0.00836524	abundance
NEK7	0.237863	0.48018	0.512144	0.00436547	-0.16042	0.833255	0.48848	0.0808117	buffering
DHDDS	-0.633268	0.0247159	-0.297296	0.0310898	-0.744488	0.139036	-1.45937	0.0142693	translation
ZNF281	0.274048	0.371433	0.504425	0.00405873	1.29452	0.0493039	0.623041	0.0287166	background
KIF14	-3.48272	2.79134e-08	-2.15333	6.31005e-06	-2.41468	0.103625	-1.7424	0.101854	translation
DDX59	0.297947	0.334909	0.199505	0.0961698	-0.349406	0.487021	0.13794	0.421658	background
CAMSAP2	0.462806	0.11602	0.670322	0.000877612	1.19201	0.0763714	0.843537	0.0249822	abundance
C1orf106	-1.25378	0.000334915	-1.52962	8.39044e-06	-0.962415	0.225281	-1.44222	0.0451945	abundance
KIF21B	-2.73327	2.46696e-07	-3.13055	9.30618e-07	1.38769	0.268211	-1.78035	0.0454738	abundance
ZNF600	0.871918	0.00385905	0.920302	9.92309e-05	0.428584	0.363109	0.449471	0.166174	abundance
USP7	-0.556894	0.0689238	-0.389543	0.00494843	-2.35899	0.016106	-0.479632	0.0467175	abundance
ZNF195	-0.0661383	0.829385	0.216759	0.107175	-0.0885035	0.863671	0.219908	0.301934	background
ARL17A_LRRC37A2	0.796913	0.00789875	0.100692	0.393882	0.883421	0.113034	0.358263	0.184121	translation
ZSCAN5A	-0.300799	0.290227	-0.598784	0.000570753	-0.594825	0.362742	-0.627048	0.0346954	buffering
LRRC6	0.366551	0.214853	0.799688	0.00475105	0.649329	0.296297	0.987213	0.048577	buffering
SURF4	-0.0802761	0.78201	0.184423	0.119068	-0.0632431	0.888326	0.0900819	0.612514	background
LAD1	-2.18298	8.49506e-07	-2.43373	1.58713e-06	-1.45194	0.179937	-1.99092	0.0487998	abundance
ACVR1	1.05167	0.00114637	1.16791	1.12969e-05	2.73294	0.0273538	1.43759	0.0137129	abundance
PHLDA3	-0.0376083	0.912776	-0.0547476	0.686491	-0.119102	0.834392	-0.064925	0.739388	background
CSRP1	-0.12766	0.66213	0.0624051	0.593503	-0.0706616	0.881019	0.0057536	0.976075	background
NAV1	1.39424	0.000586516	1.60313	7.14695e-06	0.797211	0.679604	1.54598	0.0217071	abundance
IPO9	-0.479216	0.106605	-0.547304	0.000641237	2.00535	0.0361312	-0.494852	0.0431986	abundance
SHISA4	1.91193	4.46278e-06	1.46146	5.90666e-06	4.00437	0.0100454	2.01507	0.0171467	abundance
TIMM17A	-0.83573	0.00555088	-0.77492	7.63102e-05	-0.397225	0.556014	-0.751543	0.0254707	abundance
RNPEP	0.0309992	0.923394	0.191615	0.107276	0.00634895	0.990036	0.191182	0.307559	background
RAD23A	-0.515916	0.0733026	-0.80255	0.000371503	-1.29574	0.0679693	-1.13763	0.0176866	abundance
FBXO21	0.244897	0.398552	0.242435	0.0496438	0.415377	0.435183	0.267907	0.188295	background
SPATA31C1	-1.52755	0.000176907	-0.738697	0.010928	-1.19037	0.143842	-0.321143	0.529662	translation
HSP90AB1	-1.43497	5.18754e-05	-1.15329	9.95233e-06	-0.975801	0.168373	-1.03369	0.0314544	abundance
PLCL2	-0.549819	0.050305	-0.206579	0.209087	-0.518386	0.27436	0.0951954	0.789986	background
DTX4_MPEG1	-0.130249	0.656481	0.0485549	0.721661	-0.175397	0.692747	0.169605	0.335607	background
PPP1R12B	2.37531	1.63024e-07	1.7703	2.19161e-06	3.93933	0.0163269	3.08045	0.00987524	translation
NKIRAS1_RPL15	-0.624373	0.0307218	-0.148155	0.212583	-0.755193	0.151188	-0.337066	0.161441	background
LZTFL1	0.848161	0.00702527	0.945588	0.000100914	0.0979478	0.89626	0.748775	0.0540804	abundance
ZNF563	1.80714	8.18711e-06	2.11367	2.23603e-06	0.337458	0.602253	1.50209	0.0701458	abundance
ERCC3	-0.0567999	0.852223	-0.246105	0.0752122	-0.0336725	0.947051	-0.242159	0.26727	background
NARFL	-0.753277	0.0209461	-0.793876	0.000194574	-2.62538	0.0173225	-0.976813	0.0160864	abundance
GFRA1	1.5713	0.000226277	2.56354	1.31823e-06	-0.0131176	0.992249	2.38245	0.0151515	abundance
RABIF	0.303339	0.291411	-0.0272258	0.81172	0.26431	0.576813	0.053373	0.765917	background
KLHL12	0.635162	0.0245108	0.363608	0.00587248	1.28142	0.0448242	0.710245	0.0206234	abundance
ADIPOR1	0.0870125	0.767246	-0.0566382	0.61385	0.107556	0.822674	-0.0735648	0.680256	background
TMEM183A_TMEM183B	0.308722	0.322447	-0.53981	0.00112351	-0.481131	0.623277	-0.513277	0.0481513	buffering
PPFIA4	-0.133268	0.648347	-0.844696	0.00140107	0.0595222	0.910886	-0.758598	0.0564873	buffering
ADORA1	-2.19747	1.97064e-06	-2.68069	4.58944e-06	-4.1159	0.0459751	-3.79724	0.0176833	abundance
BTG2	1.11488	0.000700612	0.976055	4.73626e-05	-0.302383	0.56733	0.51588	0.0795161	abundance
PNISR	0.124934	0.692184	0.188682	0.266734	0.0157641	0.976638	0.148009	0.560848	background
ATP2B4	2.00198	2.30074e-06	2.16967	1.19573e-06	1.25582	0.46284	1.90296	0.0540821	abundance
UBXN1	0.0398921	0.906243	0.330425	0.0159883	1.16969	0.0809658	0.340163	0.0961279	buffering
ZC3H11A	0.990457	0.0018992	1.06237	4.72409e-05	1.66941	0.0546322	1.33734	0.0238418	abundance
ZBED6	2.19682	6.54649e-07	1.84417	2.17464e-06	4.52782	0.0183081	2.86036	0.00929937	abundance
GPR39_LYPD1	1.97709	2.10421e-06	1.68559	3.11427e-06	4.61436	0.00660101	2.80474	0.00885791	abundance
BNIP1	-0.519943	0.0681019	-0.633595	0.000598479	-1.22614	0.11817	-0.865786	0.0256936	abundance
SOX13	1.11384	0.00210741	1.05999	2.97248e-05	-2.3509	0.0242067	0.810184	0.0215744	abundance
ETNK2	0.361347	0.228292	-0.0991512	0.532505	0.262308	0.597817	0.0823917	0.727267	background
RTCB	-0.587666	0.037056	-0.361468	0.017902	-0.365652	0.413467	0.333735	0.159945	abundance
PPP1R15B	0.706687	0.016069	0.999858	2.38092e-05	1.69084	0.0484404	1.13247	0.0173177	abundance
PIK3C2B	0.664977	0.0375901	0.579363	0.00346695	-0.476396	0.295988	0.244248	0.17867	abundance
MDM4	0.17055	0.567866	-0.119376	0.319584	0.298201	0.549361	-0.156903	0.405627	background
NFASC	1.05177	0.00153755	1.55526	2.43184e-06	-1.55498	0.156013	1.35027	0.0142984	abundance
RBL1	-2.14052	7.90939e-07	-1.7593	1.6057e-06	-3.33958	0.0364441	-2.12771	0.0169697	translation
DSTYK	1.2875	0.000153431	1.08103	1.07374e-05	0.823496	0.357004	1.04227	0.0169035	abundance
TMCC2	2.38535	4.63429e-07	1.71586	7.83887e-06	5.0722	0.00503246	3.03428	0.00953702	abundance
ZKSCAN4	0.803984	0.00624921	1.13112	0.000181705	1.02914	0.079575	2.74082	0.0267048	abundance
NUAK2	-0.696424	0.0463864	-0.432388	0.0307646	-0.167382	0.807195	-0.226113	0.431395	abundance
KLHDC8A	1.82501	2.55019e-05	0.92469	0.00381367	1.58339	0.118285	0.606731	0.513415	translation
LEMD1	3.77733	3.83297e-09	2.2485	4.36228e-07	-1.88525	0.404223	1.63935	0.0137407	abundance
VWF	1.27951	0.00107854	0.691718	0.0571118	0.81681	0.225054	-0.282178	0.686678	abundance
ADNP	0.264183	0.380115	0.0660617	0.631813	0.350865	0.469899	0.178435	0.375507	background
ELK4	0.840247	0.00688508	0.774296	0.000437334	1.53874	0.0650911	1.10387	0.021781	abundance
SLC45A3	-0.924731	0.00282582	-0.819551	0.000523844	-1.11145	0.0837173	-1.07098	0.141556	abundance
PIGP	0.0939645	0.790896	0.346591	0.0170211	-0.803948	0.251066	0.330019	0.123772	background
RAB29	0.668692	0.018717	0.469472	0.00182732	0.437081	0.342056	0.191067	0.426623	abundance
SLC41A1	-0.179443	0.547613	0.0373375	0.749753	-0.219298	0.66098	0.0718923	0.697921	background
FAM72A_FAM72C	-1.48951	2.9526e-05	-1.83853	7.82077e-07	-2.03149	0.0282986	-2.08512	0.0102096	abundance
SRGAP2_SRGAP2C	0.95122	0.00297109	0.842334	0.000112831	1.82195	0.0728776	1.02686	0.0227513	abundance
IKBKE	-0.0989973	0.746351	-0.025427	0.857551	-0.0982304	0.85432	-0.0239143	0.919026	background
RASSF5	0.208	0.481927	0.148353	0.323995	0.346298	0.463312	0.276978	0.220467	background
EIF2D	-0.0736474	0.81782	0.0959692	0.446046	0.0127639	0.979881	0.0814676	0.674727	background
DYRK3	-1.18598	0.00030465	-1.08116	2.2126e-05	-1.45363	0.0912304	-1.28379	0.0258463	abundance
MAPKAPK2	-0.645053	0.0236074	-0.786533	0.000186049	-0.231678	0.666364	-0.371814	0.284059	abundance
PPM1F	-1.4747	0.000104936	-1.29337	4.68282e-06	-2.56013	0.0960944	-1.3352	0.0124154	abundance
FCMR_IL24	-0.249703	0.412138	-0.785177	0.0002712	-1.79307	0.0268374	-0.886282	0.0160864	buffering
ZNF790	1.39083	9.86623e-05	1.15044	9.41589e-05	0.959923	0.18905	0.732835	0.226553	abundance
YOD1	-0.322886	0.294419	-0.171782	0.234874	-0.159392	0.777389	-0.0928221	0.671165	background
PFKFB2	1.37685	7.51203e-05	1.12537	1.43762e-05	2.67831	0.0272884	1.76575	0.0129237	abundance
CD55	-1.71892	7.51946e-06	-1.34909	1.81982e-05	-2.49764	0.0176722	-2.37646	0.0350496	translation
CD46	0.0021345	0.994475	0.483102	0.0079703	0.24343	0.701583	0.4834	0.090186	buffering
PLXNA2	-1.52592	3.55333e-05	-1.25303	6.13528e-06	-4.64146	0.00539471	-1.65492	0.00965696	abundance
LAMB3	0.310167	0.268969	0.300631	0.170421	0.427908	0.34829	0.845975	0.0395578	background
C1orf74_TRAF3IP3	-0.461978	0.101595	-0.577194	0.000525683	-0.205838	0.727184	-0.553069	0.0390576	abundance
DIEXF	-0.790614	0.0109456	-0.768387	8.40824e-05	-4.3377	0.0104135	-0.854246	0.0166227	abundance
ZNF816_ZNF816-ZNF321P	0.502512	0.110554	0.491988	0.001367	0.102674	0.883533	0.482187	0.0519287	abundance
NUDT3_RPS10_RPS10-NUDT3	-0.310093	0.365909	-0.403056	0.00864692	-1.80222	0.0286164	-0.474399	0.048577	background
SERTAD4	-1.46539	8.21789e-05	-1.409	3.55312e-05	0.302291	0.54041	-0.350937	0.215286	abundance
HHAT	0.637583	0.0244194	0.447765	0.00636165	0.543482	0.268782	0.0554642	0.867792	abundance
KCNH1	-2.39587	4.9011e-07	-1.85551	1.147e-05	-0.237859	0.7259	-0.422651	0.409294	abundance
RCOR3	0.443152	0.109205	0.446452	0.00216643	0.808132	0.125985	0.540638	0.0386206	abundance
TRAF5	-0.0859283	0.77026	-0.456486	0.00244465	0.195582	0.681707	-0.437636	0.0625372	buffering
SLC30A1	-0.526423	0.0791493	0.120753	0.300973	-0.464082	0.393148	0.0888528	0.652041	background
NEK2	-3.38375	6.36585e-09	-3.44788	2.16842e-07	-4.44039	0.0692773	-3.82147	0.023827	abundance
DTL_INTS7	-1.43332	0.00011196	-1.37076	4.96098e-06	-2.20964	0.218491	-1.44716	0.0182292	abundance
HOXD13	-0.622726	0.0285284	-0.974335	0.000606372	-1.01297	0.0753824	-2.39298	0.00881274	abundance
NAGA	-0.471183	0.0900522	-0.205791	0.135872	-0.543462	0.251066	-0.554184	0.139962	abundance
TMEM206	0.465291	0.0931391	0.645762	0.000336397	-0.269367	0.544719	0.293278	0.139426	abundance
NENF	0.647094	0.0573341	0.0667868	0.659764	0.752039	0.230886	0.244165	0.325748	background
ATF3	5.20006	1.84149e-11	4.52051	5.69299e-08	10.2479	0.00555586	8.33199	0.0070861	abundance
NSL1	-0.013648	0.967259	-0.355641	0.00832583	0.154084	0.833255	-0.355362	0.0957031	buffering
TATDN3	-0.137273	0.688235	-0.253239	0.0455979	0.930795	0.139377	-0.22791	0.209107	background
METTL10	-0.418726	0.149314	-0.613781	0.00110853	-0.168595	0.771873	-0.558587	0.0716619	abundance
FLVCR1	-1.27077	0.000155361	-1.08385	2.41768e-05	-2.30963	0.0170742	-2.13054	0.00953702	abundance
VASH2	-0.675413	0.0245354	-0.677074	0.00136651	-0.82479	0.167663	-0.759072	0.0587731	abundance
ANGEL2	0.584702	0.0476769	0.221661	0.0584155	-0.24956	0.576478	0.0846054	0.604933	abundance
SH2D1B	-3.10097	8.03617e-09	-2.33112	4.20725e-05	-2.61774	0.0480177	0.0324375	0.988388	translation
RPS6KC1	0.548357	0.0662479	0.197454	0.0921234	0.856383	0.184597	0.262341	0.195401	abundance
PROX1	0.744458	0.0107853	0.42081	0.0268835	0.829116	0.125521	0.974104	0.0551692	translation
SMYD2	-0.688707	0.0243633	-0.770524	0.000123679	-1.83243	0.144435	-0.852002	0.0213252	abundance
PTPN14	-0.380766	0.192551	-0.286878	0.0928384	-0.615267	0.238562	-0.507984	0.101319	background
CENPF	-2.7939	1.16427e-07	-2.26116	4.98306e-06	-3.10341	0.030991	-2.4321	0.0533206	translation
KCTD3	0.0286553	0.927863	0.166901	0.162519	0.0880893	0.86836	0.168762	0.370872	background
DHRS2	-2.84835	1.31352e-07	-2.7056	4.78831e-07	1.17657	0.694147	-1.99437	0.0241003	abundance
LARGE1	2.35697	1.23488e-06	2.27281	7.67241e-07	0.294289	0.870815	2.00759	0.0234804	abundance
KLHL3	4.07974	1.96834e-10	2.79266	1.17372e-07	7.55108	0.00609625	4.26664	0.00641554	abundance
FGF1	3.24053	8.25276e-09	3.07164	9.99086e-08	-3.89515	0.0417866	2.26377	0.0100554	abundance
ELK1	-0.186139	0.515393	-0.657703	0.00123477	-0.192695	0.696642	-0.660016	0.0570147	buffering
PIP5KL1	2.68112	7.84071e-08	1.8657	8.94927e-05	3.87568	0.00830119	4.93185	0.00885791	translation
RNF152	2.41275	1.83408e-06	2.6776	5.50391e-06	-0.514761	0.645835	1.47826	0.0672079	abundance
ZNF100	-1.08312	0.00214007	-0.266562	0.120029	-1.28267	0.0864292	-0.517596	0.240434	translation
GPATCH2	0.324736	0.27153	0.277667	0.0674639	0.2535	0.641662	0.24561	0.332864	background
SPATA17	2.14542	4.93898e-06	1.64262	1.85774e-06	7.00254	0.0869215	1.90901	0.0104727	abundance
RRP15	-0.671559	0.02297	-0.51345	0.00530622	-0.423072	0.398678	-0.286066	0.327371	abundance
TGFB2	1.6894	8.23115e-05	2.5634	1.61849e-06	3.42673	0.042751	2.84172	0.0142763	abundance
LYPLAL1	0.185065	0.573646	0.343628	0.033192	0.0863559	0.909237	0.333754	0.191904	background
EPRS	0.144013	0.684573	0.768322	0.000351831	0.932155	0.314008	0.781843	0.0270083	buffering
BPNT1	-0.124603	0.676351	0.258626	0.0311954	0.729749	0.168701	0.231154	0.198171	background
IARS2	-0.405105	0.141747	-0.166238	0.186289	-0.479639	0.29663	-0.476744	0.172549	background
RAB3GAP2	0.154632	0.619295	0.447692	0.00939307	0.43356	0.504738	0.477086	0.0865085	buffering
MARK1	0.935763	0.00300157	0.525925	0.00085284	0.214845	0.70587	0.465046	0.0609976	abundance
TAF1A	-1.99885	2.77316e-06	-1.75355	2.58153e-06	0.567993	0.39308	-1.07662	0.0518227	abundance
AIDA	0.0346104	0.928427	-0.582205	0.00158308	-0.333906	0.759628	-0.580705	0.0486183	buffering
BROX	0.387266	0.182556	0.521269	0.00786052	0.462797	0.399155	0.561684	0.107318	background
DISP1	1.94308	1.49124e-06	1.55059	3.43048e-06	1.36232	0.111704	0.770343	0.144478	translation
SUSD4	4.57738	4.02793e-10	5.23019	9.7094e-08	2.90184	0.196987	4.62539	0.0269988	abundance
CAPN2	-0.47515	0.0898326	-0.202268	0.0717179	-0.658855	0.194852	-0.244745	0.218662	abundance
TP53BP2	0.174112	0.571985	0.198855	0.0967258	0.0613574	0.913733	0.190645	0.313075	background
FBXO28	1.09202	0.000905795	0.776273	0.000285227	0.543054	0.382094	0.499475	0.137424	abundance
NVL	-0.568889	0.0464918	-0.700722	0.000375158	0.0867736	0.871581	-0.430579	0.116018	abundance
CNIH4	-0.904343	0.0241654	-0.843797	5.54388e-05	-7.38182	0.0113572	-0.895474	0.015424	abundance
SLC37A4	-1.36554	9.29997e-05	-1.00785	2.41726e-05	-0.990186	0.118287	-0.909291	0.0376182	translation
EXD2	0.867149	0.00562616	0.853761	8.76815e-05	1.67023	0.170839	0.982788	0.0244539	abundance
DNAH14	-0.483949	0.147645	0.49492	0.0013124	-3.1433	0.036597	0.534119	0.0377295	buffering
LBR	-1.06127	0.00104672	-0.770499	0.00014636	-2.48508	0.0142589	-1.16783	0.0148892	abundance
ENAH	0.473332	0.0920611	0.854008	0.000482357	0.898395	0.10786	1.32338	0.0158597	abundance
EPHX1_TMEM63A	-0.0270881	0.932739	0.0988592	0.359842	-0.365249	0.427221	0.104906	0.522206	background
PYCR2	-0.217507	0.444052	0.00806689	0.945887	-0.217655	0.639639	0.00967074	0.962857	background
SDE2	0.240633	0.393121	0.159622	0.171708	0.196224	0.673478	0.132024	0.483266	background
H3F3A	0.217159	0.457967	0.406663	0.00360388	-0.767892	0.253165	0.379876	0.0776469	background
ACBD3	0.661484	0.0229467	0.646242	0.00094666	0.758701	0.175808	0.718316	0.0581232	abundance
LIN9	-2.07869	1.07948e-05	-1.60856	1.19074e-06	-1.57927	0.464069	-1.60302	0.00987524	abundance
PARP1	-0.841301	0.00693819	-0.695803	0.000180924	0.905465	0.15697	-0.575471	0.0377871	abundance
PHKA1	0.030774	0.921258	0.0774331	0.507019	0.0196521	0.967546	0.0759968	0.682187	background
ITPKB	0.704275	0.0291886	0.949475	2.74464e-05	-4.13154	0.0109421	0.860154	0.0161366	abundance
PSEN2	0.302679	0.302582	0.586489	0.000379038	-0.634729	0.399155	0.582721	0.0300839	buffering
ADCK3	-0.0739001	0.810221	0.259471	0.057449	-0.105544	0.84427	0.262588	0.223605	background
CDC42BPA	0.235232	0.418993	0.419151	0.00788776	0.780452	0.145807	0.527976	0.0464535	background
ZNF678	0.320018	0.269415	0.925638	0.000107304	0.983496	0.120432	1.012	0.0176851	buffering
ARF1	-0.71621	0.0134074	-0.44538	0.00304011	-0.801352	0.18905	-0.518693	0.14381	abundance
C1orf35	-1.13646	0.000929693	-1.12127	0.000125535	-2.06609	0.0885406	-1.58873	0.0228748	abundance
MRPL55	-1.43682	0.00010829	-1.40995	3.13387e-06	-6.25903	0.00466122	-1.67264	0.00953702	abundance
GUK1	-0.352638	0.287462	-0.81626	0.000530033	-1.33085	0.108219	-0.893179	0.0256633	buffering
GJC2	1.60818	0.000136073	0.995008	7.05209e-05	4.89949	0.00549168	1.40962	0.0102096	abundance
IBA57	-1.1939	0.000693453	-0.69186	0.000318378	0.54166	0.363484	-0.419521	0.091503	abundance
THOC7	-0.0787546	0.816887	-0.300898	0.0152362	-0.839767	0.215346	-0.303146	0.122201	background
PTGES2	-0.957047	0.00273516	-0.986855	0.000117153	-1.98715	0.0257783	-1.46804	0.0162266	abundance
FBXL18	-0.504363	0.0892778	-0.397329	0.0131606	-0.171593	0.744911	-0.268038	0.293118	abundance
FAM192A	0.783067	0.008692	0.199912	0.0838464	1.03365	0.0827314	0.348246	0.121871	abundance
ZNF614	0.337118	0.279068	0.229727	0.0682645	0.451679	0.451866	0.242501	0.242478	background
HSPA12A	1.35451	0.000145705	1.67108	2.31752e-06	0.423741	0.804292	1.50862	0.0242265	abundance
CAAP1	0.18359	0.565989	0.129703	0.348256	-0.00471715	0.992249	0.0758525	0.703686	background
DCAKD	0.160176	0.586896	-0.0073215	0.956945	0.153638	0.747733	0.0560727	0.773018	background
ZNF669	0.479619	0.0930953	0.626347	0.000357139	-1.04079	0.0761105	0.491076	0.0449873	abundance
NHEJ1	-0.411137	0.1456	-0.0870578	0.523455	-0.486509	0.298567	-0.388938	0.125762	background
OBSCN	-0.338932	0.444154	-0.677288	0.00372113	1.60166	0.0770677	-0.587589	0.0444205	buffering
TRIM11	-0.655015	0.0456088	-0.825408	0.000173818	-0.285485	0.718556	-0.7965	0.0321741	abundance
DET1	0.8904	0.00343954	0.485141	0.00288522	0.458802	0.345917	0.0161445	0.946227	abundance
TMED10	1.40565	5.77171e-05	1.3776	4.36601e-06	0.349683	0.663629	0.83457	0.0576684	abundance
YWHAQ	-0.27635	0.320918	-0.180794	0.10973	-0.486931	0.298925	-0.262127	0.183489	background
HIST3H2A	-4.77939	1.65045e-10	-4.12788	1.71882e-07	-8.67151	0.0065903	-5.9153	0.0120117	translation
HIST3H2BB	-4.60399	1.96215e-09	-5.02037	4.75141e-08	2.08995	0.51554	-4.44588	0.0124896	abundance
RNF187	-0.415622	0.201674	-0.662343	0.000850278	-0.361159	0.669617	-0.658351	0.0448861	background
RHOU	2.41054	1.03116e-07	2.18942	3.99337e-07	1.10951	0.161494	0.937525	0.0533187	abundance
RAB4A_SPHAR	0.938441	0.00431449	0.463861	0.00248341	-0.839275	0.118777	0.230079	0.201751	abundance
CCSAP	-1.01695	0.00140161	-0.922104	0.000235353	-0.917688	0.137064	-0.814441	0.122554	abundance
ZBTB6	0.419256	0.208319	0.60131	0.00174485	0.55524	0.588151	0.612201	0.0545761	background
ABCB10	-0.216804	0.444815	0.10282	0.55617	-0.194668	0.673683	-0.0431712	0.880235	background
URB2	-1.80962	5.73205e-06	-1.30645	3.51371e-06	-5.58886	0.0152875	-1.44603	0.0104727	abundance
GALNT2	1.84307	5.66588e-06	1.95439	3.95138e-07	-5.9374	0.128825	1.85399	0.00885791	abundance
COG2	-0.0631492	0.837635	0.11797	0.26402	-0.384366	0.445227	0.126036	0.448194	background
C1orf198	1.71349	5.80812e-06	1.94606	7.74216e-07	2.72244	0.0201038	3.90402	0.00954905	abundance
TTC13	0.303172	0.276333	0.207864	0.0873411	0.477613	0.315212	0.331917	0.136704	background
ARV1	0.432613	0.157115	0.272479	0.0372781	-0.248875	0.669025	0.175769	0.344141	background
FAM89A	0.173106	0.553442	-0.200196	0.0912535	0.54299	0.264628	-0.254385	0.178299	background
GPT2	-1.90707	3.31963e-06	-1.63806	1.2823e-06	0.751038	0.494365	-1.38696	0.0163081	abundance
C1orf131_GNPAT	0.41427	0.14804	0.0859743	0.439024	0.216711	0.630377	-0.0584974	0.727877	background
EXOC8	0.28075	0.324578	0.774093	0.000320156	0.698939	0.218399	0.861108	0.0286542	buffering
SPRTN	-0.299203	0.285091	0.17875	0.163188	-0.275519	0.553957	0.149371	0.52633	background
EGLN1	-0.0487297	0.874148	0.0700492	0.557406	-0.0956177	0.845884	0.0861471	0.640922	background
CELF2	2.8909	1.02997e-07	2.26321	5.68882e-07	7.43603	0.038944	2.79827	0.0126181	abundance
DISC1	1.60483	2.35553e-05	1.67895	8.68399e-07	3.69179	0.0769664	1.72279	0.00947737	abundance
FAM101A_ZNF664_ZNF664-FAM101A	0.993315	0.00132095	0.644767	0.000433215	0.665581	0.181475	0.0511296	0.845609	abundance
SIPA1L2	3.49521	3.35186e-09	3.26158	5.26631e-08	5.23143	0.215046	3.29771	0.0086137	abundance
NTPCR	-0.298815	0.309893	-0.556414	0.00158646	-0.988766	0.120594	-0.639207	0.0366999	background
THAP12	-0.474496	0.107364	-0.0701269	0.540607	-0.39242	0.441172	0.00521757	0.979899	background
TCF3	-1.72466	1.13561e-05	-2.00184	8.01121e-06	-0.483169	0.588151	-0.879447	0.284448	abundance
KIAA1804	-1.67681	1.9318e-05	-1.81592	1.17618e-05	-1.63105	0.202936	-1.78521	0.051415	abundance
KCNK1	-0.121694	0.748246	0.324706	0.0196279	-0.225948	0.775964	0.326118	0.138634	buffering
SLC35F3	-2.14612	3.76855e-06	-1.15986	1.78746e-05	1.20823	0.114245	-0.750126	0.0333927	abundance
COA6	-0.618661	0.0426935	-0.858168	5.10226e-05	2.62259	0.0802069	-0.76494	0.0200515	abundance
TARBP1	-0.537127	0.0648519	-0.432836	0.00329969	-0.360123	0.610182	-0.407785	0.0960865	abundance
IRF2BP2	1.33076	0.000110586	1.31479	4.46638e-06	0.310264	0.835357	1.11923	0.0238152	abundance
RBM34	0.246435	0.433924	0.553954	0.000926133	-1.04839	0.140383	0.521882	0.0435588	buffering
ARID4B	0.451011	0.102723	1.09244	0.000152247	0.604774	0.21745	1.50792	0.0605718	abundance
GGPS1	1.06846	0.00248132	0.53306	0.00211986	0.858179	0.300297	0.492485	0.111926	abundance
B3GALNT2_TBCE	0.12726	0.657371	-0.0588579	0.591593	0.143282	0.750646	-0.0892408	0.624555	background
GNG4	-2.26739	2.3252e-06	-3.22668	1.03727e-06	1.73677	0.402664	-2.01552	0.0282496	abundance
LYST	3.18457	4.05719e-09	3.04905	1.04021e-07	5.54321	0.0244009	4.1022	0.0108631	abundance
NID1	1.83173	1.68856e-05	2.25714	1.92259e-06	-0.0548436	0.976713	1.84352	0.0394217	abundance
GPR137B	2.75056	2.95739e-08	2.04254	8.00419e-07	1.35447	0.131486	1.34916	0.0308182	translation
ERO1B	0.173565	0.542041	0.700624	0.00057556	-0.238156	0.601196	0.563538	0.0447798	buffering
DOK1	0.627341	0.0472056	0.050532	0.681106	0.664558	0.273876	0.104147	0.640113	background
CFAP36	0.852219	0.00561953	0.734179	0.000210569	-0.280794	0.582926	0.459179	0.0902034	abundance
HEATR1_LGALS8	-0.99722	0.00296974	-0.773525	0.000110924	-3.26498	0.0176104	-0.908389	0.018524	abundance
MTR	-0.374219	0.200265	0.177024	0.222567	-0.211853	0.668927	0.0182367	0.939702	background
RYR2	-0.358304	0.232591	-0.219199	0.110833	-0.686745	0.211376	-0.33737	0.135639	background
CHRM3	-0.0144229	0.963209	-0.251756	0.255492	-0.0824045	0.865314	-0.268975	0.383077	background
FMN2	0.269791	0.361139	0.624657	0.00508465	0.624989	0.330587	0.75595	0.0506264	buffering
RGS7	-2.5193	5.90514e-07	-1.97997	2.40399e-06	0.302588	0.75276	-1.39995	0.0258685	abundance
FH	-0.868332	0.00439399	-0.830633	5.72757e-05	0.275615	0.637408	-0.72165	0.0334818	abundance
KMO_OPN3	-0.179934	0.535947	0.00622986	0.97294	-0.179875	0.711794	0.0031009	0.992586	background
EXO1	-3.45353	1.50768e-09	-3.15105	7.88919e-08	-8.26969	0.00297753	-4.86555	0.0070861	abundance
CEP170	0.5951	0.0416696	0.889328	0.000526964	1.1263	0.0880423	1.2769	0.0287166	abundance
AKT3_SDCCAG8	1.19311	0.000344014	0.730438	0.000300363	1.20922	0.0894801	0.741705	0.0585379	translation
ZBTB18	1.10871	0.000537034	0.631375	0.00105599	1.35486	0.0435741	1.43037	0.0211225	translation
ADSS	-0.918355	0.00368154	-0.479983	0.00241985	-0.747305	0.221286	-0.430184	0.11749	abundance
DESI2	0.493579	0.094091	0.0714438	0.539384	0.378413	0.440126	-0.0535155	0.774397	background
COX20	0.362648	0.256827	-0.0930969	0.38407	0.80502	0.173136	-0.133419	0.42875	background
ISG20	0.0545618	0.883457	-0.337427	0.0182321	0.165761	0.834981	-0.338397	0.134357	buffering
CD33	1.11264	0.000573955	0.685045	0.00723936	1.31956	0.0509189	2.16662	0.0208108	translation
EFCAB2	0.878396	0.0172752	0.185279	0.144115	0.378217	0.597817	0.0749808	0.714304	abundance
KIF26B	2.82748	2.15448e-06	3.11277	4.01153e-07	-3.67041	0.194189	2.59662	0.0132072	abundance
SMYD3	0.62403	0.0279144	0.236561	0.0547832	0.745536	0.145805	0.448541	0.131672	translation
TFB2M	-1.1826	0.000300123	-0.917853	7.06701e-05	-1.36982	0.0557951	-1.19562	0.0586783	translation
CNST	0.790941	0.00723347	0.257915	0.0303116	0.870171	0.109967	0.302321	0.148858	translation
SCCPDH	1.12003	0.000586722	1.05455	1.24758e-05	0.658825	0.416134	1.02389	0.0181809	abundance
AHCTF1	-1.29056	0.00027048	-0.728228	0.000517226	-2.35693	0.0193003	-1.23496	0.0204907	abundance
ZNF695	-2.08681	5.24296e-06	-2.23722	6.05101e-07	4.38099	0.0144487	-1.68472	0.0114811	abundance
ZNF670	-1.19274	0.000619496	-1.06076	2.68696e-05	-2.22114	0.0599593	-1.19945	0.0217592	abundance
CCDC136	1.13362	0.00113409	1.03973	2.83137e-05	1.46004	0.142318	1.07173	0.0229807	abundance
ZNF496	-0.321495	0.312412	-0.357472	0.0199367	-0.789146	0.234888	-0.414557	0.101527	background
BDNF	2.36935	6.66771e-07	1.87711	1.16201e-05	-0.327959	0.478091	0.258362	0.22455	abundance
NLRP2	-0.735646	0.012833	-0.532887	0.00198647	-1.17176	0.0631854	-0.834214	0.027358	abundance
NUP155	-1.87255	9.3905e-06	-1.41662	2.30965e-06	-11.5255	0.003886	-1.59368	0.00921555	abundance
ERMARD	0.222322	0.495925	0.197519	0.0782784	-1.06151	0.108431	0.180268	0.294061	background
SNAP23	1.20636	0.000337081	0.755422	0.000226278	0.787229	0.235631	0.547102	0.146433	abundance
TRIM58	1.22903	0.000429151	1.28224	7.01059e-06	-1.96672	0.103593	0.97371	0.0178947	abundance
OR2W3	1.91015	1.68856e-05	1.20523	2.32251e-05	-0.177872	0.850622	0.891349	0.0475477	abundance
STEAP3	-0.489852	0.0943049	-0.291113	0.0497161	-0.177915	0.728747	-0.0882763	0.702496	abundance
ZNF672	0.376951	0.245006	0.224534	0.139429	0.796511	0.168701	0.35508	0.125135	background
ZNF692	-0.694972	0.018487	-0.888643	0.000494775	-1.14326	0.0969352	-1.33702	0.0368865	abundance
PGBD2	0.143994	0.640997	-0.101687	0.372046	0.224171	0.674012	-0.113706	0.53319	background
ZMYND11	1.10814	0.000690005	0.489444	0.00301749	1.34814	0.0539457	0.697646	0.0684115	translation
DIP2C	1.26075	0.000344701	1.23653	7.05436e-06	-1.4156	0.199573	1.04983	0.0205196	abundance
LARP4B	-0.128534	0.659923	-0.183655	0.123012	0.0339027	0.942048	-0.143302	0.431177	background
GTPBP4	-1.19353	0.000556009	-1.07723	1.43896e-05	-3.17667	0.0231916	-1.20101	0.0154745	abundance
IDI1	-0.35476	0.196864	-0.399161	0.00935472	-0.26748	0.553005	-0.245626	0.295985	background
WDR37	0.882549	0.00330399	0.227902	0.043386	-1.46093	0.0354434	0.16736	0.31845	abundance
PFKP	-1.98256	1.97064e-06	-1.6806	3.33547e-06	-0.198877	0.825799	-0.845023	0.106521	abundance
PITRM1	-0.258652	0.366915	-0.277628	0.0200499	1.10939	0.095257	-0.262276	0.156677	background
AKR7A2	-1.03343	0.00127937	-0.864863	7.44178e-05	-1.77307	0.0352376	-1.05766	0.0214287	abundance
C19orf70_HSD11B1L	-0.982223	0.00390014	-0.911059	0.000284206	-2.30863	0.0233294	-1.29859	0.0175544	abundance
AKR1C2	-0.434499	0.13184	-0.58495	0.00108908	-0.197915	0.780176	-0.536326	0.0576071	abundance
AKR1C3	0.0194103	0.95113	-0.445718	0.00481414	0.0673756	0.919179	-0.446616	0.0752116	buffering
NANOS1	-2.2743	5.30092e-06	-2.81504	5.41726e-07	0.892807	0.806695	-2.46434	0.014778	abundance
LRRC37A3	1.34403	0.000107925	0.375915	0.0109112	1.43124	0.0530952	0.505371	0.319412	translation
PBX3	0.443489	0.116407	-0.083327	0.620385	0.442712	0.359394	-0.0752408	0.846505	background
NET1	-1.07236	0.000720425	-1.00724	6.14459e-05	-1.79444	0.0239776	-2.2857	0.00836524	abundance
ASB13	-0.18987	0.54205	-0.635427	0.000519122	-1.33209	0.134555	-0.66846	0.0281579	buffering
FAM208B	-0.301477	0.309618	-0.287519	0.0379459	-0.859324	0.118974	-0.401875	0.0759227	background
GDI2	-0.724687	0.0225835	-0.283843	0.025249	-0.0349305	0.959959	-0.201282	0.30459	abundance
ANKRD16_FBXO18	0.177766	0.530881	0.167823	0.121704	0.696141	0.156216	0.2239	0.205131	background
YTHDC1	-0.165859	0.60398	0.153936	0.197017	0.036606	0.948332	0.136174	0.463204	background
ATAD1	0.246377	0.446576	0.440211	0.00492336	-0.0613852	0.936882	0.425983	0.083629	background
RBM17	-0.470317	0.0925388	-0.827427	8.33078e-05	0.740059	0.14387	-0.539939	0.0370751	abundance
PFKFB3	-1.04649	0.00176939	-0.892557	0.000178049	-0.203333	0.779877	-0.624351	0.116577	abundance
PRKCQ	0.38856	0.156745	0.278511	0.10395	0.314991	0.471989	-0.80296	0.0324826	background
SFMBT2	-0.0138376	0.9666	-0.455491	0.00304037	1.2044	0.0653751	-0.452031	0.0541219	buffering
PCNX4	0.183424	0.529097	0.178151	0.123981	0.468903	0.330137	0.22476	0.226569	background
KIN	0.166372	0.564284	0.203643	0.078011	-0.351297	0.424886	0.141528	0.390853	background
TAF3	-0.115017	0.692101	0.0196387	0.891895	-0.119547	0.80068	0.073034	0.742702	background
USP6NL	0.777677	0.00803137	0.269053	0.0252126	1.18072	0.0563141	0.472993	0.0555886	abundance
PROSER2	-1.24307	0.000797371	-0.703492	0.00265214	-0.68531	0.384688	-0.386357	0.369073	abundance
UPF2	-0.0833917	0.809531	0.187613	0.215035	0.128847	0.837576	0.168419	0.44895	background
DHTKD1	-1.16559	0.000374624	-0.98225	1.84629e-05	-4.24108	0.00843635	-1.22036	0.0109073	abundance
CDC123_NUDT5_SEC61A2	-0.581989	0.0410934	-0.641797	0.00022079	0.26824	0.684682	-0.624258	0.028026	abundance
OPTN	2.27412	4.35144e-07	1.57189	2.20096e-06	-1.45827	0.058271	0.838478	0.0304979	abundance
MCM10	-4.79047	1.0844e-10	-4.71154	8.92805e-08	-1.36144	0.379649	-2.93643	0.0948924	abundance
NMU	-3.35379	6.19602e-08	-3.79434	1.82362e-06	-5.57318	0.0509189	-4.80049	0.0189188	abundance
DTD2	0.585472	0.0646379	0.462805	0.00475507	0.0014707	0.998121	0.372782	0.135563	abundance
PEX11G	1.3701	0.000192373	1.68498	1.78211e-06	5.39475	0.00759061	2.02191	0.0093502	abundance
PHYH	1.69229	9.46511e-06	1.25859	6.31005e-06	4.62911	0.00447889	1.98242	0.00765841	abundance
SEPHS1	-1.0269	0.00113791	-1.14357	9.99794e-06	-0.0999829	0.889159	-0.956845	0.0369919	abundance
PRPF18	0.362157	0.218402	0.416914	0.00839651	0.681925	0.230013	0.48494	0.0740776	background
FRMD4A	-0.752608	0.0185265	-0.521541	0.00518899	-0.584807	0.477797	-0.456848	0.195533	abundance
MSANTD4	0.849661	0.00490626	0.531665	0.00280914	0.632266	0.233407	0.22763	0.566871	abundance
FAM107B	0.825286	0.00637188	0.327995	0.0847765	0.995658	0.0850233	1.17782	0.0612783	translation
NTAN1_PDXDC1	0.649517	0.024065	0.16948	0.117756	0.405856	0.401777	0.114131	0.507677	abundance
HSPA14	-1.1927	0.000551078	-0.965862	9.22068e-05	0.397032	0.482483	-0.450765	0.126457	abundance
SUV39H2	-1.61522	3.69864e-05	-2.08039	8.10203e-07	-5.36651	0.0322853	-2.53031	0.00906337	abundance
DCLRE1C	0.435921	0.115041	0.252377	0.0791677	0.394526	0.386583	0.074372	0.795944	abundance
ACBD7	-1.01934	0.0079773	-1.84974	4.55406e-05	-0.256003	0.864424	-1.69222	0.0280465	abundance
C10orf111_RPP38	-0.188801	0.500714	-0.109051	0.309917	-0.227176	0.61314	-0.142869	0.439079	background
NMT2	0.0450372	0.883376	-0.793788	0.000142018	-0.756933	0.163419	-0.776327	0.0206964	buffering
FAM171A1	-1.59461	1.80458e-05	-2.0651	1.93803e-06	0.23738	0.64626	-0.538132	0.193342	abundance
FAM188A	0.478805	0.0948173	0.521609	0.00149075	-0.140208	0.85432	0.39628	0.0998834	abundance
C1QL3_PTER	0.629099	0.0373435	1.02889	4.95728e-05	0.277843	0.678334	0.978196	0.0227513	abundance
RSU1	-0.550384	0.0526016	-0.269401	0.0248105	-0.836365	0.285669	-0.311281	0.144422	abundance
CUBN	3.94748	1.74255e-09	3.72648	7.51333e-08	5.26996	0.315444	3.8991	0.0141922	abundance
VIM	-0.352096	0.200598	-0.207724	0.0810989	-0.414999	0.37301	-0.285271	0.205918	background
HACD1	-0.844399	0.0105145	-1.05524	3.61754e-05	-2.23325	0.159653	-1.18116	0.0153967	abundance
STAM	-0.282408	0.35865	-0.0114718	0.931014	-0.288987	0.608296	-0.0383156	0.855925	background
STRN3	0.436935	0.127162	0.639183	0.000882454	0.479434	0.377638	0.651915	0.0605525	abundance
NSUN6	-0.641764	0.0454149	-0.548851	0.00276087	-0.34249	0.706449	-0.491848	0.108824	abundance
ARL5B	0.101984	0.734927	0.572437	0.0048749	0.101672	0.851106	0.572381	0.0778345	buffering
NEBL	1.85485	1.5831e-05	1.37871	0.000110635	2.04544	0.126283	1.49719	0.0788412	translation
CASC10	-1.25853	0.00243495	-1.69779	1.34939e-05	2.52286	0.114836	-1.30168	0.0156122	abundance
SKIDA1	0.160724	0.622946	-0.589531	0.00413259	-0.182527	0.796768	-0.561864	0.0756713	buffering
MLLT10	0.240624	0.398613	-0.214217	0.0627242	0.599942	0.238562	-0.252298	0.17785	background
REV1	-0.228471	0.417558	-0.515147	0.00119145	0.0911528	0.856058	-0.475905	0.0533187	buffering
BMI1_COMMD3_COMMD3-BMI1	0.42467	0.184857	0.354269	0.00968545	-0.569553	0.38658	0.30911	0.133629	background
PIP4K2A	1.03711	0.000975167	0.785312	7.68929e-05	2.91291	0.00975432	1.19568	0.0106255	abundance
MSRB2	2.28889	2.01845e-06	0.981612	0.000229159	1.63244	0.108874	0.680377	0.183413	translation
OTUD1	1.71455	1.58982e-05	1.40917	2.87053e-05	0.523096	0.469163	0.683866	0.201699	abundance
KIAA1217	0.0376603	0.908725	0.196417	0.184066	-0.00841358	0.988231	0.193427	0.405855	background
ARHGAP21	0.974816	0.0020383	0.607925	0.000523603	1.93279	0.0238618	0.861953	0.0200578	abundance
THNSL1	-0.657859	0.0391039	-0.309819	0.0927661	-0.62843	0.328866	-0.282587	0.442751	abundance
GPR158	1.44065	3.94169e-05	1.41358	6.06207e-06	2.23476	0.0149554	3.7484	0.00599206	abundance
ABI1_PDSS1	-0.0894737	0.769301	-0.0714828	0.504298	0.0913703	0.852958	-0.0522571	0.751345	background
ANKRD26	0.22402	0.447563	1.42084	8.31329e-05	0.123125	0.853485	1.3983	0.021625	buffering
YME1L1	0.0701782	0.825299	0.181946	0.154703	0.202863	0.704869	0.192208	0.337594	background
MASTL	-1.54605	7.86708e-05	-1.38816	2.35184e-06	-8.1026	0.00581133	-1.42884	0.00970655	abundance
ACBD5	0.608642	0.0351622	0.42323	0.00974762	0.675853	0.205802	0.49067	0.14383	abundance
RAB18	0.506823	0.115459	0.595194	0.00162977	0.399809	0.588895	0.583	0.0619387	abundance
ZNF43	-0.745638	0.0183036	0.18379	0.193929	-0.827717	0.180868	0.266638	0.343595	background
NFKBID	-1.52	9.37994e-05	-2.04689	0.000226725	-2.96574	0.00940939	-4.19638	0.00534013	abundance
MPP7	-0.585405	0.203608	0.59928	0.00397219	-0.191109	0.866843	0.578369	0.0791893	buffering
WAC	0.451973	0.118351	0.300831	0.0263266	0.372995	0.467531	0.275818	0.231178	abundance
SVIL	2.50713	2.49086e-07	2.30899	4.03471e-07	1.28051	0.631616	2.15462	0.0254987	abundance
MTPAP	-0.414497	0.151354	-0.528309	0.00159908	-1.45479	0.0392604	-0.696894	0.0234225	background
ZNF438	0.478971	0.0929953	-0.198209	0.0953104	0.550919	0.278698	-0.232678	0.235204	background
TBCEL	1.807	8.21959e-06	1.49023	2.87714e-06	2.99841	0.0869632	1.63112	0.0168785	translation
ARHGAP12	-0.622527	0.0385672	-0.67605	0.000293994	-1.18478	0.185928	-0.728569	0.0300256	abundance
KIF5B	-0.655956	0.0304362	0.149191	0.301915	-0.532772	0.307766	-0.0750763	0.767898	background
EPC1	0.761244	0.0121896	0.874461	6.30155e-05	-0.977371	0.106442	0.664077	0.0280379	abundance
CCDC7	0.56035	0.162502	0.942961	5.6215e-05	-2.76587	0.186093	0.895897	0.0177879	buffering
PDGFD	0.868407	0.00540371	0.288917	0.20414	0.837781	0.148859	0.101893	0.830098	translation
ZCRB1	0.877871	0.00557395	0.323414	0.0237878	0.501685	0.339914	0.113943	0.626497	abundance
NRP1	0.890228	0.00619141	1.31012	2.89176e-05	2.09049	0.0438013	1.59004	0.0176025	abundance
PARD3	0.569801	0.0437637	0.25374	0.0338575	0.979351	0.0852904	0.420207	0.073446	abundance
CUL2	-0.482735	0.139902	-0.0550506	0.67725	-0.556566	0.36741	-0.132181	0.540107	background
CREM	0.0758406	0.807234	0.192861	0.0847765	0.00277513	0.995102	0.191789	0.275949	background
WBSCR27	-0.834911	0.0196046	-1.26534	8.35244e-06	-5.33663	0.00950919	-1.37845	0.0106345	abundance
CCNY	0.34676	0.210689	0.0556603	0.581711	0.088179	0.851095	0.0117432	0.944949	background
FZD8	-2.58982	8.08293e-07	-2.24807	7.32408e-07	5.1441	0.00506196	-1.52122	0.00944588	abundance
ANKRD30A	-1.91199	0.0111334	-0.134722	0.351081	-0.710367	0.169163	0.0777762	0.628541	background
ZNF248	0.828891	0.0111418	0.4472	0.00433589	-0.291884	0.586807	0.248866	0.218757	abundance
ZNF25	1.58511	1.87149e-05	1.46763	2.36357e-06	3.04275	0.012142	1.71285	0.0102106	abundance
ZNF33A	-0.185106	0.547722	0.0146239	0.903872	-0.217074	0.654569	0.0647749	0.707163	background
ZNF37A	0.322614	0.241559	0.300186	0.0750726	0.249874	0.574732	-0.0791935	0.753401	background
GATS_STAG3	1.04388	0.00123067	0.895308	0.000198095	0.395857	0.51567	0.431254	0.332846	abundance
LENG8_LENG9	-0.0434235	0.88552	0.213373	0.214634	0.0514689	0.910143	0.149244	0.469945	background
PCDHB6	0.63111	0.0574044	0.96758	9.18775e-05	-1.09356	0.248984	0.838636	0.0267873	abundance
PDZRN3	3.04529	4.74002e-08	3.12276	5.96421e-08	-12.0898	0.0267539	2.94856	0.00723621	abundance
BMS1	-0.734102	0.0140827	-0.559097	0.00232131	-1.43002	0.0385632	-1.03604	0.0154558	abundance
CSGALNACT2	1.03316	0.00139932	0.746014	0.000926154	0.661171	0.236096	0.362074	0.287686	abundance
RASGEF1A	3.34573	1.94491e-09	3.35571	2.4338e-07	2.92355	0.0276155	2.20655	0.0441145	abundance
HNRNPF	-1.48526	4.63775e-05	-0.919267	2.75646e-05	0.115213	0.906537	-0.840376	0.0220519	abundance
ZNF485	-0.278058	0.323027	-0.453022	0.0268593	-0.447529	0.340223	-0.729984	0.0573446	background
RASSF4	1.33759	9.46628e-05	1.09877	1.89647e-05	0.676498	0.273078	0.570164	0.118761	abundance
C10orf10	2.80308	4.25052e-08	2.79162	4.10724e-07	7.0657	0.00848599	4.506	0.00676127	abundance
C10orf25_ZNF22	0.0396427	0.919793	0.0354258	0.763257	-0.0385157	0.957152	0.032358	0.860347	background
MARCH8	0.606934	0.0321745	0.210974	0.0643657	0.46122	0.332564	0.130914	0.470014	abundance
ZFAND4	0.487465	0.120314	0.220587	0.105395	0.84119	0.173035	0.329993	0.155605	abundance
FAM21C	0.710363	0.0161908	0.710733	0.000156809	2.26658	0.018567	0.865655	0.0168033	abundance
AGAP4	0.359773	0.250655	-0.491849	0.0819048	0.0552369	0.921425	-0.203026	0.558352	background
SYT15	1.76262	8.19609e-06	0.979487	0.000443382	1.97988	0.0510258	1.38146	0.0885406	translation
ZNF488	0.466564	0.143901	-0.100471	0.636234	0.578857	0.2451	-0.450149	0.0893415	buffering
MAPK8	-0.210984	0.514752	-0.372233	0.00913893	0.440919	0.529445	-0.349781	0.11132	background
PAAF1	0.417629	0.131572	0.401292	0.00407521	-0.130027	0.799921	0.259914	0.172799	abundance
GLOD4_MRM3	-1.11478	0.000537396	-1.05548	1.25834e-05	-0.904549	0.325575	-1.02795	0.0182243	abundance
PTRH2_VMP1	-0.0645177	0.841912	0.166164	0.347443	-0.189908	0.713564	0.200389	0.414494	background
NEPRO	0.708898	0.0212402	0.829786	0.000147979	-0.0652092	0.922667	0.709726	0.0458492	abundance
ERCC6_PGBD3	0.337807	0.250285	0.322399	0.0811848	0.436036	0.443126	0.409666	0.241637	background
FAM131B	0.86468	0.0044153	0.446185	0.00468874	1.26062	0.0521759	0.832688	0.0223634	translation
ARPP21	-1.95069	4.90038e-05	-1.95501	0.000246902	-3.4435	0.0698741	-2.94744	0.0302749	abundance
OGDHL	0.093983	0.754676	-0.218299	0.34788	0.1061	0.836942	-0.236509	0.527681	background
PARG	0.374884	0.205864	0.216911	0.0797048	0.681314	0.253933	0.277665	0.18329	background
TIMM23B	-1.10397	0.000545127	-0.871782	3.69904e-05	-0.73724	0.26184	-0.811499	0.023773	abundance
NCOA4	0.669874	0.0246622	0.897409	6.29076e-05	0.431938	0.736649	0.866359	0.0318045	abundance
TIMM23	-1.07622	0.000914001	-1.07905	1.13984e-05	1.68307	0.225014	-0.920577	0.020123	abundance
AGAP6	0.315048	0.25121	-0.819124	0.00209812	0.195477	0.664146	-0.100005	0.724283	background
HMMR	-3.20115	1.08494e-07	-2.64189	3.54705e-06	-2.31582	0.148996	-2.33804	0.0560392	translation
LUZP1	0.126388	0.690305	0.146542	0.204257	0.448402	0.396182	0.167069	0.352048	background
NAT1	0.526996	0.110355	0.669134	0.00113688	-1.01925	0.11643	0.493219	0.0550735	abundance
SGMS1	-0.257052	0.356456	-0.154091	0.153077	-0.082292	0.86275	-0.116053	0.488351	background
PRKG1	3.75406	8.44216e-10	4.48688	6.80396e-07	3.52656	0.0913846	3.86448	0.111762	abundance
CSTF2T	-0.187994	0.518738	0.194823	0.123168	-0.33404	0.494092	0.241934	0.244723	background
1	-2.52249	6.06321e-07	-1.50477	6.64368e-06	-5.97596	0.00680361	-2.11374	0.0105983	abundance
TRIP4	-0.0510548	0.879466	0.36281	0.0206463	-0.0729647	0.911699	0.363411	0.142683	buffering
ACP5	0.396282	0.161075	0.562724	0.00193896	0.630538	0.243027	0.66343	0.0453175	background
NDUFA10	0.472136	0.0889188	0.240482	0.086511	0.325186	0.458424	-0.447578	0.0860041	abundance
HDAC9	2.82059	3.63123e-08	2.72093	1.06049e-06	1.42007	0.388354	1.65329	0.242547	abundance
FIGNL1	-2.10975	1.34641e-06	-2.04631	1.26574e-06	-3.11434	0.0434251	-2.34683	0.0369848	abundance
GBGT1	0.0736158	0.81101	-0.0104515	0.937168	0.068697	0.891835	0.00340124	0.987604	background
ZWINT	-3.50517	1.8256e-09	-3.49028	5.26631e-08	-6.14678	0.0533923	-3.79457	0.00978017	abundance
IPMK	0.0751209	0.812508	0.143533	0.400704	0.0280317	0.957674	0.12432	0.639162	background
CISD1	-0.554166	0.0699101	-0.482317	0.00340824	0.283538	0.653193	-0.339463	0.141849	abundance
UBE2D1	0.413218	0.183434	0.715619	0.00241239	0.680047	0.377638	0.783629	0.0596077	buffering
TFAM	-1.08131	0.00202993	-0.732938	0.000465784	-0.887981	0.229497	-0.691735	0.0838686	abundance
BICC1	0.134804	0.649899	0.0217152	0.901424	0.149877	0.742835	0.158398	0.439755	background
CCDC6	0.0171766	0.957814	-0.226419	0.084538	-0.213331	0.684506	-0.221676	0.263202	background
ANK3	3.52462	1.55499e-09	3.71165	5.89667e-08	9.5389	0.00880236	5.54606	0.0080915	abundance
TGOLN2	0.717146	0.0178875	0.792889	0.000154743	-0.253379	0.825639	0.627766	0.0543856	abundance
DCTPP1	-2.42614	2.30843e-07	-2.21279	7.3296e-07	-3.02629	0.0680765	-2.39273	0.0279846	abundance
RHOBTB1	2.81332	2.49757e-08	2.08248	5.16267e-07	-1.42954	0.0716163	0.965925	0.0311877	abundance
ARID5B	1.13771	0.000758049	1.35473	4.54801e-05	2.5654	0.0194206	2.19631	0.0110094	abundance
CDKN2AIPNL	-0.0874518	0.803418	-0.619023	0.000610604	-0.788769	0.530786	-0.624261	0.0334896	buffering
DPH6	-0.992419	0.00796566	-0.447025	0.00824473	0.540686	0.24379	-0.158271	0.342482	abundance
ZNF365	0.331334	0.23766	-0.193231	0.111604	0.112604	0.818474	-0.0603407	0.740003	background
FKBP7	1.89503	1.50267e-05	1.70256	2.98754e-06	4.6183	0.0378223	2.01578	0.015424	abundance
TMEM167A_XRCC4	1.00735	0.00338225	0.771753	0.000158734	0.691027	0.389174	0.744116	0.0372034	abundance
NRBF2	2.27003	2.19877e-07	2.05271	6.40202e-07	1.75409	0.0422939	1.44621	0.0327506	abundance
JMJD1C	0.474667	0.136515	1.02953	9.71421e-05	2.45911	0.0220942	1.2057	0.0123086	abundance
REEP3	0.175063	0.604988	0.362228	0.019637	0.233705	0.746313	0.365482	0.139727	background
AATK_BAIAP2	1.01786	0.0044755	0.697533	0.000878885	1.58858	0.105538	0.810978	0.0478229	translation
DNAJC12	0.807535	0.0293174	0.732498	0.000322113	2.71071	0.0506785	0.832057	0.0235203	abundance
SIRT1	0.120337	0.701638	0.403113	0.0126411	0.076775	0.897243	0.399842	0.118575	buffering
HERC4	0.0532947	0.87582	0.533619	0.00353533	0.281993	0.762263	0.537981	0.0643175	buffering
HNRNPH3_PBLD	-1.56379	5.50781e-05	-1.05042	8.43755e-05	-1.65848	0.164774	-1.08652	0.0624258	abundance
RUFY2	0.120001	0.7001	0.370495	0.0256971	0.27157	0.622455	0.389568	0.140176	background
PYCR1	-1.75979	6.7978e-06	-1.47961	3.14335e-06	-2.84175	0.0170397	-1.75497	0.0176833	translation
CCAR1	-0.504674	0.105128	0.225278	0.151014	-0.12908	0.788748	-0.0260487	0.890369	background
TPPP3	0.895858	0.0128448	1.15013	0.00045394	-0.35993	0.663536	0.776916	0.0901717	abundance
DDX21	-1.11729	0.00153792	-0.670245	0.00102447	-2.05295	0.0332768	-0.951759	0.0360938	abundance
KIAA1279	-0.381375	0.166745	-0.283585	0.0290646	-0.322593	0.476596	-0.217792	0.294044	background
VPS26A	-0.00656727	0.985291	0.349393	0.0576432	0.182238	0.811117	0.348459	0.22013	background
SUPV3L1	-0.715036	0.0172512	-0.81056	0.000101426	1.25752	0.0567641	-0.556028	0.0382054	abundance
HKDC1	2.09906	7.77624e-07	2.32844	3.00004e-07	-0.544534	0.508156	1.65727	0.022309	abundance
DMTF1_TMEM243	-0.303538	0.314681	-0.321369	0.0170277	0.589608	0.253165	-0.249061	0.187099	background
PAPOLG	0.716774	0.0223484	0.677302	0.000755879	1.74858	0.0468762	0.90667	0.0265639	abundance
ADCY1	-1.37785	0.000336435	-1.76752	2.31175e-05	-0.46351	0.806401	-1.45622	0.06291	abundance
KNSTRN	-1.33648	9.43472e-05	-1.92851	6.20828e-07	-2.33702	0.0658266	-2.24354	0.0128484	abundance
MIGA2	-0.890596	0.0066377	-0.942179	2.81147e-05	-5.03631	0.00581133	-1.05326	0.0126112	abundance
BOK	-1.14323	0.00275819	-1.67432	7.54339e-06	-5.5505	0.00390072	-2.09568	0.00749348	abundance
C20orf24_SLA2_TGIF2_TGIF2-C20orf24	-0.749146	0.0136779	-0.686959	0.000826587	-1.34955	0.0825989	-0.972684	0.0349364	abundance
FAM160A2	-0.914494	0.00509705	-0.606431	0.00190184	-1.19323	0.10358	-0.719087	0.0774894	translation
TRIM56	0.533547	0.0892257	0.534494	0.00147193	-0.181306	0.808174	0.477807	0.0684943	abundance
TSPAN15	2.28986	5.3169e-07	2.39607	1.32431e-06	5.08739	0.00658644	3.78984	0.00921555	abundance
COL13A1	-5.92775	1.3981e-10	-4.55306	1.22512e-06	-3.32324	0.181166	-2.79847	0.197629	abundance
COL12A1	0.151203	0.659508	0.71475	0.000951107	1.29569	0.0895327	0.755057	0.02843	buffering
COL11A1	2.69497	4.70765e-08	4.21217	1.96006e-06	2.94967	0.0187558	4.90561	0.0477233	abundance
AIFM2_H2AFY2	-0.704604	0.0158894	-0.243608	0.0754433	-0.665631	0.205839	-0.160313	0.612941	abundance
TYSND1	-1.0869	0.0012806	-1.278	2.85742e-05	-2.82189	0.0142589	-1.80056	0.0114403	abundance
APIP_PDHX	-0.10695	0.718738	-0.154802	0.248799	0.0133153	0.976917	-0.100571	0.608062	background
LRRC20	-0.432068	0.148312	-0.522527	0.00359643	-0.605539	0.304322	-0.56198	0.0783357	abundance
SIGMAR1	-1.15847	0.00043423	-1.31847	1.41814e-05	-2.10525	0.0473772	-1.94725	0.0260308	abundance
MTCH1	-0.611284	0.0466869	-0.688943	0.000366509	-2.58869	0.0118872	-0.898721	0.0142693	abundance
EIF4EBP2	1.00193	0.00117705	0.477023	0.00178135	1.05883	0.0742143	0.67604	0.042187	translation
PALD1	-2.28789	2.01461e-06	-2.32818	3.17296e-07	-9.96359	0.00609625	-2.69041	0.00836524	abundance
UBE2E3	0.229782	0.439731	-0.0840513	0.415763	0.617207	0.234888	-0.109028	0.506526	background
SGPL1	0.304964	0.267129	0.0973998	0.342369	0.152309	0.732639	0.0249724	0.880855	background
PCBD1	0.335922	0.309998	-0.0891344	0.470492	0.325921	0.63044	-0.0862038	0.671153	background
UNC5B	-0.420526	0.207528	0.053797	0.690827	-0.576239	0.229288	0.192526	0.269606	background
SLC29A3	0.0673078	0.819866	0.221702	0.177748	0.0138281	0.975086	0.0726453	0.731346	background
PSAP	1.6839	2.67266e-05	2.1317	2.91926e-07	-8.94616	0.0189207	1.95002	0.00836524	abundance
CHST3	2.05764	3.00838e-06	2.18544	2.51714e-07	-11.1822	0.134711	2.00269	0.00836524	abundance
ANAPC16_ASCC1	0.625612	0.0316952	0.226306	0.0485602	0.246742	0.709734	0.182827	0.305752	abundance
DDIT4	0.0898894	0.808332	-0.122185	0.267104	0.406466	0.557181	-0.126458	0.465888	background
DNAJB12	0.25653	0.371405	0.387519	0.0128086	0.560328	0.312583	0.487745	0.0760647	background
MICU1	0.0524654	0.861807	-0.264914	0.0367957	0.163599	0.733348	-0.276514	0.168783	background
MCU	-0.381995	0.181392	-0.480541	0.00235851	0.20112	0.773324	-0.387476	0.106153	background
P4HA1	0.310819	0.324901	0.465583	0.00354124	0.696524	0.471989	0.487781	0.0627937	background
NUDT13	1.13399	0.000521431	0.736399	0.000213308	0.753703	0.212035	0.53143	0.119683	abundance
ITPA_SLC4A11	-0.791303	0.00901915	-0.363159	0.0138904	-0.959642	0.130544	-0.48517	0.12642	translation
ECD	-0.715891	0.0273063	-0.307166	0.0146349	-1.61476	0.0721272	-0.342155	0.104923	abundance
DNAJC9_FAM149B1	-0.528139	0.0732491	-0.657454	0.000499843	0.135541	0.833255	-0.553454	0.0663856	abundance
MRPS16	-0.320601	0.266396	-0.246072	0.0439228	-0.745257	0.180868	-0.306514	0.137699	background
PPP3CB	0.493778	0.104206	0.423645	0.00345223	1.85646	0.0759677	0.496752	0.0464986	abundance
USP54	0.373018	0.180554	0.0832783	0.442818	0.335972	0.470892	0.0414478	0.825121	background
AGAP5	0.611769	0.0399428	-0.576263	0.0408997	0.497194	0.378171	-0.269279	0.59632	background
SEC24C	-0.411089	0.160212	-0.00923894	0.936947	-0.399052	0.430986	0.0500885	0.789986	background
FUT11	0.337135	0.255304	0.430353	0.00247949	-1.72366	0.0474401	0.398206	0.0676344	background
CHCHD1	-0.306391	0.361022	-0.547954	0.000951278	2.23635	0.0943053	-0.504067	0.0427102	background
ZSWIM8	0.860784	0.012833	1.19018	1.3476e-05	-3.77807	0.00837734	0.993915	0.0131787	abundance
NDST2	1.03074	0.0010786	0.843011	5.5578e-05	1.68898	0.0421181	0.987623	0.0185458	abundance
CAMK2G	-0.385814	0.169241	-0.28481	0.0416975	-0.2243	0.653359	-0.145866	0.493594	background
VCL	0.522298	0.110663	0.9561	6.36348e-05	1.41621	0.186482	0.995676	0.0180833	abundance
AP3M1	0.749364	0.0168666	0.798836	0.000231104	0.973375	0.328743	0.839153	0.0394269	abundance
ADK	-0.707349	0.029566	-0.484447	0.00162669	-0.645288	0.428227	-0.48181	0.0571373	abundance
KAT6B	1.04933	0.00180662	0.703627	0.000400715	2.82315	0.0104871	1.10578	0.0116634	abundance
SAMD8	1.46299	9.49552e-05	1.3424	4.77136e-05	1.76357	0.124755	1.50528	0.0664008	abundance
VDAC2	-0.993971	0.00163803	-0.706345	0.000143094	1.78467	0.0252801	-0.465773	0.0485249	abundance
PQLC1	0.13989	0.670353	-0.392665	0.00592411	-1.42018	0.0468762	-0.366837	0.0823983	buffering
COMTD1	-1.77632	4.52374e-05	-1.91774	3.80783e-06	-1.69838	0.170017	-1.9061	0.0198157	abundance
ZNF503	1.26917	0.000392506	1.49769	2.92416e-05	-0.563284	0.333463	0.700749	0.0900897	abundance
C10orf11	2.4688	1.48576e-07	2.30835	2.51714e-07	-3.45167	0.0300574	1.71153	0.0148892	abundance
KCNMA1	1.00958	0.00141139	0.484936	0.0118413	0.873966	0.129983	0.0616029	0.865418	translation
TTF2	-1.53717	4.27494e-05	-1.3798	7.16271e-06	-3.52403	0.014266	-1.83783	0.0120921	abundance
POLR3A	-0.612303	0.0347716	-0.606512	0.000324268	0.0478865	0.947692	-0.587455	0.0317608	abundance
RPS24	-0.975089	0.0143636	-0.024401	0.830875	-1.02991	0.228784	-0.0680266	0.720536	background
ZMIZ1	-0.160843	0.642701	0.219288	0.171496	-0.333923	0.612043	0.244417	0.330843	background
PPIF	-0.689217	0.0212018	-0.777779	9.1082e-05	-2.16172	0.0769936	-0.860115	0.0188026	abundance
ZCCHC24	-0.190357	0.539801	-0.668615	0.000185679	1.65047	0.100656	-0.662046	0.023827	buffering
EIF5AL1	-1.73916	1.15533e-05	-1.70272	1.46289e-06	0.0860615	0.96444	-1.47048	0.0183796	abundance
COL21A1	5.11678	4.67573e-11	6.402	3.14054e-08	10.0259	0.0167481	8.70911	0.0102087	abundance
NUTM2B	1.79094	1.36585e-05	1.84841	2.52537e-05	1.21893	0.273876	1.42228	0.107067	abundance
WARS	0.169567	0.560473	0.0353943	0.726492	0.344353	0.469834	0.0412064	0.798043	background
TMEM254	0.367976	0.180442	0.156714	0.222735	0.280166	0.523121	-0.327208	0.125882	background
ANXA11	-0.181209	0.557319	-0.30612	0.0203334	0.201833	0.766722	-0.288125	0.159262	background
FAM213A	0.493213	0.0887267	-0.0847772	0.404977	0.225915	0.647799	-0.0665779	0.681043	background
TSPAN14	-0.818576	0.00713663	-1.10234	1.21229e-05	1.60019	0.0627474	-0.904912	0.0182292	abundance
GHITM	-0.52167	0.080098	-0.0743942	0.462275	-0.731289	0.256174	-0.080965	0.616991	background
CCSER2	0.467497	0.124033	0.263918	0.0421659	0.866066	0.190517	0.332649	0.133615	abundance
WAPL	0.203999	0.490865	0.277487	0.0418235	0.366961	0.473354	0.30702	0.169035	background
BMPR1A	0.608914	0.0420434	0.404898	0.00428254	0.976879	0.18484	0.438653	0.0707058	abundance
MCM9	-0.444075	0.115628	-0.292271	0.0322802	-0.0210894	0.961522	0.00279718	0.987604	abundance
SNCG	-0.963952	0.00762856	-2.20821	1.11629e-05	-0.644958	0.677891	-2.14587	0.0154745	abundance
ADIRF_AGAP11	0.378449	0.205419	0.0079907	0.950741	0.371204	0.482342	-0.0518817	0.795366	background
GLUD1	-0.775272	0.00857298	-0.455271	0.00176022	0.764996	0.138482	-0.27258	0.152498	abundance
FAM35A	-0.0358873	0.925075	0.0352736	0.781839	-0.0532956	0.941508	0.0364313	0.857328	background
NUTM2A	1.92969	5.95071e-06	1.82132	1.1637e-06	1.29625	0.314466	1.7601	0.013684	abundance
MINPP1	0.18395	0.511795	0.678568	0.000257466	0.793159	0.121641	0.868123	0.0150401	buffering
PAPSS2	-1.23865	0.000304259	-0.819815	0.000944507	-1.1772	0.0927321	-0.732642	0.306539	translation
KLLN	1.74846	1.49912e-05	1.47351	2.15111e-06	8.09332	0.00612923	1.73231	0.00889677	abundance
PTEN	1.4293	6.18215e-05	1.45233	4.84136e-06	0.539204	0.377475	1.12413	0.0406274	abundance
BAG4_LSM1	-0.0283456	0.928427	0.0248351	0.810999	-0.140371	0.763235	0.0291264	0.857821	background
STAMBPL1	-1.25084	0.000226277	-1.46831	3.3105e-06	0.983766	0.121797	-0.981605	0.0367973	abundance
ACTA2	1.8517	3.3013e-06	1.55656	4.57244e-06	1.59347	0.0594715	1.3598	0.101005	translation
FAM168B	-0.191472	0.501064	-0.187843	0.102471	-0.22861	0.625098	-0.196743	0.287947	background
LIPA	0.63904	0.0244979	0.824606	0.000100076	0.534993	0.44969	0.746707	0.045284	abundance
IFIT2	2.40044	2.61387e-07	2.38973	1.56315e-06	-0.271642	0.626092	0.653111	0.0966672	abundance
SLC9B2	0.026633	0.929996	0.087812	0.431262	-0.0229323	0.959764	0.0801047	0.646378	background
IFIT3	1.61221	5.65404e-05	1.8273	2.54795e-06	1.55096	0.415357	1.81841	0.016282	abundance
IFIT1	0.247098	0.407933	0.341766	0.0199133	0.962404	0.0832967	0.456478	0.0493096	background
IFIT5	-0.310957	0.343175	0.119192	0.303978	-0.341861	0.601123	0.123056	0.510676	background
PAX3	0.0135919	0.966424	-0.1114	0.317394	-0.196784	0.688746	-0.10881	0.525223	background
PANK1	0.392193	0.184927	0.223304	0.112247	0.00262931	0.994695	0.0234645	0.891595	background
KIF20B	-2.76334	7.38239e-07	-1.50462	4.31329e-05	-4.01146	0.0301168	-1.93272	0.0403197	translation
HTR7	-1.04128	0.00133832	-0.922037	0.000184877	-0.562078	0.389549	-0.614188	0.256783	abundance
RPP30	-0.994825	0.00404639	-0.955011	5.53562e-05	1.92936	0.0826593	-0.710252	0.027436	abundance
ANKRD1	-2.93548	1.90221e-08	-2.59092	1.55407e-06	-4.33459	0.0109707	-4.034	0.0159246	translation
PCGF5	1.80747	3.03859e-05	1.70723	2.67444e-05	1.24498	0.321657	1.49776	0.0654925	abundance
HECTD2	1.51993	0.00014157	1.27158	1.00292e-05	0.361194	0.917553	1.17809	0.0250252	abundance
C2CD5	0.587269	0.0509037	0.480932	0.0102629	0.383648	0.491773	0.35752	0.287958	abundance
TNKS2	0.630767	0.0290909	0.82531	0.000223935	1.00956	0.153895	1.04612	0.0376661	abundance
FGFBP3	0.824381	0.006935	0.722316	0.00272213	1.15916	0.0735826	1.28098	0.0565114	abundance
BTAF1	-0.251882	0.421696	0.149226	0.197319	0.10794	0.85127	0.111907	0.52568	background
CPEB3	1.54906	4.09979e-05	1.79831	1.12987e-05	2.62762	0.0435741	2.52485	0.0280162	abundance
MARCH5	-0.105526	0.722639	0.150041	0.286622	-0.0933377	0.855431	0.142789	0.53407	background
IDE	0.0696788	0.835253	0.338678	0.0247639	0.697061	0.222486	0.359289	0.107818	buffering
KIF11	-3.40597	1.38566e-08	-2.471	1.08156e-06	-8.25362	0.00397411	-3.87515	0.00765841	abundance
HHEX	-1.88545	2.65136e-06	-2.02221	8.64461e-07	0.354729	0.737928	-0.932851	0.0610815	abundance
ZBED5	0.322232	0.328391	0.71097	0.000283897	-0.419793	0.656415	0.69206	0.0290573	buffering
GREB1L	-1.86047	1.52279e-05	-1.64465	2.77815e-06	-0.758891	0.560703	-1.53266	0.015952	abundance
HRAS	-1.16334	0.00142384	-1.63918	5.33997e-06	-3.44273	0.0735514	-1.88629	0.0119982	abundance
BNC2	0.472954	0.0930953	0.121501	0.343805	0.492498	0.310741	0.182695	0.508915	background
BCL2L1	-0.852244	0.00403412	-1.00472	8.22359e-05	-0.934057	0.0982778	-2.00562	0.026186	abundance
EXOC6	-1.37546	0.000533445	-0.927243	4.15916e-05	-2.98414	0.229497	-0.991451	0.0185501	abundance
PPM1L	2.21831	2.63791e-06	2.11384	2.41071e-06	3.47715	0.0587712	2.38787	0.0242016	abundance
SMIM14	3.22054	5.42428e-09	2.85721	9.1427e-07	2.82198	0.127091	2.37678	0.136415	translation
MYOF	-0.377827	0.208174	-0.413939	0.00549405	-1.26667	0.0661269	-0.49751	0.0502705	background
CEP55	-3.48879	8.6439e-09	-3.33714	4.87793e-07	-4.96014	0.0348687	-3.89917	0.0287181	abundance
CDC14B	1.1061	0.000779568	0.44229	0.00474184	1.73123	0.0451339	0.848902	0.0271408	abundance
PIR	-1.0662	0.000905065	-0.606416	0.000468423	-1.42153	0.0750642	-0.712849	0.0517185	translation
SRP14	1.17246	0.00063799	0.701341	0.000150158	-0.210169	0.936774	0.64408	0.0325166	abundance
ALKBH6	-0.46165	0.114679	-0.696728	0.00310945	-0.395096	0.495513	-0.653202	0.124679	abundance
HLTF	-0.851512	0.0156283	-0.0868103	0.554998	-0.969056	0.165637	-0.262368	0.332571	background
SLC35G1	-0.564373	0.0504357	-0.557264	0.000672204	0.786218	0.149244	-0.427705	0.0679693	abundance
PLCE1	1.53022	4.06406e-05	1.36316	2.59399e-05	2.80449	0.0174729	2.22015	0.0117458	abundance
NOC3L	-1.64625	6.62689e-05	-1.12755	1.64192e-05	-1.29739	0.295803	-1.10216	0.0223822	abundance
TBC1D12	0.375453	0.17945	0.320201	0.0249641	0.467809	0.378073	0.391373	0.131189	background
IFT80_SMC4	-1.18687	0.0014201	-0.479582	0.00926959	-1.04492	0.176862	-0.419005	0.25008	abundance
MRPS24_URGCP_URGCP-MRPS24	-0.637719	0.0368916	-0.551199	0.00079772	-2.43555	0.0202657	-0.664621	0.0267134	abundance
HARS_HARS2	-0.680274	0.017502	-0.477572	0.00126333	-2.58992	0.0119926	-0.636054	0.0248859	abundance
RMDN2	1.0058	0.00655552	1.70268	3.24991e-06	4.25264	0.0328845	1.86493	0.00965696	abundance
WARS2	0.113959	0.696261	-0.111272	0.385257	0.0948074	0.847356	-0.0920178	0.656189	background
SORBS1	2.23085	3.99905e-07	1.81789	7.76814e-07	-1.04269	0.319341	1.27738	0.0215777	abundance
KDM8	-0.449159	0.148311	-0.259687	0.1295	-0.0870175	0.863902	-0.0163993	0.939955	abundance
ZNF566	-0.184129	0.544014	-0.147609	0.469052	-0.195858	0.715983	-0.1659	0.629765	background
ALDH18A1	-0.427816	0.130237	-0.131676	0.231744	-0.680199	0.181166	-0.249053	0.192691	background
TCTN3	0.395429	0.147819	0.223307	0.0528695	0.423163	0.34476	0.350717	0.107597	abundance
SSX2IP	0.657478	0.0534201	1.08834	0.000198267	0.446595	0.616551	1.05652	0.0330294	abundance
GAS2L3	-0.877691	0.00452808	-0.600963	0.00054006	-0.819652	0.16124	-0.588778	0.0865054	abundance
NUP35	-1.98711	9.31459e-06	-1.50751	7.86227e-06	-1.85512	0.471765	-1.48574	0.0333836	abundance
ABCC4	-0.0715585	0.814227	0.0736554	0.519004	0.0335361	0.942375	0.047142	0.78313	background
PHKA2	0.16092	0.575378	0.558447	0.000939148	0.814439	0.132955	0.630825	0.02843	buffering
CCNJ	-0.377068	0.173734	-0.608002	0.000307877	-1.01592	0.0877846	-0.624848	0.0272176	background
ZNF518A	0.284288	0.399734	0.941777	0.000148114	-0.79987	0.314466	0.899046	0.0230197	buffering
BARD1	-2.58148	1.35805e-06	-1.39759	3.4119e-06	-2.68045	0.709435	-1.40062	0.0159055	abundance
DTX3	0.847075	0.00588948	0.466913	0.00399899	1.36339	0.0522474	0.764281	0.0510938	abundance
TMEM117	2.05303	1.34263e-06	1.83577	1.04042e-06	-0.252412	0.80301	1.3613	0.039829	abundance
SCAF8	-0.0500981	0.883124	0.0222704	0.839533	0.0296401	0.954502	0.015032	0.930983	background
NUCKS1	-0.535439	0.0654111	-0.656009	0.000482467	-0.739018	0.202419	-0.696816	0.0369417	abundance
TLL2	3.01336	5.77118e-08	2.93036	1.57614e-05	1.00066	0.431751	0.429439	0.702911	abundance
TM9SF3	-0.144329	0.662894	0.37542	0.0289957	0.0955007	0.885745	0.35301	0.180557	background
LCOR	0.14412	0.639614	0.101603	0.438759	0.181001	0.734979	0.116514	0.579098	background
C10orf12	0.0471294	0.883127	-0.450402	0.00447667	-0.0597291	0.915145	-0.448209	0.0739979	buffering
ARHGAP19	-1.32731	0.000102482	-1.75182	9.83825e-07	0.577882	0.438992	-1.19852	0.034298	abundance
FRAT1	0.667698	0.0631517	0.169567	0.124795	1.47246	0.093236	0.197917	0.271412	abundance
FRAT2	-0.25639	0.442484	-0.493006	0.00695584	-0.894346	0.225975	-0.547599	0.0624258	background
RRP12	-1.72481	1.84812e-05	-1.30976	3.76526e-05	-0.321062	0.671014	-0.633026	0.204181	abundance
PGAM1	-1.28256	0.000134261	-1.23112	9.4862e-06	-2.40592	0.0156271	-2.49993	0.00876743	abundance
EXOSC1	-0.0372867	0.90216	-0.140725	0.292026	-0.065721	0.889814	-0.149676	0.478026	background
UBE2T	-2.85773	2.78434e-08	-2.77178	1.53269e-07	1.29293	0.606437	-2.0868	0.0294654	abundance
ZDHHC16	0.209651	0.476961	-0.68677	0.00040774	-1.13492	0.061091	-0.582649	0.0297447	buffering
MMS19	-0.420999	0.129319	-0.367096	0.0108756	-0.642036	0.193054	-0.5636	0.048577	abundance
UBTD1	0.469737	0.129319	0.374961	0.0515492	1.00151	0.0761699	0.701783	0.0215333	abundance
HOGA1	2.26596	2.8495e-07	2.24191	6.31701e-06	2.9855	0.0175247	4.44917	0.0123086	abundance
MORN4	1.00489	0.00162879	0.45706	0.00229133	0.466193	0.552215	0.328599	0.139552	abundance
PI4K2A	-0.308788	0.275671	-0.129859	0.305941	-0.360834	0.455709	-0.194453	0.384627	background
HSPB11	-1.52932	0.000378797	-1.3927	3.34597e-06	-5.22361	0.234888	-1.45344	0.0107516	abundance
ZFYVE27	-0.937089	0.00372432	-0.537483	0.000694992	-2.05983	0.0294468	-0.574474	0.0338511	abundance
CRTAC1_GOLGA7B	-0.760838	0.0142283	-0.793098	8.73094e-05	0.717336	0.257852	-0.717366	0.0251507	abundance
R3HCC1L	0.313694	0.291016	0.492759	0.0044074	0.377829	0.528881	0.5041	0.0842228	background
LOXL4	-2.34005	1.03387e-06	-2.41196	4.32345e-06	0.872692	0.192788	-0.868613	0.0885884	abundance
PYROXD2	0.473385	0.109424	0.418362	0.00427759	-0.139104	0.801818	0.354675	0.113781	abundance
HPS1	1.23084	0.000429193	0.911026	6.20367e-05	0.739788	0.273558	0.831562	0.0547148	abundance
COX15_CUTC_ENTPD7	0.127922	0.654414	0.294602	0.0211306	0.162383	0.717868	0.31722	0.138953	background
ABCC2	1.69627	7.14955e-06	1.06106	1.33148e-05	3.40248	0.0213652	1.73383	0.00921555	abundance
DNMBP	-0.751852	0.0144237	-0.816319	0.00010029	-0.419136	0.584247	-0.781244	0.031738	abundance
DSE_TSPYL1	-0.498912	0.0768694	-0.191198	0.0898635	-0.824653	0.122989	-0.301695	0.132739	abundance
ERLIN1	-0.225726	0.418993	-0.722619	0.000213829	-0.59966	0.239641	-0.826654	0.0196413	buffering
CWF19L1	-1.23669	0.000208825	-1.17886	7.74828e-06	0.442599	0.483926	-0.791155	0.0288067	abundance
BLOC1S2	0.427705	0.202404	0.126968	0.229903	-0.903121	0.120306	0.0933686	0.564062	background
SEC31B	-0.0931311	0.762194	0.370354	0.0483902	0.0573486	0.913733	0.335691	0.230191	background
NDUFB8	-0.627921	0.0332044	-0.632424	0.00193741	-1.12985	0.108874	-0.962894	0.0409137	abundance
ITGB1	0.475077	0.123342	0.726582	0.000380689	1.06259	0.167517	0.783271	0.0298669	abundance
HIF1AN	-0.405166	0.141797	-0.33474	0.0116101	-0.730904	0.159258	-0.557895	0.039066	abundance
SLF2	-0.374409	0.199226	-0.582049	0.000426166	2.43692	0.0187034	-0.545553	0.0343431	background
FRA10AC1	0.180372	0.569653	0.155514	0.470492	0.136742	0.820961	0.10934	0.748881	background
TMEM170A	0.212003	0.480653	-0.0523852	0.615165	0.472014	0.31096	-0.0879899	0.586165	background
C10orf2	-0.439933	0.153386	-0.770446	9.98985e-05	-0.372814	0.733786	-0.76923	0.020772	buffering
LZTS2_PDZD7	0.509105	0.118259	0.192754	0.172475	0.655006	0.321657	0.247362	0.324421	background
SFXN3	0.394978	0.16696	0.682293	0.000376293	0.4204	0.445239	0.686255	0.0407252	buffering
KAZALD1	0.805203	0.0167427	0.0686527	0.618826	0.921518	0.145276	0.280792	0.246814	background
BTRC	0.418162	0.141395	0.118594	0.2556	0.071636	0.890305	0.0823972	0.619223	background
POLL	0.254302	0.381987	0.374994	0.0136609	0.792024	0.134305	0.501598	0.0491718	background
DPCD	0.0353619	0.912776	-0.363201	0.00662413	-0.537206	0.385015	-0.361163	0.0868765	buffering
FBXW4	0.641777	0.0307992	0.219286	0.0698774	0.662646	0.225857	0.226721	0.322293	abundance
MGEA5	0.0301946	0.929942	0.430879	0.0082399	0.830789	0.174105	0.439368	0.0707025	buffering
C10orf76	0.180625	0.530493	-0.0763129	0.46939	0.260774	0.57797	-0.0980195	0.565124	background
HPS6	-0.844826	0.00813901	-0.688391	0.000404514	-1.47749	0.0585545	-0.799121	0.0302621	abundance
LDB1	0.126946	0.679283	0.215315	0.0802803	0.338127	0.573746	0.231036	0.237499	background
PPRC1	-2.16034	7.96489e-07	-1.84884	1.01161e-06	1.47048	0.0913846	-1.14992	0.0221585	abundance
NOLC1	-1.52384	6.78045e-05	-1.2578	6.09044e-06	-5.44501	0.00796585	-1.49173	0.0115139	abundance
GBF1	0.276589	0.393121	0.720734	0.00035327	-0.0522618	0.957688	0.708995	0.0313825	buffering
NFKB2	-0.408172	0.171316	-0.646067	0.000569607	-1.62927	0.0421039	-0.761422	0.0229107	background
FBXL15_PSD	0.899868	0.00789368	0.552896	0.00561304	1.48301	0.0627845	0.804134	0.0549434	abundance
MFSD13A	1.02801	0.00119727	0.732366	0.000345052	1.55514	0.0386842	1.17115	0.0465485	translation
ACTR1A	-0.384737	0.165375	-0.154852	0.17102	-0.329047	0.483159	-0.10336	0.608252	background
SUFU	0.00331314	0.991283	0.192019	0.124687	-0.348534	0.451119	0.190744	0.286805	background
TRIM8	-0.698627	0.0258658	-0.927937	0.000148689	-1.30512	0.161991	-1.04107	0.0306164	abundance
ARL3	-0.365424	0.293429	-0.561839	0.000966778	0.337556	0.877995	-0.547004	0.0442798	background
SFXN2	-3.25562	2.36341e-09	-2.88882	3.04381e-07	-2.66106	0.0294468	-0.201081	0.852974	translation
WBP1L	1.44777	3.51434e-05	1.23564	8.61482e-06	1.64478	0.0272884	5.19859	0.00676127	abundance
BORCS7	1.29421	0.00120725	1.47534	4.12482e-06	-1.59588	0.263441	1.36843	0.0136522	abundance
CNNM2	0.977398	0.00233095	1.19323	1.21304e-05	-1.00211	0.368032	0.907022	0.023773	abundance
NT5C2	0.198163	0.524177	0.184157	0.120776	0.307784	0.593922	0.192886	0.311155	background
RPEL1	-0.672451	0.0190064	-0.368936	0.0383896	-0.623697	0.209323	-0.0317263	0.947667	abundance
FAM214A	2.1637	1.71068e-06	2.54301	1.49192e-06	5.27143	0.0221441	3.72229	0.0100373	abundance
TAF5_USMG5	-1.02038	0.0145715	-0.924699	2.90257e-05	2.98638	0.24753	-0.903401	0.015424	abundance
PDCD11	-1.01438	0.00181491	-0.847981	8.13769e-05	1.01188	0.110545	-0.535034	0.0489378	abundance
CALHM2	0.112284	0.713159	-0.330999	0.0337546	-0.296883	0.525368	-0.271101	0.18632	background
SH3PXD2A	-0.293153	0.332766	-0.121308	0.287369	0.000365893	0.999624	-0.065237	0.707975	background
OBFC1	0.386198	0.169208	-0.425004	0.00440992	0.114805	0.862686	-0.348114	0.124418	buffering
SLK	-0.684669	0.0366265	0.183099	0.245223	-0.546666	0.373193	0.0537476	0.845609	background
SFR1	-0.0245018	0.943572	-0.0379145	0.820884	-0.0174394	0.976322	-0.0360124	0.893618	background
GSTO1	-0.128889	0.669533	-0.177241	0.103295	-0.81046	0.149505	-0.186744	0.278209	background
ITPRIP	-0.808306	0.0198853	-0.701337	0.000196175	-1.18604	0.278698	-0.711375	0.026925	abundance
SORCS1	1.36504	0.000136272	1.28391	1.07665e-05	3.09512	0.0147473	1.68588	0.0117458	abundance
STRN4	-0.252275	0.417217	-0.426632	0.0101265	-0.492786	0.438953	-0.455982	0.0970409	background
ADD3	2.80546	2.87869e-08	2.81507	1.4981e-07	0.472159	0.728747	2.31676	0.0280406	abundance
MXI1	2.59725	5.43891e-08	1.65629	1.22251e-06	4.70942	0.00858447	2.16585	0.00906337	abundance
SMNDC1	-0.715011	0.056255	-0.121737	0.313555	-0.909926	0.272832	-0.161103	0.432338	background
DUSP5	0.0733957	0.804906	0.046348	0.726641	0.0590746	0.899564	0.0134153	0.950619	background
SMC3	-1.02743	0.00301102	-0.272334	0.177664	-1.19966	0.0946829	-0.639731	0.18493	translation
BBIP1_PDCD4	0.0739655	0.821195	0.151886	0.230227	0.259068	0.637045	0.165558	0.395349	background
GPAM	0.141725	0.626972	0.241661	0.0570916	0.491784	0.286465	0.320209	0.112271	background
ACSL5	1.8801	2.16188e-06	1.52678	1.62989e-05	1.09451	0.062672	-2.02525	0.00765841	translation
ZDHHC6	0.292946	0.31529	-0.401323	0.0137347	0.672165	0.227026	-0.515052	0.0633236	buffering
VTI1A	0.683479	0.0225047	0.339413	0.0111995	0.581001	0.375643	0.320018	0.163822	abundance
TCF7L2	-0.593836	0.0633248	-0.241576	0.12084	-1.0804	0.0673546	-0.526243	0.0387299	abundance
CASP7	0.951573	0.00223389	0.443179	0.00278241	0.24812	0.601123	0.182952	0.374006	abundance
PLEKHS1	0.121293	0.68488	-0.113032	0.397814	0.00763705	0.986855	-0.0451573	0.80925	background
DCLRE1A	-0.112586	0.739594	-0.0406198	0.700046	-0.0147844	0.979881	-0.0357935	0.831367	background
NHLRC2	-0.0793113	0.821195	0.346247	0.063565	0.338036	0.576804	0.316571	0.208954	background
AFAP1L2	-0.267441	0.407332	-0.581545	0.000944507	1.59404	0.0800511	-0.521372	0.0411163	buffering
ABLIM1	-0.486865	0.0871298	-0.701273	0.00224545	-0.456522	0.374677	-0.666314	0.124317	abundance
FAM160B1	0.0825212	0.802932	0.576307	0.00613274	0.249525	0.734049	0.586356	0.080335	buffering
TRUB1	-0.266458	0.403752	-0.0275915	0.847465	-0.254043	0.673294	-0.00252149	0.992418	background
ATRNL1	-0.344423	0.253569	0.419938	0.00862008	-1.02274	0.107688	0.529569	0.0517185	translation
BSCL2_GNG3	0.531216	0.0720416	0.0879581	0.51147	0.658072	0.187275	0.369797	0.112414	background
MRPL16	0.210106	0.459394	0.204323	0.0764536	0.435815	0.353092	0.249477	0.192609	background
SHTN1	2.73711	2.25295e-08	2.84958	2.02373e-07	4.53909	0.00686982	4.84488	0.00836524	abundance
SLC18A2	0.300802	0.378528	0.885964	0.000436484	0.399119	0.630441	0.892252	0.0317301	buffering
PDZD8	0.721855	0.0133239	0.613053	0.00096215	1.18049	0.057989	1.08893	0.0187914	abundance
SNRPN_SNURF	0.713181	0.0226551	-0.0831869	0.478308	0.557374	0.303755	0.0621137	0.753186	background
FAM204A	1.0431	0.00156442	0.348212	0.00998407	0.41505	0.428517	0.209324	0.33805	abundance
CACUL1	0.18122	0.517335	-0.12501	0.285427	0.178671	0.685819	-0.11044	0.563883	background
EIF3A	-0.336014	0.275177	0.207314	0.167795	-0.262724	0.650382	0.173842	0.484386	background
FAM45A	0.664681	0.0247211	0.0851007	0.492961	0.543061	0.257083	-0.239575	0.246386	background
CFAP97	0.45097	0.129656	0.219837	0.121561	0.347679	0.51567	0.156353	0.502757	abundance
SFXN4	-1.70361	1.15649e-05	-1.64278	1.02847e-05	-1.21656	0.263103	-1.2535	0.139969	abundance
PRDX3	-1.03706	0.00159834	-0.689442	0.00016266	1.74519	0.0834782	-0.581336	0.0375819	abundance
GRK5	-0.395183	0.173233	-1.09476	2.3482e-05	-2.58787	0.0202657	-1.26634	0.0104727	buffering
RGS10	-0.131459	0.678408	-0.199801	0.241188	-0.168106	0.775964	-0.212483	0.438564	background
TIAL1	-0.317083	0.272693	-0.218081	0.101242	-0.541226	0.297235	-0.322947	0.160028	background
BAG3	-1.77883	5.80827e-05	-1.60008	9.99794e-06	1.5065	0.306207	-1.10888	0.0332135	abundance
INPP5F	-1.26471	0.000208461	-1.34651	6.8192e-06	-3.39676	0.00933243	-2.00681	0.00921555	abundance
MCMBP	-1.86049	3.86515e-06	-1.55307	2.18254e-06	-3.31403	0.018752	-1.83864	0.0208418	translation
SEC23IP	-0.53847	0.0714907	-0.129347	0.35783	-0.652272	0.230388	-0.306733	0.268318	background
PLPP4	0.415654	0.136718	0.220282	0.134828	0.488207	0.308229	0.421451	0.126253	abundance
WDR11	0.739121	0.0149904	0.729005	0.000198817	1.8303	0.0880243	0.87968	0.0230829	abundance
FGFR2	2.93066	2.7426e-08	3.2079	5.20813e-06	2.0728	0.220392	1.68927	0.216523	abundance
ATE1	0.752222	0.0139326	0.770915	0.000162356	-0.663063	0.257046	0.558535	0.048545	abundance
NSMCE4A	-1.35885	0.000150783	-1.03897	2.28706e-05	1.30628	0.195282	-0.6765	0.0338368	abundance
TACC2	0.284689	0.336112	0.135032	0.291602	0.0318994	0.94403	0.00621714	0.972242	background
CDKN1A	0.319243	0.315495	0.442682	0.00335362	1.78248	0.036597	0.494252	0.0465508	background
CT45A1_CT45A3_CT45A6_CT45A7	-1.2909	0.00127495	-0.383901	0.00509741	1.94679	0.0380317	-0.27883	0.149808	abundance
CT45A2_CT45A5_CT45A6_CT45A7_CT45A8_CT45A9	-1.2535	0.00132144	-0.384984	0.00765314	0.621983	0.268266	-0.180917	0.324895	abundance
BTBD16	4.43255	1.85874e-10	3.63861	1.5773e-07	9.67287	0.00397411	6.45259	0.00616896	abundance
PLEKHA1	2.1996	4.08967e-07	1.42823	3.92851e-06	1.27479	0.10437	0.958646	0.0572424	translation
HTRA1	1.59081	5.92557e-05	1.56381	2.6844e-06	-3.30956	0.047178	1.18034	0.0129206	abundance
C10orf88	0.458276	0.113724	0.562578	0.0107028	0.0656239	0.895196	0.154873	0.593154	abundance
PSTK	-0.318337	0.297952	-0.0999761	0.572181	-0.247755	0.643345	0.0339646	0.902568	background
IKZF5	0.728253	0.0299469	0.573354	0.00241591	1.22524	0.164878	0.659961	0.0553928	abundance
ACADSB	1.03433	0.00205681	1.15036	0.000136849	2.32125	0.0213533	1.77381	0.0129725	abundance
BUB3	-1.41559	6.95598e-05	-0.89241	3.62173e-05	0.257199	0.752509	-0.725623	0.0454072	abundance
LHPP	1.87621	1.44424e-05	1.59754	1.85774e-06	-4.15076	0.0193003	1.30552	0.0137129	abundance
FAM53B	0.212741	0.492805	-0.114159	0.399717	0.0910497	0.870491	-0.0607291	0.769451	background
PKP3	-1.07606	0.00252409	-1.24326	5.02507e-05	-0.796249	0.370407	-1.18748	0.0379308	abundance
FAM175B	0.132623	0.66594	-0.156079	0.139532	1.16675	0.0788389	-0.158488	0.342264	background
ZRANB1	0.520571	0.0685075	0.0449441	0.662203	0.4648	0.339862	0.0145682	0.933507	background
CTBP2	-0.778459	0.00766888	-0.733783	9.53678e-05	-2.62372	0.0629617	-0.772131	0.0186041	abundance
EDRF1	-0.387813	0.168969	-0.437907	0.00469637	-0.686281	0.199705	-0.541813	0.0616506	background
UROS	0.815888	0.00702078	0.520054	0.00120676	0.960576	0.196987	0.556995	0.0716316	abundance
BCCIP_DHX32	-0.392928	0.168586	-0.730212	0.000152227	-0.176314	0.760716	-0.715967	0.0257945	buffering
ADAM12	0.898136	0.00504603	1.38549	3.21778e-05	0.311008	0.809616	1.17143	0.051223	abundance
C10orf90	0.954441	0.00398271	0.394526	0.0142111	0.614503	0.319659	0.221146	0.444564	abundance
DOCK1	1.30034	0.000285483	0.801681	9.3411e-05	2.04259	0.147522	0.872692	0.02558	translation
MKI67	-3.20969	7.19048e-09	-3.11998	6.48528e-07	-5.95283	0.00549168	-5.47583	0.00888558	abundance
MGMT	0.278351	0.372636	0.238565	0.0648232	0.858788	0.146772	0.301773	0.141738	background
EBF3	0.30324	0.268947	-0.0706955	0.494528	0.380084	0.388887	-0.2681	0.152785	background
GLRX3	-1.49938	9.76399e-05	-1.26444	7.13178e-06	2.65289	0.12116	-0.976893	0.018524	abundance
DST	2.27896	4.52924e-07	2.51611	4.88952e-06	3.60586	0.0159902	4.29176	0.0171101	abundance
STK32C	-0.291233	0.327711	-0.280252	0.0811204	-0.548896	0.313384	-0.405059	0.126253	background
LRRC27	1.17618	0.000535368	0.977771	0.00021805	1.38822	0.119467	1.13631	0.0886568	abundance
PWWP2B	-0.754726	0.0275116	-1.44316	0.000103318	-2.25679	0.0376333	-1.78212	0.0139712	abundance
PUF60	-0.903428	0.00527606	-0.654551	0.000515962	-1.84565	0.0484774	-0.82568	0.0270083	abundance
NR3C1	1.20737	0.000334767	1.16446	2.329e-05	2.28295	0.0366011	1.64977	0.0180984	abundance
TUBGCP2_ZNF511	-0.692701	0.0157071	-0.563188	0.00167403	-0.966091	0.0880423	-1.39273	0.0133517	abundance
PTGES3	-1.67967	6.25041e-05	-1.35629	3.66206e-06	-6.31841	0.0195574	-1.47381	0.0108631	abundance
FBXL13_LRRC17	3.0588	9.07736e-09	2.80913	1.4981e-07	4.63639	0.0433539	3.20729	0.0132125	abundance
FUOM	-0.539245	0.125499	-0.520748	0.0019732	-0.686296	0.37929	-0.527549	0.0580654	abundance
ECHS1	-0.886612	0.00457565	-0.873461	5.57264e-05	-0.430037	0.790856	-0.824222	0.0325602	abundance
MTG1_SPRN	-2.00689	1.4448e-06	-1.96065	4.29509e-07	-5.60961	0.00940939	-2.18042	0.00915106	abundance
KIF24_UBAP1	0.393263	0.152039	-0.0591816	0.586967	0.337175	0.440833	0.342739	0.0924357	background
ENTPD1	-0.158628	0.592825	-0.760621	0.000153466	1.27773	0.0592957	-0.708954	0.022563	buffering
KCTD9	-0.978223	0.00270669	-0.895348	0.000195334	-1.76044	0.0421181	-1.18706	0.0346626	abundance
TTPAL	1.23159	0.000203424	0.723847	0.00012419	1.09158	0.0819486	0.677875	0.0387298	translation
CHAC1	-1.81686	5.48195e-06	-1.98678	1.09533e-05	-0.361182	0.459839	-0.0193648	0.969022	abundance
ZNF605	1.551	2.31184e-05	1.66298	8.28048e-06	1.78486	0.0381502	1.98018	0.032694	abundance
DNAAF5_PRKAR1B	-1.23512	0.000419131	-1.28446	1.89244e-05	-0.0912612	0.914364	-0.980049	0.0584666	abundance
DIAPH2	0.123745	0.68147	0.287311	0.0507199	0.532969	0.254416	0.365434	0.0847721	background
RIC8A_SIRT3	-0.721074	0.0145715	-0.719528	0.000347614	-1.46454	0.0418323	-1.06924	0.0174098	abundance
PSMD13	-0.984998	0.00152372	-1.01361	3.3352e-05	-1.90715	0.0266491	-1.62095	0.0124848	abundance
PPP2R5A	1.08662	0.000673773	0.909452	7.58111e-05	0.602878	0.298197	0.439921	0.34631	abundance
MARCH1	1.45697	0.000481285	1.2638	0.00354206	0.972716	0.378722	0.757582	0.417631	abundance
IFITM2	1.87613	6.08815e-06	1.47521	3.92418e-06	2.77675	0.0690783	1.61665	0.018524	translation
IFITM1	2.21829	1.30232e-06	1.76074	2.39291e-06	-0.179718	0.898092	1.30743	0.0388414	abundance
IFITM3	1.81857	9.20687e-06	1.41123	9.16787e-06	4.10791	0.0121477	2.03649	0.0109073	abundance
B4GALNT4	0.746428	0.0365763	-0.220177	0.213121	0.967358	0.194471	-0.379574	0.247341	background
MTRF1L	0.770872	0.00857402	0.374235	0.00866693	0.348307	0.427778	-0.263348	0.159959	abundance
PTDSS2	-0.598497	0.0584798	-0.621687	0.000441983	-2.2878	0.0268413	-0.696707	0.0258796	abundance
RNH1	-1.01963	0.00245138	-0.833468	0.000172031	-0.322941	0.640066	-0.697091	0.0617296	abundance
LMNTD2_LRRC56	1.53493	4.35737e-05	1.10909	0.000394648	1.75572	0.0676755	1.4496	0.130599	translation
RASSF7	-1.00263	0.0039525	-1.18161	0.00139494	-1.31417	0.117483	-1.44854	0.0794361	abundance
PHRF1	-1.01462	0.00458785	-0.82612	0.000121932	2.04907	0.0441903	-0.613886	0.0319437	abundance
IRF7	0.292294	0.33932	0.403293	0.0236048	0.546512	0.358512	0.472208	0.114866	background
GTF2A1L_STON1_STON1-GTF2A1L	5.6422	5.45751e-12	5.54026	3.14054e-08	10.654	0.0104475	10.769	0.00534013	abundance
DEAF1_TMEM80	0.39157	0.188143	0.145747	0.340527	0.556888	0.268782	0.353029	0.162194	background
EPS8L2	0.968312	0.00236675	0.893611	0.000282865	0.982412	0.130908	0.903762	0.0737007	abundance
TALDO1	-0.0657746	0.825299	0.0452636	0.688283	-0.0158708	0.970813	-0.00171466	0.992586	background
PDDC1	-0.820155	0.00795009	-0.793266	0.000691032	-1.69693	0.0293078	-1.40132	0.0119614	abundance
CEND1	2.51354	4.36942e-07	2.28348	2.37221e-07	11.4625	0.00975823	2.49893	0.00859351	abundance
PANO1_PIDD1_SLC25A22	-0.575562	0.0654874	-0.651819	0.002165	-0.273841	0.692906	-0.565781	0.116454	abundance
RPLP2	-0.171474	0.658819	0.102948	0.337605	-0.0246425	0.975815	0.100579	0.55489	background
PNPLA2	0.057931	0.865387	-0.127822	0.317566	0.255958	0.646918	-0.139229	0.470014	background
CD151	-0.793439	0.0101677	-0.483096	0.00312789	-1.16007	0.0870457	-0.607774	0.0517611	translation
POLR2L	0.464029	0.200275	-0.630501	0.00170745	-0.861946	0.370429	-0.543359	0.0596237	buffering
TSPAN4	-1.10724	0.000843239	-1.04262	6.10654e-05	-2.08835	0.0242839	-1.45074	0.019269	abundance
CHID1	-0.950708	0.00317297	-1.07565	4.57712e-05	-2.47257	0.0205635	-1.46638	0.0129237	abundance
AP2A2	0.0818364	0.797994	0.126621	0.340134	-0.1335	0.78263	0.0918409	0.601311	background
MUC5B	-2.02755	3.99289e-06	-2.68486	1.65699e-06	0.488704	0.551538	-1.69201	0.0330152	abundance
CLNS1A	-1.07522	0.0014826	-0.678999	0.000158734	6.49277	0.00787383	-0.603479	0.0280423	abundance
IFITM10	3.73555	6.81191e-09	3.43805	4.75141e-08	-30.9717	0.00239756	3.14655	0.00646558	abundance
CTSD	0.975564	0.0035392	1.10875	2.0926e-05	-1.04739	0.15697	0.927829	0.0215777	abundance
LSP1	0.925958	0.0122367	0.278635	0.105965	0.469672	0.477383	0.0208105	0.940508	abundance
MRPL23	-1.15109	0.00244598	-1.23425	5.85693e-05	-3.43786	0.0208288	-1.59141	0.0127978	abundance
HOTS	0.0541639	0.894475	-0.616817	0.00239794	-0.420158	0.685819	-0.613053	0.0563448	buffering
CD81	-0.185306	0.545524	-0.17907	0.155824	0.210792	0.649585	-0.113682	0.5054	background
TSSC4	-1.11099	0.00118396	-0.837274	0.000187856	-2.80379	0.012142	-1.2619	0.0117522	abundance
SLC22A18_SLC22A18AS	0.694588	0.0314506	0.694743	0.000270767	-0.68115	0.282491	0.614357	0.0396259	abundance
PHLDA2	-3.13768	4.93608e-09	-3.44144	1.16115e-07	-2.9267	0.066294	-3.26198	0.0239488	abundance
NAP1L4	-0.793104	0.00874644	-0.884251	3.23619e-05	-5.71264	0.00782966	-0.952905	0.0136444	abundance
CARS	-0.634723	0.0279753	-0.527642	0.00129521	-0.391611	0.588187	-0.442016	0.113329	abundance
OSBPL5	-0.871114	0.0107409	-1.06092	7.78697e-05	-0.288905	0.722145	-0.981682	0.0355877	abundance
BTBD9	0.714947	0.0231538	0.784668	0.000157093	2.33282	0.0415594	0.933486	0.0186727	abundance
HNRNPC	-1.64043	1.82818e-05	-1.23231	4.93087e-06	-2.31467	0.12385	-1.25593	0.0131787	translation
NUP98_PGAP2	-0.822991	0.0086063	-0.612251	0.000485931	-2.30453	0.0252801	-0.779579	0.0231668	abundance
RHOG	-0.952429	0.0020625	-0.781989	0.000426839	-1.54866	0.0329657	-1.7369	0.0136444	abundance
STIM1	0.570193	0.0599238	0.812144	0.000137945	-1.45253	0.0485931	0.620929	0.0297742	abundance
RRM1	-2.50996	4.98497e-07	-2.04005	3.95359e-07	-3.14971	0.145699	-2.05617	0.00965696	translation
TRIM21	0.621672	0.0288833	0.543549	0.00174289	0.344448	0.467241	0.19246	0.398088	abundance
TRIM68	0.476099	0.0971103	0.516207	0.00826341	0.931244	0.0982875	0.953978	0.0180049	abundance
OR51B4	1.2752	0.00104762	0.715802	0.000117276	-11.235	0.00177087	0.655651	0.0235181	abundance
OR51B5	0.829378	0.0102273	0.368034	0.021648	0.632554	0.308957	0.265637	0.296416	abundance
TRIM34_TRIM6_TRIM6-TRIM34	1.82729	3.13357e-06	1.56056	3.19329e-06	3.03414	0.021954	2.90163	0.020123	translation
OSGEPL1	0.760843	0.0167945	0.712497	0.000627188	-0.611501	0.309797	0.396495	0.10014	abundance
PRKCDBP	-0.292632	0.355933	-0.358128	0.110923	-0.530151	0.369982	-0.499631	0.15419	background
SMPD1	2.44035	3.41621e-07	2.48715	4.09956e-07	4.38899	0.0364441	2.84081	0.017548	abundance
APBB1	-0.516196	0.0761705	-0.280441	0.0959635	-0.417857	0.410751	-0.122974	0.698263	abundance
TRIM3	-0.615746	0.03524	-0.268557	0.0998492	-0.706684	0.191051	-0.463216	0.185177	abundance
ARFIP2_TIMM10B	0.313946	0.253158	0.413324	0.00581959	0.595329	0.207992	0.826257	0.0176833	background
DNHD1	0.754602	0.0164687	0.828645	8.36688e-05	1.36351	0.153557	0.867839	0.0196241	abundance
RRP8	-0.564043	0.0526245	-0.586373	0.000717839	-1.79406	0.0348687	-0.792214	0.0194604	abundance
ILK_TAF10	0.374044	0.19997	0.282346	0.0483631	0.843844	0.116757	0.470405	0.0546016	background
TPP1	1.15865	0.000596072	1.62633	1.12299e-05	-0.506995	0.318317	0.808634	0.0665616	abundance
MRPL17	-1.62114	1.76888e-05	-1.59668	2.31752e-06	-4.7598	0.00772635	-2.34981	0.00773489	abundance
ZNF215	-0.952895	0.00251379	-1.1152	2.51921e-05	-2.27748	0.0779992	-1.49528	0.0120751	abundance
CYB5R2	-3.61306	3.22076e-09	-3.59519	4.47626e-07	-7.14026	0.0180851	-5.76921	0.014263	abundance
EIF3F	0.071705	0.816101	0.26769	0.0945656	0.287531	0.54331	0.31591	0.166063	background
ACAN	3.90435	8.28251e-10	3.93647	6.41393e-07	2.62969	0.0904189	2.21631	0.200943	abundance
RIC3_TUB	-0.34042	0.263729	-0.638637	0.000623601	-0.82763	0.356112	-0.671074	0.0348664	buffering
TRIM66	1.0863	0.00156919	0.788483	0.000274257	1.1917	0.235631	0.813105	0.0615018	abundance
RPL27A	-0.0556234	0.873976	0.0412528	0.703059	0.0176911	0.976713	0.0383478	0.823725	background
ST5	1.02171	0.00125353	0.685896	0.000233923	-0.237682	0.609789	0.295777	0.187163	abundance
AKIP1_C11orf16	0.0501554	0.870814	0.107343	0.343954	0.0569362	0.910343	0.108105	0.549189	background
TMEM9B	1.37621	8.81837e-05	0.845499	4.26346e-05	-3.60546	0.0117508	0.685356	0.0237905	abundance
NRIP3	-0.384868	0.169208	-0.282036	0.0739163	-0.325193	0.492002	-0.164968	0.587473	background
DENND5A	1.37394	0.000120562	0.505649	0.00103117	3.53003	0.0128567	0.683233	0.0249974	abundance
TMEM41B	-0.379095	0.213939	0.0567904	0.69223	-0.35742	0.527058	0.0153983	0.953109	background
PBX1	2.09094	7.16942e-07	1.85932	2.58153e-06	1.77355	0.0582291	1.44935	0.0565496	abundance
IPO7	-0.806998	0.0178377	-0.19327	0.161117	-0.707145	0.310979	-0.144334	0.581255	background
ZNF143	-0.659322	0.0483453	-0.380493	0.0141592	-0.712257	0.317721	-0.38955	0.152744	abundance
WEE1	-1.85942	5.74544e-06	-1.54903	3.60717e-06	-3.61188	0.0187195	-1.93418	0.0162613	abundance
SWAP70	-0.369752	0.200646	-0.469713	0.0225992	-0.572022	0.275159	-0.656319	0.101427	background
SBF2	1.3422	8.02888e-05	0.640227	0.000394964	1.50382	0.0349481	1.44301	0.0130222	translation
ADM	-2.74158	3.70595e-08	-2.65256	6.40449e-06	-4.02379	0.0104871	-5.85823	0.0164858	abundance
MTRNR2L8	-1.08428	0.110171	1.83814	0.00995739	-0.745997	0.698847	1.75086	0.126916	buffering
CRY1	-0.731083	0.013448	-0.194794	0.127873	-0.701922	0.184146	-0.145317	0.640334	abundance
CTR9	-0.880052	0.00774685	-0.216181	0.153054	-1.20234	0.0724811	-0.554361	0.0781447	background
EIF4G2	0.0426534	0.890701	-0.243838	0.0392543	0.085054	0.871126	-0.244342	0.189474	background
GALNT18	-1.7399	6.20996e-05	-1.80055	9.30618e-07	5.72683	0.014266	-1.60452	0.0099072	abundance
CSNK2A3	-0.877438	0.00585789	-0.692766	0.000234747	-2.6607	0.0179485	-0.874023	0.0204766	abundance
USP47	0.36092	0.251341	1.02033	3.9414e-05	2.93744	0.0147473	1.10861	0.0124602	buffering
3	3.45736	1.43248e-09	3.20513	6.99113e-08	3.51237	0.234888	3.2235	0.0227513	abundance
C14orf2	-0.355026	0.272896	-0.469061	0.0036228	-0.436693	0.590043	-0.473765	0.0723332	background
MICAL2	1.76981	6.73798e-06	1.87324	1.13397e-06	0.879638	0.270695	1.63032	0.0348094	abundance
PARVA	1.0059	0.00134097	0.844149	5.91404e-05	2.84022	0.0104871	1.28746	0.0101603	abundance
TEAD1	0.0508725	0.865515	-0.0887884	0.518092	0.0444147	0.922298	-0.0789587	0.718422	background
ARNTL	1.25604	0.000158772	0.759344	0.000239025	1.42385	0.0433418	1.43873	0.0399345	translation
GPATCH8	0.129848	0.702168	0.338974	0.0181095	0.425049	0.55392	0.347507	0.127092	background
BTBD10	-0.220393	0.456904	-0.0687214	0.519872	-0.0386851	0.936125	-0.0286131	0.864863	background
TRMT5	-0.838786	0.00624921	-0.811145	5.64373e-05	-1.96645	0.0365832	-0.836029	0.0183796	abundance
NCEH1	0.702806	0.0147084	0.837854	0.000225315	0.894556	0.109798	1.21173	0.0401909	abundance
FAR1	-1.33167	0.000496309	-0.608012	0.00847572	-1.65003	0.0717001	-0.865206	0.140952	translation
RRAS2	-0.664953	0.0343123	-0.502691	0.00251895	0.348655	0.544293	-0.346338	0.135658	abundance
COPB1	-0.444542	0.194647	0.211786	0.127535	-0.0568596	0.932943	0.140113	0.50001	background
PSMA1	-1.18243	0.000795292	-0.804916	7.76423e-05	2.50107	0.0694888	-0.62621	0.0319557	abundance
ZNF823	0.910347	0.00322613	0.790136	0.000898054	0.926023	0.123536	0.814611	0.213654	abundance
SOX6	2.96615	7.02997e-08	2.99615	1.4515e-07	11.6068	0.0117642	3.75258	0.00773489	abundance
NETO2	-1.19285	0.000304724	-1.61381	1.21856e-06	-0.337241	0.620107	-1.52209	0.0114543	abundance
[truncated: 9,391 more rows]

## Sheet: 40hr vem vs 24hr vem
identifier	translatedmRNA.apvEff	translatedmRNA.apvRvmPAdj	totalmRNA.apvEff	totalmRNA.apvRvmPAdj	translation.apvEff	translation.apvRvmPAdj	buffering.apvEff	buffering.apvRvmPAdj	singleRegMode
NOC2L_SAMD11	-0.357649	0.441138	-0.28664	0.0559262	-0.244719	0.710997	-0.273825	0.172789	background
MRPL43_SEMA4G	-0.145336	0.792915	-0.291898	0.0800395	-0.558808	0.280374	-0.358733	0.0949221	background
KIAA0753_MED31_TXNDC17	0.0249253	0.971784	0.0440415	0.737703	0.116878	0.881339	0.0448743	0.801835	background
DPH5	0.214374	0.695777	-0.0175072	0.91376	0.253337	0.669156	-0.0694751	0.709155	background
ISG15	-0.633079	0.185833	-0.365821	0.044403	-1.59546	0.0153186	-0.585364	0.0279152	background
CHCHD5	0.0158122	0.983291	-0.405131	0.0245599	-0.134483	0.872166	-0.404396	0.0896942	buffering
ZNF558	0.00757129	0.991461	0.0122305	0.94594	-0.00809107	0.990381	0.00750862	0.969508	background
PRKACA	-0.643255	0.126989	-0.520195	0.00538045	-0.709439	0.220562	-0.528898	0.0527703	abundance
AGRN	-0.484262	0.326013	-0.125505	0.629889	-0.330617	0.525568	0.223418	0.287263	background
SDF4	0.575978	0.19174	0.351331	0.077071	0.551669	0.390774	0.332393	0.30422	background
B3GALT6	0.556531	0.225041	0.0270237	0.883755	0.586543	0.308787	0.166437	0.493736	background
UBE2J2	0.136842	0.793491	0.103563	0.572112	0.150189	0.796725	0.206296	0.393006	background
ACAP3	-0.19162	0.744947	-0.16306	0.407415	-0.247119	0.733343	-0.183231	0.485602	background
CPSF3L_PUSL1	-0.305715	0.513312	-0.232443	0.212356	-0.351814	0.542313	-0.273289	0.313021	background
CPTP	0.142514	0.823326	-0.234465	0.22354	-0.117019	0.884579	-0.198954	0.394072	background
DVL1_TAS1R3	-0.0438673	0.948116	-0.184179	0.20315	-0.556625	0.301526	-0.19432	0.275813	background
MIS12	1.00031	0.0281298	0.482698	0.0179129	-0.0315808	0.967982	0.0936622	0.638775	abundance
TRPM3	1.04747	0.0135301	0.277331	0.0649517	1.32455	0.0351189	0.503344	0.0820484	translation
AURKAIP1	-0.216937	0.699026	-0.233752	0.181395	-0.648252	0.227086	-0.317456	0.128579	background
CCNL2	0.349494	0.480641	0.22485	0.373375	0.258592	0.709471	0.121031	0.737606	background
MRPL20	0.0882516	0.886556	-0.00483888	0.978108	0.081829	0.912182	0.0137472	0.948679	background
VWA1	-0.662909	0.275766	-1.04013	0.00154433	-0.828283	0.496698	-1.04996	0.0236655	buffering
ATAD3C	-0.206556	0.75071	-0.42617	0.100092	-0.888262	0.122281	-0.532741	0.0494923	background
ATAD3B	-0.445472	0.343098	-0.371244	0.0349729	-1.2431	0.0433411	-0.513164	0.0420907	background
ATAD3A	-0.526038	0.26925	-0.447106	0.0148012	-1.1862	0.0866454	-0.514351	0.0499002	background
SEC11A	0.0173868	0.979753	0.159453	0.214377	-0.822795	0.137957	0.157015	0.347664	background
MIB2	-0.0010864	0.99923	-0.0267196	0.891125	0.0010323	0.999623	-0.0267043	0.915584	background
ESRRG	-0.608981	0.149213	-0.624817	0.011645	-0.913605	0.121375	-0.91324	0.0355578	abundance
LDHD	-1.5498	0.0229287	-1.64375	9.97688e-05	14.303	3.35499e-06	-1.49112	0.00426859	abundance
RNF41	0.154343	0.774508	-0.0165924	0.9178	0.145485	0.821906	0.00868492	0.968441	background
SLC35E2B	-0.0115861	0.987796	-0.117597	0.37483	-0.0965082	0.885696	-0.118542	0.500963	background
MOG	1.4519	0.00205859	1.34911	0.000138737	-0.702971	0.258186	1.27833	0.00939081	abundance
SLC35E2	-0.063263	0.915613	-0.110947	0.418888	-0.127022	0.850883	-0.116168	0.524074	background
NADK	0.182404	0.735306	-0.051445	0.731265	0.126906	0.850883	-0.0160637	0.938445	background
KRCC1	0.31466	0.643676	0.481217	0.0066858	-4.17322	0.00167337	0.461662	0.0453648	background
GNB1	0.0493242	0.932808	-0.0928942	0.462742	0.26793	0.615978	-0.102746	0.536853	background
TOR1A	0.336933	0.43423	0.196994	0.134902	0.551933	0.26859	0.297381	0.145258	background
FAAP20_PRKCZ	0.0355496	0.957078	-0.323062	0.0691851	-0.504217	0.415232	-0.313859	0.146456	buffering
SKI	-0.126325	0.82708	-0.0526697	0.733829	-0.0603611	0.931984	-0.0237418	0.90771	background
MORN1	-0.416143	0.357742	-0.324481	0.0543907	-0.524269	0.386619	-0.355938	0.141851	background
SNX3	0.159556	0.784786	0.0436279	0.746155	-0.0866238	0.886804	0.0163186	0.927451	background
PEX10_RER1	0.212905	0.66324	0.109031	0.453099	0.28258	0.608418	0.169563	0.39921	background
PANK4	-0.0188848	0.975628	0.19541	0.188845	0.00793553	0.990581	0.192345	0.328176	background
TNFRSF14	0.0166972	0.983891	-0.15	0.367742	-0.247994	0.742062	-0.146927	0.470217	background
FAM213B_MMEL1	-0.634486	0.163646	-0.647252	0.00242071	-1.92369	0.0211105	-0.722046	0.0227384	background
TPRG1L	0.44185	0.298648	0.101256	0.427357	0.509562	0.326227	0.134432	0.465629	background
WRAP73	-0.254128	0.584528	-0.0585246	0.701723	-0.293305	0.574124	-0.19212	0.321528	background
TP73	-1.07351	0.0257644	-0.630602	0.0269752	-0.251788	0.703517	-0.0216948	0.94454	abundance
LRRC47	-0.158109	0.777509	-0.169318	0.319975	-0.0540111	0.944203	-0.132897	0.546476	background
CEP104	0.343553	0.442137	0.102374	0.405869	0.77375	0.146624	0.124931	0.451349	background
DFFB	-0.0562083	0.920571	0.0894568	0.683615	-0.0411879	0.95061	0.0127295	0.965624	background
C1orf174	0.393557	0.37537	-0.22992	0.133753	0.038774	0.958255	-0.0655941	0.730885	background
AJAP1	-0.0888775	0.881365	-0.357765	0.0416509	0.428401	0.418054	-0.32164	0.120793	buffering
KCNAB2_NPHP4	-0.00320953	0.996087	-0.0145448	0.92817	0.0341941	0.965803	-0.0137486	0.943072	background
RPL22	0.632345	0.164106	-0.00589994	0.965606	0.70154	0.220118	-0.0247525	0.891203	background
ICMT_RNF207	0.729855	0.0731644	0.198931	0.171857	0.881153	0.0939784	0.578728	0.0615595	translation
KIAA0825	0.14923	0.783387	0.674481	0.00853784	0.343757	0.572388	0.714107	0.0416981	buffering
ACOT7	-0.467938	0.280157	-0.509514	0.0161784	-0.812155	0.142083	-0.7034	0.0457174	background
NAP1L1	0.400836	0.419023	0.0460561	0.758213	0.336931	0.614385	0.00538123	0.979971	background
ESPN	-0.111335	0.863019	-0.511062	0.0525868	0.219366	0.76246	-0.471959	0.139673	buffering
PLEKHG5_TNFRSF25	-0.274839	0.587742	-0.255579	0.227427	-0.238499	0.724285	-0.232503	0.440703	background
SLCO5A1	0.407064	0.443463	0.373741	0.1037	0.202837	0.82124	0.311385	0.315903	background
NOL9	0.156801	0.774722	-0.0846035	0.530656	0.285231	0.619042	-0.110218	0.534523	background
ZBTB48	0.103903	0.86775	-0.121551	0.458176	0.0552271	0.947326	-0.113194	0.60261	background
KLHL21	0.464988	0.311681	0.516809	0.0116357	0.355864	0.597978	0.49673	0.0742718	background
PHF13	-0.0934466	0.872456	-0.177781	0.168846	-0.688074	0.191986	-0.193135	0.260925	background
BACE1_RNF214	0.695238	0.0962629	0.365157	0.0187062	1.29826	0.118617	0.42258	0.0619118	abundance
APH1B	-0.598172	0.159778	-0.605607	0.00478527	-1.11508	0.112175	-0.75173	0.024009	background
DNAJC11_THAP3	0.208478	0.68104	-0.12872	0.344099	-0.0851116	0.892092	-0.0572136	0.742734	background
CAMTA1	0.761623	0.0747161	0.241638	0.0901268	1.22317	0.0517684	0.39012	0.084175	abundance
VAMP3	0.736649	0.071003	0.270875	0.0642992	0.639856	0.227086	0.176974	0.376884	abundance
PER3	0.409783	0.365302	0.119614	0.533592	0.406299	0.483445	0.112578	0.685232	background
SLC29A4	-0.0724708	0.914562	-0.5508	0.034566	0.122714	0.890574	-0.540696	0.108646	buffering
PCDH18	-0.31044	0.50586	-0.259418	0.207744	-0.399598	0.490021	-0.355252	0.224097	background
PARK7	-0.0500909	0.931096	-0.113452	0.402271	-0.187531	0.738933	-0.132809	0.44365	background
SLC45A1	0.268575	0.579738	0.154516	0.560853	0.317232	0.575501	0.314445	0.399809	background
SIGIRR	-0.565783	0.234686	-0.441597	0.015142	-0.589209	0.406469	-0.443938	0.0791126	background
LRRFIP2	0.559014	0.173041	0.298234	0.0409071	0.452431	0.372103	0.257528	0.196279	background
ENO1	-0.789471	0.0529598	-0.618845	0.00394213	0.0537314	0.931237	-0.0658914	0.711445	abundance
GPR157	0.151339	0.770476	-0.0867158	0.845919	0.14203	0.8119	0.363054	0.4484	background
H6PD	-0.0088942	0.991253	0.0966435	0.462926	-0.581038	0.237132	0.0980822	0.55039	background
SPSB1	0.31875	0.507699	0.311831	0.0921645	0.52034	0.405226	0.384925	0.149182	background
SLC25A33	0.444892	0.324042	0.340472	0.0449443	0.800513	0.194378	0.437036	0.0907352	background
TMEM201	-0.173139	0.752643	-0.0651616	0.745408	-0.120355	0.858529	0.0126603	0.96077	background
CLSTN1_PIK3CD	0.00511754	0.994618	0.115517	0.484256	-0.25988	0.666163	0.113996	0.532877	background
CTNNBIP1	0.442098	0.309755	0.22632	0.0917	0.29524	0.609088	0.211629	0.248875	background
LZIC	0.106278	0.861039	0.0340467	0.804277	0.177536	0.791827	0.0431549	0.813102	background
NMNAT1	0.471426	0.270035	0.127448	0.328888	0.707254	0.176522	0.239974	0.198924	background
UBE4B	0.216581	0.653651	-0.0111324	0.936425	0.274222	0.589963	-0.0529282	0.755507	background
KIF1B	-0.0151321	0.982918	-0.000746849	0.996599	-0.0158071	0.984689	-0.00591118	0.978473	background
PGD	-0.0892794	0.876254	-0.477562	0.00743652	-1.12136	0.0744908	-0.508338	0.0358363	buffering
APITD1_APITD1-CORT_CORT	0.444899	0.309891	-0.11145	0.471334	0.400162	0.466521	-0.0473552	0.842861	background
DFFA	-0.00500033	0.993963	-0.168687	0.275492	-0.1322	0.827941	-0.172835	0.342203	background
PEX14	-0.325082	0.475874	-0.395067	0.0506653	-0.701804	0.174484	-0.622583	0.0403709	background
CASZ1	0.457235	0.336065	0.223227	0.450481	0.275067	0.622334	-0.203792	0.440301	background
TARDBP	-0.499054	0.238251	-0.397809	0.0232723	-0.601079	0.263029	-0.44713	0.106046	background
ST13	0.695108	0.0842143	0.192033	0.139991	0.320884	0.514894	-0.148844	0.372202	abundance
PFN2	0.0691284	0.906771	-0.0331788	0.798274	0.139625	0.835359	-0.0338924	0.849281	background
SRM	0.76624	0.0641477	0.643184	0.00312224	1.83113	0.00739028	1.073	0.00888655	abundance
EXOSC10	-0.141624	0.798715	-0.214704	0.132743	0.342958	0.521847	-0.175224	0.317447	background
MTOR	-0.112628	0.852809	-0.0984632	0.459325	-0.0663738	0.933396	-0.095494	0.592286	background
ANGPTL7	1.11761	0.0589981	0.939196	0.000415485	-9.75874	4.91982e-05	0.883712	0.0120108	abundance
UBIAD1	0.0406778	0.946355	0.173828	0.333051	-0.0991475	0.871773	0.134881	0.462339	background
FBXO2_FBXO44	-0.299404	0.58234	-0.473064	0.0240451	-0.977695	0.134501	-0.548307	0.0542232	background
FBXO6	-0.469401	0.288309	-0.567043	0.00838875	-0.996647	0.0921282	-0.711168	0.036104	background
MAD2L2	-0.17203	0.781495	-0.576625	0.0048759	-1.61372	0.0489012	-0.601423	0.0294486	buffering
AGTRAP	-0.429824	0.343769	-0.438266	0.0381676	-0.895404	0.107497	-0.661886	0.0408678	background
C1orf167_CLCN6_MTHFR	-0.440651	0.342339	-0.562158	0.00545193	0.985066	0.094112	-0.439207	0.056412	background
TK2	0.138207	0.79641	-0.0497589	0.724882	0.11827	0.853985	-0.0370485	0.852155	background
FHOD3_KIAA1328_TPGS2	-0.103335	0.851486	-0.440996	0.0110214	0.19874	0.737287	-0.388628	0.0712288	buffering
KIAA2013	0.167001	0.767878	0.131384	0.406479	0.257459	0.688652	0.155882	0.454111	background
PLOD1	-0.116464	0.842069	-0.0578533	0.705118	-0.047971	0.947595	-0.0312669	0.880686	background
MFN2	-0.382559	0.3759	-0.347791	0.0268228	0.0200798	0.980491	-0.263582	0.186049	background
MIIP	-0.358183	0.436262	-0.364744	0.107699	-0.610006	0.253628	-0.590726	0.0717592	background
TNFRSF1B	-0.112877	0.858349	-0.142536	0.583356	-0.0583585	0.942966	-0.108982	0.744973	background
VPS13D	0.284517	0.549973	-0.0688386	0.656788	0.2951	0.619581	-0.0803797	0.712863	background
RBBP8	0.0182412	0.97857	0.0710316	0.597251	-0.054626	0.94705	0.0701193	0.699513	background
ZNF124	0.455484	0.397458	0.219324	0.105086	-0.373873	0.633123	0.197059	0.266948	background
PRDM2	0.319481	0.505939	0.122236	0.380876	0.596055	0.27424	0.197756	0.280203	background
KAZN	0.497682	0.283164	0.210384	0.21749	0.298597	0.637984	0.0942814	0.697799	background
TMEM51	0.322851	0.45889	0.45577	0.0131612	0.569681	0.256935	0.605178	0.037189	background
ZNF343	0.68022	0.104437	0.02713	0.849968	0.750017	0.140173	0.215898	0.229485	background
XYLT1	2.08072	0.00029766	2.20031	8.47275e-05	0.754985	0.73904	1.99098	0.0239464	abundance
AGBL5_OST4	-0.00766151	0.991811	-0.423123	0.0179994	0.53842	0.431558	-0.422194	0.0706467	buffering
EFHD2	0.394438	0.390652	0.293577	0.116235	0.725532	0.187334	0.476434	0.0757757	background
CASP9	-0.355957	0.427057	-0.420888	0.0138647	-0.77566	0.183053	-0.467686	0.0583828	background
AGMAT_DNAJC16	0.362746	0.401906	0.339977	0.0261746	0.58303	0.320256	0.376518	0.0907352	background
DDI2_RSC1A1	0.343493	0.449864	-0.0980897	0.544698	0.297782	0.608083	-0.0361874	0.888074	background
PLEKHM2	0.349892	0.453229	0.251726	0.106001	0.44842	0.446715	0.27623	0.218716	background
FBLIM1	0.383244	0.485301	0.396386	0.0725866	0.180953	0.844917	0.355336	0.226975	background
UQCRHL	0.104998	0.876216	-0.250925	0.160706	-0.392762	0.510077	-0.218044	0.269368	background
ZBTB17	-0.174591	0.776361	-0.302645	0.0761262	-0.903792	0.124003	-0.350829	0.0995422	background
AP1S2	0.12921	0.841091	0.230783	0.200979	-0.183888	0.804495	0.196622	0.361627	background
EPHA2	-0.350004	0.447692	-0.041715	0.809762	-0.290263	0.589613	0.125212	0.508423	background
ARHGEF19	-0.257082	0.588753	-0.311592	0.0858329	-0.182416	0.765997	-0.264724	0.275813	background
COPRS	0.509025	0.309891	-0.254176	0.127706	-0.17237	0.792125	-0.101059	0.57501	background
MBNL3	-0.513261	0.238251	-0.269178	0.0792301	-0.524906	0.358461	-0.273339	0.213493	background
SZRD1	0.406372	0.34732	0.113831	0.426683	0.392498	0.470483	0.0976309	0.642432	background
C1D	0.0700778	0.918646	0.474365	0.0249679	-0.593009	0.454666	0.459952	0.0804961	buffering
NECAP2	0.0146054	0.982978	0.00986546	0.953735	0.0209276	0.977918	0.0147418	0.945565	background
NBPF1	-0.410806	0.327865	-0.824582	0.000623178	2.39163	0.00336026	-0.802658	0.013972	buffering
CROCC	-0.300581	0.604981	-0.21661	0.154635	0.554679	0.288718	-0.150298	0.377464	background
MFAP2	-0.152619	0.791234	-0.325468	0.0407629	-0.841275	0.144165	-0.35698	0.0914125	background
ATP13A2	-0.478731	0.308608	-0.477642	0.0118983	0.116986	0.880071	-0.412534	0.0938318	background
PADI2	-0.50536	0.30006	-0.533304	0.0157866	-0.455214	0.562575	-0.524008	0.0808202	background
RCC2	0.083885	0.886556	-0.096668	0.46162	0.0957753	0.891551	-0.0975481	0.579106	background
DOLK_NUP188	-0.509082	0.257683	-0.419429	0.0147732	0.0881608	0.914267	-0.358169	0.105538	background
LRRC8B	1.61039	0.000832908	1.16891	0.00279841	1.70116	0.0358015	1.37734	0.221783	translation
NUP160	-0.593876	0.178456	-0.298708	0.0384458	-1.18274	0.0770563	-0.329057	0.106248	background
NUP205	-0.799407	0.0682946	-0.719114	0.00120092	-5.00779	0.000103834	-0.855062	0.0122313	abundance
ALDH4A1	-0.386559	0.411126	-0.13279	0.301561	0.156825	0.811205	-0.0838126	0.624373	background
IFFO2	0.0505849	0.936416	0.0612543	0.698922	-0.0379276	0.962268	0.0483257	0.810018	background
UBR4	-0.354132	0.486798	-0.3225	0.105231	-0.283436	0.711326	-0.302096	0.266948	background
EMC1	-0.0641545	0.920899	0.136751	0.344516	-0.0139313	0.988706	0.13475	0.484371	background
MRTO4	0.0916682	0.8682	0.00916909	0.958619	0.0911205	0.880423	-0.0594147	0.789782	background
PQLC2	0.182439	0.740102	0.136276	0.465464	0.353357	0.495089	0.243617	0.224409	background
GUCD1_SNRPD3	-0.0869328	0.880814	-0.293955	0.0688956	-0.420989	0.44279	-0.32987	0.116826	background
CAPZB	-0.127692	0.811515	-0.163365	0.196196	0.113638	0.858738	-0.151264	0.370075	background
MINOS1_MINOS1-NBL1_NBL1	0.0107633	0.989441	-0.157525	0.230328	-0.396154	0.492353	-0.156294	0.365584	background
SLC25A16	0.154866	0.793572	0.691032	0.0066858	-1.00997	0.0910697	0.612783	0.0272495	buffering
SAMD9L	-0.803198	0.0736042	-0.4189	0.0219619	-1.35295	0.0481853	-0.572897	0.0527703	abundance
OTUD3	0.292527	0.507853	-0.0392339	0.810527	0.288626	0.576448	0.025136	0.926245	background
CAMK2N1	0.545156	0.209865	0.1685	0.241546	0.71299	0.205984	0.263664	0.219356	background
MUL1	-0.113838	0.841909	0.0618537	0.666477	-0.0659623	0.924632	0.0442584	0.822497	background
PINK1	-0.18742	0.735306	-0.158828	0.313769	-0.313345	0.612314	-0.19057	0.363494	background
DDOST	-0.0908932	0.872084	0.088648	0.535008	-0.0194906	0.979096	0.0409922	0.832944	background
SH2D5	0.1322	0.81167	-0.389527	0.0782136	0.372618	0.486107	-0.474668	0.0933961	buffering
HP1BP3	0.096138	0.866872	-0.00123865	0.994645	0.0943416	0.875872	0.0627415	0.712684	background
EIF4G3	-0.00192801	0.99768	0.170889	0.361445	0.205575	0.774205	0.170335	0.440301	background
ZNF32	0.599419	0.181315	-0.0145791	0.933368	0.589545	0.312352	0.0600951	0.792644	background
ECE1	-0.239495	0.636808	-0.30727	0.106254	0.0627221	0.930327	-0.197914	0.370349	background
NBPF3	0.0898864	0.873781	-0.372711	0.0264835	-0.0665101	0.928143	-0.348475	0.108285	buffering
RAP1GAP	-0.249406	0.609346	-0.167042	0.43048	-0.241197	0.68687	-0.152664	0.600683	background
USP48	-0.267563	0.591832	-0.0529441	0.727219	-0.282002	0.648493	-0.064659	0.758962	background
HSPG2_LDLRAD2	-0.47003	0.385697	0.0571868	0.867522	-0.519454	0.433151	0.293707	0.414294	background
CDC42	-0.351621	0.468921	-0.121935	0.321556	1.43393	0.0233324	-0.101217	0.536451	background
SYT14	-0.0331907	0.958966	0.0974011	0.576617	-0.0886154	0.911859	0.101846	0.65396	background
ZBTB40	0.446568	0.355047	0.0290651	0.831527	0.569299	0.337815	0.0615759	0.725378	background
EPHB2	0.0762165	0.906712	0.284767	0.062267	0.51781	0.448289	0.292196	0.147682	background
KDM1A	-0.0475576	0.941028	-0.288676	0.0440999	0.890024	0.146181	-0.284525	0.131892	background
VPS37B	0.501004	0.226941	0.338318	0.0607625	0.575135	0.263417	0.497315	0.219111	background
NLGN4Y	0.238716	0.640222	-0.00289636	0.986754	0.232232	0.674652	0.0745512	0.675284	background
HNRNPR	-0.497478	0.270035	-0.184912	0.24049	-0.825369	0.122281	-0.382116	0.0919355	background
DLC1	-0.0824647	0.891921	-0.0181241	0.902176	-0.108749	0.877391	-0.027155	0.888822	background
C1orf123_CPT2	-0.0377172	0.94974	-0.171766	0.232912	0.0426459	0.950912	-0.160024	0.394721	background
GPRC5B	0.311838	0.48437	0.851039	0.00280751	0.695923	0.197869	1.05412	0.0206969	buffering
MOB1A	-0.0117047	0.989441	0.405336	0.0392993	0.0799321	0.937294	0.404937	0.117981	buffering
ASAP3	-0.646765	0.163646	-0.97782	0.00113787	0.379612	0.631942	-0.841473	0.0308313	buffering
E2F2	-0.989403	0.0682946	-1.0052	0.105527	-1.38623	0.106374	-1.7368	0.0848822	abundance
ID3	0.701734	0.14099	0.673051	0.00540273	2.18663	0.00684693	0.923843	0.0147906	abundance
RPL11	0.728141	0.101688	-0.0969014	0.496555	0.434658	0.378331	0.127808	0.446218	background
TCEB3	0.658147	0.10654	0.178237	0.158288	0.979546	0.0809548	0.216174	0.232869	background
PITHD1	0.408743	0.32745	0.109146	0.42733	0.436489	0.371857	0.323873	0.20069	background
LYPLA2	-0.037522	0.954781	0.0750857	0.635635	0.0213076	0.981886	0.0707474	0.733668	background
GALE	-0.700128	0.0928638	-0.610199	0.00656673	-0.777064	0.200057	-0.65931	0.0933222	abundance
HMGCL	-0.456178	0.283164	-0.177788	0.222912	-0.618237	0.220493	-0.371132	0.124811	background
FUCA1	0.295973	0.542777	0.244839	0.087067	-0.499311	0.363541	0.172549	0.312354	background
PNRC2	0.55681	0.171712	0.370143	0.0364203	0.331656	0.500631	-0.29432	0.15025	background
NUB1	0.167368	0.742403	-0.00257715	0.987265	0.166494	0.771712	0.0238071	0.903815	background
PRH1_PRH1-TAS2R14_SMIM10L1_TAS2R14	0.253601	0.610512	0.286471	0.0406285	-2.77279	0.0016095	0.265508	0.143812	background
IL22RA1	-0.561367	0.165976	-0.423043	0.0733143	-0.604227	0.220493	-1.0241	0.0494181	background
IFNLR1	-0.449736	0.293118	-0.702577	0.00908184	-0.330714	0.607286	-0.580057	0.0933222	background
MED27	-0.294003	0.50634	-0.332222	0.036837	-0.647387	0.182881	-0.591004	0.0259766	background
NIPAL3_STPG1	0.0668903	0.907826	-0.220044	0.129434	0.378824	0.451732	-0.254277	0.168648	background
RCAN3	-0.0174092	0.977472	-0.603928	0.00364575	0.875585	0.12372	-0.59664	0.0269333	buffering
SRRM1	0.0534656	0.937279	0.129421	0.362092	0.309943	0.648493	0.136001	0.457336	background
[truncated: 11,184 more rows]
