# Supplementary material for: Adaptive translational reprogramming of metabolism limits the response to targeted therapy in BRAFV600 melanoma
Source: Nat Commun. 2022 Mar 1;13:1100. doi: 10.1038/s41467-022-28705-x (PMC8888590; doi:10.1038/s41467-022-28705-x)
Supplement: Supplementary file 9 — Supplementary Data 6 [file 41467_2022_28705_MOESM9_ESM.xlsx]

## Sheet: 24hrvemvsDMSO_difExp_KEGG
NAME	SIZE	ES	NES	NOM p-val	FDR q-val	FWER p-val
KEGG_CELL_CYCLE	97	-0.940093	-1.44602	0	0.0417577	0.042
KEGG_RIBOSOME	71	-0.967234	-1.44045	0	0.0244792	0.048
KEGG_HUNTINGTONS_DISEASE	127	-0.884423	-1.42144	0.0103093	0.0341898	0.097
KEGG_SYSTEMIC_LUPUS_ERYTHEMATOSUS	76	-0.954493	-1.40188	0.00857143	0.0480184	0.174
KEGG_SPLICEOSOME	95	-0.894147	-1.37522	0.030581	0.0813815	0.333
KEGG_OOCYTE_MEIOSIS	70	-0.929453	-1.35567	0.0191781	0.109491	0.478
KEGG_PYRIMIDINE_METABOLISM	66	-0.90692	-1.33083	0.0943396	0.172696	0.697
KEGG_PROSTATE_CANCER	64	-0.891142	-1.31382	0.121294	0.226752	0.844
KEGG_PROGESTERONE_MEDIATED_OOCYTE_MATURATION	49	-0.928416	-1.28765	0.0906667	0.349665	0.974
KEGG_NUCLEOTIDE_EXCISION_REPAIR	33	-0.925366	-1.26325	0.124088	0.497792	0.997
KEGG_BLADDER_CANCER	28	-0.957944	-1.25988	0.0712589	0.479376	0.999
KEGG_DNA_REPLICATION	30	-0.941168	-1.25683	0.107477	0.46434	0.999
KEGG_NON_SMALL_CELL_LUNG_CANCER	36	-0.920649	-1.23933	0.131707	0.568526	1
KEGG_ACUTE_MYELOID_LEUKEMIA	40	-0.898229	-1.23288	0.166667	0.579173	1
KEGG_BASE_EXCISION_REPAIR	28	-0.915361	-1.22468	0.168317	0.60388	1
KEGG_SNARE_INTERACTIONS_IN_VESICULAR_TRANSPORT	29	-0.904938	-1.22182	0.204489	0.588262	1
KEGG_THYROID_CANCER	19	-0.962823	-1.22075	0.098434	0.560817	1
KEGG_ENDOMETRIAL_CANCER	32	-0.903618	-1.21533	0.206718	0.562114	1
KEGG_PANCREATIC_CANCER	52	-0.858393	-1.21437	0.237681	0.538127	1
KEGG_ENDOCYTOSIS	139	-0.74238	-1.21299	0.161616	0.51749	1
KEGG_HOMOLOGOUS_RECOMBINATION	22	-0.919668	-1.20785	0.208431	0.522606	1
KEGG_RNA_DEGRADATION	43	-0.866916	-1.20481	0.235897	0.514286	1
KEGG_LYSINE_DEGRADATION	34	-0.884587	-1.19573	0.238462	0.536756	1
KEGG_BASAL_CELL_CARCINOMA	28	-0.884693	-1.16221	0.30543	0.671295	1
KEGG_MISMATCH_REPAIR	17	-0.926517	-1.16035	0.25974	0.6531	1
KEGG_HEDGEHOG_SIGNALING_PATHWAY	26	-0.872517	-1.13622	0.375566	0.724179	1
KEGG_AMINOACYL_TRNA_BIOSYNTHESIS	36	-0.831027	-1.11617	0.375587	0.77154	1
KEGG_PROTEASOME	39	-0.81614	-1.11019	0.375335	0.764445	1
KEGG_PROTEIN_EXPORT	18	-0.829027	-1.05104	0.514218	0.917325	1
KEGG_GAP_JUNCTION	54	-0.743296	-1.04502	0.435262	0.902485	1
KEGG_P53_SIGNALING_PATHWAY	50	-0.743734	-1.03965	0.476804	0.887867	1
KEGG_NICOTINATE_AND_NICOTINAMIDE_METABOLISM	15	-0.815803	-1.01561	0.596027	0.92022	1
KEGG_JAK_STAT_SIGNALING_PATHWAY	62	-0.694184	-1.00669	0.486339	0.912767	1
KEGG_TGF_BETA_SIGNALING_PATHWAY	57	-0.709171	-1.00141	0.509589	0.898473	1
KEGG_PURINE_METABOLISM	95	-0.641877	-0.988043	0.496875	0.901208	1
KEGG_SMALL_CELL_LUNG_CANCER	58	-0.667012	-0.969631	0.545918	0.914185	1
KEGG_UBIQUITIN_MEDIATED_PROTEOLYSIS	109	-0.621191	-0.944371	0.578073	0.937446	1
KEGG_MELANOMA	38	-0.678886	-0.935631	0.597015	0.929493	1
KEGG_ALZHEIMERS_DISEASE	118	-0.559952	-0.889954	0.665574	0.988045	1
KEGG_GLYCEROLIPID_METABOLISM	30	-0.658509	-0.879131	0.698337	0.981077	1
KEGG_BASAL_TRANSCRIPTION_FACTORS	26	-0.654413	-0.854683	0.742991	0.996857	1
KEGG_GLUTATHIONE_METABOLISM	37	-0.626837	-0.847765	0.718987	0.985074	1
KEGG_WNT_SIGNALING_PATHWAY	94	-0.541122	-0.817345	0.781977	1	1
KEGG_FATTY_ACID_METABOLISM	26	-0.609876	-0.805694	0.759124	1	1
KEGG_PRION_DISEASES	19	-0.620713	-0.789643	0.809955	1	1
KEGG_CYSTEINE_AND_METHIONINE_METABOLISM	23	-0.596856	-0.780894	0.784223	0.997757	1
KEGG_NOD_LIKE_RECEPTOR_SIGNALING_PATHWAY	36	-0.585279	-0.771565	0.819121	0.988466	1
KEGG_ARGININE_AND_PROLINE_METABOLISM	32	-0.560452	-0.758916	0.798144	0.985984	1
KEGG_CHRONIC_MYELOID_LEUKEMIA	56	-0.506968	-0.736093	0.849604	0.996666	1
KEGG_O_GLYCAN_BIOSYNTHESIS	15	-0.566117	-0.709564	0.894737	1	1
KEGG_MTOR_SIGNALING_PATHWAY	39	-0.512969	-0.694086	0.894057	1	1
KEGG_FRUCTOSE_AND_MANNOSE_METABOLISM	23	-0.530302	-0.690384	0.911765	0.995479	1
KEGG_GLIOMA	43	-0.500977	-0.68003	0.928382	0.987781	1
KEGG_DRUG_METABOLISM_OTHER_ENZYMES	16	-0.527797	-0.670922	0.894505	0.978723	1
KEGG_PENTOSE_PHOSPHATE_PATHWAY	18	-0.528445	-0.667078	0.872902	0.964938	1
KEGG_AMYOTROPHIC_LATERAL_SCLEROSIS_ALS	32	-0.470129	-0.623333	0.961071	0.982065	1
KEGG_GLYCOSYLPHOSPHATIDYLINOSITOL_GPI_ANCHOR_BIOSYNTHESIS	19	-0.411793	-0.52643	0.986175	0.995787	1
NAME	SIZE	ES	NES	NOM p-val	FDR q-val	FWER p-val
KEGG_ADIPOCYTOKINE_SIGNALING_PATHWAY	46	0.988641	1.30623	0.00810373	0.66416	0.496
KEGG_CALCIUM_SIGNALING_PATHWAY	75	0.949874	1.28055	0.0437406	0.795828	0.804
KEGG_NEUROACTIVE_LIGAND_RECEPTOR_INTERACTION	54	0.962481	1.26982	0.0339257	0.755087	0.895
KEGG_GNRH_SIGNALING_PATHWAY	59	0.943872	1.2435	0.0597244	1	0.994
KEGG_NOTCH_SIGNALING_PATHWAY	33	0.971914	1.24008	0.0549085	1	0.994
KEGG_T_CELL_RECEPTOR_SIGNALING_PATHWAY	58	0.941884	1.23965	0.076087	0.939721	0.995
KEGG_B_CELL_RECEPTOR_SIGNALING_PATHWAY	44	0.943769	1.23314	0.120603	0.961451	0.999
KEGG_NEUROTROPHIN_SIGNALING_PATHWAY	93	0.894391	1.23271	0.12064	0.851243	0.999
KEGG_VEGF_SIGNALING_PATHWAY	42	0.956119	1.23068	0.0687398	0.797739	0.999
KEGG_LYSOSOME	91	0.887905	1.23051	0.139104	0.721792	0.999
KEGG_NATURAL_KILLER_CELL_MEDIATED_CYTOTOXICITY	56	0.914896	1.2291	0.138095	0.679705	0.999
KEGG_TRYPTOPHAN_METABOLISM	23	0.980257	1.22746	0.0500864	0.650951	1
KEGG_AXON_GUIDANCE	94	0.889799	1.22623	0.129173	0.618797	1
KEGG_MAPK_SIGNALING_PATHWAY	170	0.84904	1.22294	0.132626	0.621706	1
KEGG_STARCH_AND_SUCROSE_METABOLISM	20	0.962149	1.21557	0.123457	0.688975	1
KEGG_INSULIN_SIGNALING_PATHWAY	89	0.884191	1.21196	0.169343	0.697913	1
KEGG_MELANOGENESIS	55	0.89768	1.19321	0.189793	0.934424	1
KEGG_CARDIAC_MUSCLE_CONTRACTION	40	0.923689	1.19053	0.151565	0.918181	1
KEGG_EPITHELIAL_CELL_SIGNALING_IN_HELICOBACTER_PYLORI_INFECTION	52	0.911599	1.18836	0.210784	0.89952	1
KEGG_TYPE_II_DIABETES_MELLITUS	22	0.938841	1.18437	0.207836	0.907421	1
KEGG_CHEMOKINE_SIGNALING_PATHWAY	86	0.860399	1.18416	0.221719	0.866894	1
KEGG_RIG_I_LIKE_RECEPTOR_SIGNALING_PATHWAY	41	0.912401	1.18136	0.237013	0.860752	1
KEGG_VASCULAR_SMOOTH_MUSCLE_CONTRACTION	57	0.894582	1.17981	0.230769	0.839483	1
KEGG_TOLL_LIKE_RECEPTOR_SIGNALING_PATHWAY	55	0.890899	1.17878	0.263911	0.81537	1
KEGG_ABC_TRANSPORTERS	24	0.956888	1.17865	0.139576	0.783995	1
KEGG_GLYCOSAMINOGLYCAN_BIOSYNTHESIS_HEPARAN_SULFATE	21	0.9345	1.17143	0.269097	0.820846	1
KEGG_GALACTOSE_METABOLISM	17	0.939654	1.1692	0.252669	0.809655	1
KEGG_INOSITOL_PHOSPHATE_METABOLISM	39	0.912376	1.16744	0.261944	0.796643	1
KEGG_COMPLEMENT_AND_COAGULATION_CASCADES	21	0.945383	1.16561	0.221254	0.785801	1
KEGG_RENAL_CELL_CARCINOMA	54	0.870973	1.15917	0.291139	0.811313	1
KEGG_TYPE_I_DIABETES_MELLITUS	22	0.928231	1.1545	0.268551	0.819466	1
KEGG_TIGHT_JUNCTION	75	0.856569	1.14911	0.29003	0.832741	1
KEGG_INTESTINAL_IMMUNE_NETWORK_FOR_IGA_PRODUCTION	16	0.936314	1.14217	0.271403	0.853739	1
KEGG_AUTOIMMUNE_THYROID_DISEASE	18	0.926117	1.14141	0.312937	0.832858	1
KEGG_ARACHIDONIC_ACID_METABOLISM	18	0.922484	1.14112	0.290493	0.810759	1
KEGG_ALLOGRAFT_REJECTION	18	0.926117	1.13947	0.318099	0.797597	1
KEGG_LEISHMANIA_INFECTION	43	0.876853	1.13882	0.32	0.780099	1
KEGG_GRAFT_VERSUS_HOST_DISEASE	18	0.924334	1.13389	0.315118	0.787558	1
KEGG_ALANINE_ASPARTATE_AND_GLUTAMATE_METABOLISM	23	0.909874	1.12985	0.351648	0.788266	1
KEGG_PORPHYRIN_AND_CHLOROPHYLL_METABOLISM	18	0.909608	1.1295	0.361111	0.770092	1
KEGG_HEMATOPOIETIC_CELL_LINEAGE	29	0.893638	1.12386	0.380256	0.779572	1
KEGG_SELENOAMINO_ACID_METABOLISM	18	0.916256	1.1222	0.345455	0.76825	1
KEGG_METABOLISM_OF_XENOBIOTICS_BY_CYTOCHROME_P450	23	0.896422	1.11854	0.398261	0.766204	1
KEGG_ERBB_SIGNALING_PATHWAY	60	0.833378	1.1041	0.402821	0.811065	1
KEGG_PPAR_SIGNALING_PATHWAY	36	0.862518	1.10371	0.407783	0.794739	1
KEGG_ALDOSTERONE_REGULATED_SODIUM_REABSORPTION	17	0.893601	1.08928	0.434234	0.832085	1
KEGG_BETA_ALANINE_METABOLISM	16	0.876866	1.0866	0.487719	0.823539	1
KEGG_GLYCOSAMINOGLYCAN_BIOSYNTHESIS_CHONDROITIN_SULFATE	16	0.88554	1.07555	0.444245	0.845795	1
KEGG_TYROSINE_METABOLISM	15	0.875405	1.07517	0.494737	0.82975	1
KEGG_ECM_RECEPTOR_INTERACTION	51	0.818675	1.07278	0.452345	0.820123	1
KEGG_FC_GAMMA_R_MEDIATED_PHAGOCYTOSIS	61	0.79857	1.066	0.448485	0.824515	1
KEGG_N_GLYCAN_BIOSYNTHESIS	40	0.824984	1.06302	0.487013	0.817247	1
KEGG_PYRUVATE_METABOLISM	29	0.832318	1.05846	0.498264	0.816491	1
KEGG_PHOSPHATIDYLINOSITOL_SIGNALING_SYSTEM	57	0.793836	1.0503	0.49375	0.82326	1
KEGG_PROPANOATE_METABOLISM	27	0.835615	1.04336	0.511226	0.827638	1
KEGG_REGULATION_OF_AUTOPHAGY	15	0.838087	1.02777	0.565295	0.850684	1
KEGG_VASOPRESSIN_REGULATED_WATER_REABSORPTION	34	0.809432	1.02593	0.541523	0.840243	1
KEGG_BUTANOATE_METABOLISM	22	0.825137	1.02453	0.578947	0.829318	1
KEGG_PARKINSONS_DISEASE	89	0.742346	1.01954	0.493711	0.826435	1
KEGG_VALINE_LEUCINE_AND_ISOLEUCINE_DEGRADATION	36	0.803694	1.01448	0.55298	0.823407	1
KEGG_PATHOGENIC_ESCHERICHIA_COLI_INFECTION	38	0.790322	1.00758	0.566007	0.823814	1
KEGG_CITRATE_CYCLE_TCA_CYCLE	21	0.7945	0.992092	0.606897	0.840714	1
KEGG_DRUG_METABOLISM_CYTOCHROME_P450	21	0.78975	0.985296	0.617133	0.841765	1
KEGG_ADHERENS_JUNCTION	54	0.735075	0.953802	0.625194	0.888435	1
KEGG_FOCAL_ADHESION	130	0.663001	0.942318	0.610044	0.894232	1
KEGG_DORSO_VENTRAL_AXIS_FORMATION	16	0.765613	0.936574	0.697464	0.890321	1
KEGG_SPHINGOLIPID_METABOLISM	25	0.745445	0.926835	0.701252	0.892616	1
KEGG_OXIDATIVE_PHOSPHORYLATION	91	0.670971	0.925245	0.636501	0.881951	1
KEGG_FC_EPSILON_RI_SIGNALING_PATHWAY	40	0.700316	0.90772	0.68336	0.894898	1
KEGG_ANTIGEN_PROCESSING_AND_PRESENTATION	44	0.646242	0.849535	0.717014	0.964011	1
KEGG_CELL_ADHESION_MOLECULES_CAMS	61	0.605778	0.807938	0.779014	1	1
KEGG_AMINO_SUGAR_AND_NUCLEOTIDE_SUGAR_METABOLISM	34	0.629825	0.799576	0.776337	1	1
KEGG_GLYCEROPHOSPHOLIPID_METABOLISM	43	0.610461	0.797894	0.774141	0.989327	1
KEGG_REGULATION_OF_ACTIN_CYTOSKELETON	136	0.552804	0.784988	0.827298	0.990656	1
KEGG_HYPERTROPHIC_CARDIOMYOPATHY_HCM	45	0.595945	0.784444	0.804487	0.97794	1
KEGG_LONG_TERM_DEPRESSION	35	0.606237	0.774731	0.827362	0.975648	1
KEGG_LONG_TERM_POTENTIATION	42	0.600351	0.770516	0.835255	0.967813	1
KEGG_APOPTOSIS	59	0.57638	0.764188	0.846645	0.962111	1
KEGG_LEUKOCYTE_TRANSENDOTHELIAL_MIGRATION	54	0.565796	0.76046	0.809917	0.95435	1
KEGG_GLYCOLYSIS_GLUCONEOGENESIS	36	0.570941	0.735929	0.858392	0.968121	1
KEGG_DILATED_CARDIOMYOPATHY	46	0.566235	0.732593	0.875415	0.959372	1
KEGG_ARRHYTHMOGENIC_RIGHT_VENTRICULAR_CARDIOMYOPATHY_ARVC	41	0.559941	0.71522	0.858748	0.965234	1
KEGG_PEROXISOME	55	0.530644	0.699087	0.890432	0.969834	1
KEGG_PATHWAYS_IN_CANCER	215	0.474412	0.695835	0.964798	0.961356	1
KEGG_VIRAL_MYOCARDITIS	49	0.525228	0.679716	0.906863	0.965123	1
KEGG_COLORECTAL_CANCER	42	0.513729	0.670772	0.920875	0.962257	1
KEGG_CYTOSOLIC_DNA_SENSING_PATHWAY	24	0.522476	0.658422	0.925477	0.962573	1
KEGG_RNA_POLYMERASE	20	0.522179	0.653412	0.913428	0.95547	1
KEGG_CYTOKINE_CYTOKINE_RECEPTOR_INTERACTION	77	0.454836	0.624181	0.975422	0.968785	1
KEGG_VIBRIO_CHOLERAE_INFECTION	38	0.447559	0.572831	0.983607	0.985528	1

## Sheet: 24hrvemvsDMSO_difExp_HM
NAME	SIZE	ES	NES	NOM p-val	FDR q-val	FWER p-val
HALLMARK_G2M_CHECKPOINT	182	-0.938283	-1.61722	0	0	0
HALLMARK_E2F_TARGETS	177	-0.94232	-1.59682	0	0	0
HALLMARK_MYC_TARGETS_V1	163	-0.909307	-1.48798	0	0.0108294	0.027
HALLMARK_MITOTIC_SPINDLE	181	-0.851818	-1.43956	0.0126582	0.0360007	0.11
HALLMARK_DNA_REPAIR	109	-0.834035	-1.33226	0.0888158	0.204479	0.555
HALLMARK_MYC_TARGETS_V2	44	-0.922872	-1.27737	0.0956284	0.327016	0.792
HALLMARK_IL2_STAT5_SIGNALING	133	-0.777084	-1.26584	0.130872	0.320917	0.831
HALLMARK_MTORC1_SIGNALING	171	-0.740412	-1.25408	0.126866	0.318412	0.867
HALLMARK_NOTCH_SIGNALING	28	-0.924519	-1.2222	0.172093	0.372443	0.932
HALLMARK_PI3K_AKT_MTOR_SIGNALING	75	-0.813905	-1.20872	0.187311	0.371713	0.949
HALLMARK_UNFOLDED_PROTEIN_RESPONSE	95	-0.770505	-1.20068	0.206128	0.360172	0.954
HALLMARK_REACTIVE_OXIGEN_SPECIES_PATHWAY	35	-0.888392	-1.19915	0.207407	0.333378	0.957
HALLMARK_GLYCOLYSIS	160	-0.710927	-1.18337	0.204461	0.337847	0.97
HALLMARK_OXIDATIVE_PHOSPHORYLATION	164	-0.601039	-1.00224	0.422925	0.685737	1
HALLMARK_ANGIOGENESIS	23	-0.65717	-0.843192	0.75576	0.972455	1
HALLMARK_TGF_BETA_SIGNALING	49	-0.581549	-0.810209	0.752161	0.982797	1
HALLMARK_APICAL_SURFACE	26	-0.526981	-0.698902	0.891204	1	1
HALLMARK_WNT_BETA_CATENIN_SIGNALING	26	-0.51426	-0.679878	0.904645	1	1
HALLMARK_SPERMATOGENESIS	63	-0.460094	-0.665285	0.970027	1	1
HALLMARK_CHOLESTEROL_HOMEOSTASIS	60	-0.468059	-0.66373	0.963068	0.97621	1
NAME	SIZE	ES	NES	NOM p-val	FDR q-val	FWER p-val
HALLMARK_FATTY_ACID_METABOLISM	111	0.948264	1.33044	0.0325779	0.569474	0.483
HALLMARK_XENOBIOTIC_METABOLISM	110	0.90921	1.27308	0.0824588	0.921122	0.884
HALLMARK_INTERFERON_ALPHA_RESPONSE	76	0.94162	1.26686	0.0561622	0.687137	0.917
HALLMARK_COMPLEMENT	118	0.886417	1.23887	0.129738	0.816254	0.977
HALLMARK_ADIPOGENESIS	151	0.850828	1.21348	0.138268	0.92312	0.996
HALLMARK_INTERFERON_GAMMA_RESPONSE	139	0.837245	1.1894	0.196906	0.988739	1
HALLMARK_INFLAMMATORY_RESPONSE	98	0.864336	1.17978	0.207634	0.925032	1
HALLMARK_PEROXISOME	69	0.870683	1.17753	0.243609	0.823645	1
HALLMARK_HYPOXIA	154	0.820181	1.17582	0.223647	0.740992	1
HALLMARK_MYOGENESIS	114	0.815992	1.13625	0.297414	0.883945	1
HALLMARK_IL6_JAK_STAT3_SIGNALING	45	0.860849	1.11762	0.36532	0.890897	1
HALLMARK_P53_PATHWAY	159	0.777068	1.11135	0.323204	0.841881	1
HALLMARK_COAGULATION	76	0.801231	1.09386	0.39084	0.846462	1
HALLMARK_ESTROGEN_RESPONSE_LATE	134	0.775161	1.08606	0.385164	0.811774	1
HALLMARK_HEDGEHOG_SIGNALING	26	0.858524	1.07751	0.458188	0.784949	1
HALLMARK_HEME_METABOLISM	147	0.744181	1.07254	0.394993	0.752277	1
HALLMARK_BILE_ACID_METABOLISM	59	0.789967	1.04154	0.504644	0.793549	1
HALLMARK_APOPTOSIS	126	0.702075	1.00025	0.501397	0.854843	1
HALLMARK_PROTEIN_SECRETION	86	0.727236	0.998976	0.535445	0.81343	1
HALLMARK_EPITHELIAL_MESENCHYMAL_TRANSITION	148	0.68377	0.974268	0.549101	0.824714	1
HALLMARK_ESTROGEN_RESPONSE_EARLY	152	0.671717	0.966664	0.539326	0.800881	1
HALLMARK_APICAL_JUNCTION	121	0.673801	0.947355	0.594406	0.800566	1
HALLMARK_ALLOGRAFT_REJECTION	95	0.67438	0.936774	0.604294	0.783819	1
HALLMARK_KRAS_SIGNALING_DN	62	0.677646	0.911392	0.674809	0.793704	1
HALLMARK_UV_RESPONSE_DN	122	0.621385	0.885959	0.671809	0.801652	1
HALLMARK_ANDROGEN_RESPONSE	81	0.604471	0.821525	0.772382	0.860498	1
HALLMARK_TNFA_SIGNALING_VIA_NFKB	153	0.51959	0.744506	0.858974	0.925431	1
HALLMARK_KRAS_SIGNALING_UP	103	0.500374	0.709203	0.897143	0.934018	1
HALLMARK_UV_RESPONSE_UP	115	0.470287	0.656743	0.96562	0.956542	1

## Sheet: 24hrvemvsDMSO_translation_KEGG
NAME	SIZE	ES	NES	NOM p-val	FDR q-val	FWER p-val
KEGG_CELL_CYCLE	97	-0.991525	-1.2056	0.0956938	0.448616	0.364
KEGG_PANCREATIC_CANCER	52	-0.996058	-1.19252	0.0377359	0.39318	0.56
KEGG_TGF_BETA_SIGNALING_PATHWAY	57	-0.999578	-1.17087	0.0136986	0.700919	0.883
KEGG_JAK_STAT_SIGNALING_PATHWAY	62	-0.976588	-1.16754	0.181818	0.621389	0.928
KEGG_PROSTATE_CANCER	64	-0.995146	-1.16546	0.0727969	0.5512	0.945
KEGG_PYRIMIDINE_METABOLISM	66	-0.989971	-1.16485	0.0996441	0.474424	0.954
KEGG_HOMOLOGOUS_RECOMBINATION	22	-0.98456	-1.15826	0.190355	0.553905	0.984
KEGG_GLUTATHIONE_METABOLISM	37	-0.997771	-1.15572	0.0509915	0.551543	0.988
KEGG_PROGESTERONE_MEDIATED_OOCYTE_MATURATION	49	-0.997585	-1.15572	0.0397554	0.49026	0.988
KEGG_MELANOMA	38	-0.99444	-1.15535	0.108434	0.449728	0.988
KEGG_NON_SMALL_CELL_LUNG_CANCER	36	-0.996225	-1.15237	0.0704225	0.467485	0.996
KEGG_BLADDER_CANCER	28	-0.997597	-1.14931	0.0396601	0.493263	0.999
KEGG_HEDGEHOG_SIGNALING_PATHWAY	26	-0.985779	-1.14571	0.233871	0.540942	1
KEGG_ACUTE_MYELOID_LEUKEMIA	40	-0.987039	-1.14477	0.132075	0.522752	1
KEGG_OOCYTE_MEIOSIS	70	-0.95315	-1.14039	0.337979	0.588055	1
KEGG_ENDOMETRIAL_CANCER	32	-0.989972	-1.13215	0.145119	0.721543	1
KEGG_SPLICEOSOME	95	-0.942607	-1.13011	0.356557	0.718681	1
KEGG_NICOTINATE_AND_NICOTINAMIDE_METABOLISM	15	-0.992812	-1.12969	0.105012	0.685816	1
KEGG_DNA_REPLICATION	30	-0.969294	-1.12652	0.33815	0.7035	1
KEGG_ENDOCYTOSIS	139	-0.905255	-1.12514	0.389189	0.692276	1
KEGG_HUNTINGTONS_DISEASE	127	-0.919713	-1.12338	0.387755	0.684062	1
KEGG_MISMATCH_REPAIR	17	-0.975901	-1.11931	0.262467	0.706295	1
KEGG_THYROID_CANCER	19	-0.995612	-1.11492	0.0775	0.726584	1
KEGG_SMALL_CELL_LUNG_CANCER	58	-0.937028	-1.11472	0.402256	0.69844	1
KEGG_NOD_LIKE_RECEPTOR_SIGNALING_PATHWAY	36	-0.948909	-1.1062	0.422414	0.755112	1
KEGG_BASAL_CELL_CARCINOMA	28	-0.956577	-1.10404	0.450549	0.743571	1
KEGG_BASE_EXCISION_REPAIR	28	-0.96053	-1.10095	0.423913	0.741341	1
KEGG_NUCLEOTIDE_EXCISION_REPAIR	33	-0.967077	-1.09708	0.365439	0.743332	1
KEGG_RIBOSOME	71	-0.933511	-1.08324	0.448413	0.797055	1
KEGG_O_GLYCAN_BIOSYNTHESIS	15	-0.940811	-1.07578	0.544304	0.806978	1
KEGG_LYSINE_DEGRADATION	34	-0.940693	-1.06904	0.543909	0.811034	1
KEGG_GLYCEROLIPID_METABOLISM	30	-0.912866	-1.05442	0.547009	0.835588	1
KEGG_PATHWAYS_IN_CANCER	215	-0.835448	-1.04307	0.486667	0.842965	1
KEGG_PEROXISOME	55	-0.865579	-1.02088	0.592715	0.870103	1
KEGG_AMINOACYL_TRNA_BIOSYNTHESIS	36	-0.857753	-1.00093	0.64011	0.884937	1
KEGG_PROTEASOME	39	-0.822137	-0.950448	0.717514	0.941145	1
KEGG_APOPTOSIS	59	-0.815409	-0.949329	0.69281	0.916992	1
KEGG_ANTIGEN_PROCESSING_AND_PRESENTATION	44	-0.803995	-0.943407	0.702006	0.900283	1
KEGG_SYSTEMIC_LUPUS_ERYTHEMATOSUS	76	-0.793414	-0.938557	0.716599	0.883451	1
KEGG_FATTY_ACID_METABOLISM	26	-0.813197	-0.934288	0.736573	0.867186	1
KEGG_FRUCTOSE_AND_MANNOSE_METABOLISM	23	-0.786076	-0.910376	0.738694	0.872302	1
KEGG_RNA_DEGRADATION	43	-0.69952	-0.820101	0.794788	0.935966	1
KEGG_SNARE_INTERACTIONS_IN_VESICULAR_TRANSPORT	29	-0.678961	-0.775099	0.847887	0.949335	1
KEGG_GLYCOSAMINOGLYCAN_BIOSYNTHESIS_HEPARAN_SULFATE	21	-0.560974	-0.656284	0.904762	1	1
KEGG_PROTEIN_EXPORT	18	-0.567242	-0.648568	0.937656	0.993874	1
KEGG_CHRONIC_MYELOID_LEUKEMIA	56	-0.530834	-0.635558	0.941936	0.980499	1
KEGG_GLIOMA	43	-0.530532	-0.613061	0.944615	0.973934	1
KEGG_GLYCOSYLPHOSPHATIDYLINOSITOL_GPI_ANCHOR_BIOSYNTHESIS	19	-0.430872	-0.498328	0.991803	0.995908	1
NAME	SIZE	ES	NES	NOM p-val	FDR q-val	FWER p-val
KEGG_TYROSINE_METABOLISM	15	0.998819	1.10671	0.0307167	1	0.942
KEGG_TRYPTOPHAN_METABOLISM	23	0.995733	1.10577	0.114094	1	0.963
KEGG_ALDOSTERONE_REGULATED_SODIUM_REABSORPTION	17	0.988968	1.10213	0.209265	1	0.994
KEGG_LONG_TERM_POTENTIATION	42	0.993017	1.09754	0.174286	1	1
KEGG_ADIPOCYTOKINE_SIGNALING_PATHWAY	46	0.999732	1.09735	0.00611621	1	1
KEGG_DRUG_METABOLISM_CYTOCHROME_P450	21	0.992301	1.09684	0.140203	1	1
KEGG_AMYOTROPHIC_LATERAL_SCLEROSIS_ALS	32	0.987861	1.096	0.259494	1	1
KEGG_HEMATOPOIETIC_CELL_LINEAGE	29	0.999724	1.09537	0.00950872	1	1
KEGG_ECM_RECEPTOR_INTERACTION	51	0.998011	1.09524	0.0677966	1	1
KEGG_CELL_ADHESION_MOLECULES_CAMS	61	0.993768	1.09467	0.157447	1	1
KEGG_PPAR_SIGNALING_PATHWAY	36	0.997726	1.09375	0.0746951	1	1
KEGG_NOTCH_SIGNALING_PATHWAY	33	0.995371	1.09326	0.12989	1	1
KEGG_METABOLISM_OF_XENOBIOTICS_BY_CYTOCHROME_P450	23	0.992984	1.091	0.161742	1	1
KEGG_CHEMOKINE_SIGNALING_PATHWAY	86	0.994247	1.09071	0.167575	1	1
KEGG_MELANOGENESIS	55	0.998854	1.09042	0.0426136	1	1
KEGG_STARCH_AND_SUCROSE_METABOLISM	20	0.990695	1.08968	0.190252	1	1
KEGG_INSULIN_SIGNALING_PATHWAY	89	0.995954	1.08962	0.14	1	1
KEGG_VEGF_SIGNALING_PATHWAY	42	0.996109	1.08955	0.125758	1	1
KEGG_CARDIAC_MUSCLE_CONTRACTION	40	0.985064	1.0894	0.336336	1	1
KEGG_ABC_TRANSPORTERS	24	0.980469	1.08884	0.375196	0.992424	1
KEGG_CALCIUM_SIGNALING_PATHWAY	75	0.991996	1.08754	0.23268	1	1
KEGG_NEUROTROPHIN_SIGNALING_PATHWAY	93	0.99316	1.08502	0.178808	1	1
KEGG_AMINO_SUGAR_AND_NUCLEOTIDE_SUGAR_METABOLISM	34	0.992206	1.08476	0.229261	1	1
KEGG_LONG_TERM_DEPRESSION	35	0.981701	1.08462	0.369985	1	1
KEGG_ARRHYTHMOGENIC_RIGHT_VENTRICULAR_CARDIOMYOPATHY_ARVC	41	0.97634	1.08289	0.429675	1	1
KEGG_UBIQUITIN_MEDIATED_PROTEOLYSIS	109	0.988422	1.08221	0.298701	1	1
KEGG_MAPK_SIGNALING_PATHWAY	170	0.991799	1.08163	0.221542	1	1
KEGG_NEUROACTIVE_LIGAND_RECEPTOR_INTERACTION	54	0.992954	1.08155	0.213974	1	1
KEGG_TOLL_LIKE_RECEPTOR_SIGNALING_PATHWAY	55	0.976982	1.08077	0.416296	1	1
KEGG_NATURAL_KILLER_CELL_MEDIATED_CYTOTOXICITY	56	0.992704	1.07992	0.211679	1	1
KEGG_PARKINSONS_DISEASE	88	0.989293	1.0772	0.269799	1	1
KEGG_VIBRIO_CHOLERAE_INFECTION	38	0.976823	1.07643	0.436817	1	1
KEGG_LYSOSOME	91	0.980818	1.07515	0.396887	1	1
KEGG_HYPERTROPHIC_CARDIOMYOPATHY_HCM	45	0.977313	1.07443	0.42029	1	1
KEGG_COMPLEMENT_AND_COAGULATION_CASCADES	21	0.96818	1.07417	0.416801	1	1
KEGG_ERBB_SIGNALING_PATHWAY	60	0.988858	1.07176	0.338936	1	1
KEGG_LEISHMANIA_INFECTION	43	0.975096	1.07169	0.472464	1	1
KEGG_GNRH_SIGNALING_PATHWAY	59	0.984419	1.07104	0.384068	1	1
KEGG_PORPHYRIN_AND_CHLOROPHYLL_METABOLISM	18	0.965128	1.06963	0.440135	1	1
KEGG_B_CELL_RECEPTOR_SIGNALING_PATHWAY	44	0.975619	1.06911	0.446402	1	1
KEGG_T_CELL_RECEPTOR_SIGNALING_PATHWAY	58	0.983693	1.06787	0.416901	1	1
KEGG_ALANINE_ASPARTATE_AND_GLUTAMATE_METABOLISM	23	0.968154	1.06727	0.449206	1	1
KEGG_DILATED_CARDIOMYOPATHY	46	0.975142	1.06632	0.471125	1	1
KEGG_TYPE_II_DIABETES_MELLITUS	22	0.965917	1.0644	0.463884	1	1
KEGG_OXIDATIVE_PHOSPHORYLATION	91	0.972979	1.06427	0.506494	1	1
KEGG_EPITHELIAL_CELL_SIGNALING_IN_HELICOBACTER_PYLORI_INFECTION	52	0.973278	1.06395	0.468391	1	1
KEGG_PATHOGENIC_ESCHERICHIA_COLI_INFECTION	38	0.970245	1.06296	0.47032	1	1
KEGG_TYPE_I_DIABETES_MELLITUS	22	0.952593	1.05848	0.563011	1	1
KEGG_AXON_GUIDANCE	94	0.968517	1.05837	0.535135	1	1
KEGG_RENAL_CELL_CARCINOMA	54	0.969199	1.05796	0.521186	1	1
KEGG_BETA_ALANINE_METABOLISM	16	0.94318	1.05684	0.564912	1	1
KEGG_FC_EPSILON_RI_SIGNALING_PATHWAY	40	0.958352	1.05648	0.587021	1	1
KEGG_AUTOIMMUNE_THYROID_DISEASE	18	0.934362	1.04588	0.609635	1	1
KEGG_TIGHT_JUNCTION	75	0.959802	1.04588	0.595716	1	1
KEGG_FC_GAMMA_R_MEDIATED_PHAGOCYTOSIS	61	0.952852	1.04583	0.596974	1	1
KEGG_VASCULAR_SMOOTH_MUSCLE_CONTRACTION	57	0.963835	1.04435	0.564516	1	1
KEGG_INTESTINAL_IMMUNE_NETWORK_FOR_IGA_PRODUCTION	16	0.929836	1.04405	0.595395	1	1
KEGG_ALLOGRAFT_REJECTION	18	0.934362	1.04142	0.59792	1	1
KEGG_GRAFT_VERSUS_HOST_DISEASE	18	0.934255	1.04125	0.602787	1	1
KEGG_INOSITOL_PHOSPHATE_METABOLISM	39	0.942666	1.0365	0.631195	1	1
KEGG_SELENOAMINO_ACID_METABOLISM	18	0.939156	1.03513	0.625839	1	1
KEGG_LEUKOCYTE_TRANSENDOTHELIAL_MIGRATION	54	0.940967	1.03437	0.656477	1	1
KEGG_PROPANOATE_METABOLISM	27	0.938479	1.03078	0.649068	1	1
KEGG_RIG_I_LIKE_RECEPTOR_SIGNALING_PATHWAY	41	0.940976	1.03032	0.65037	1	1
KEGG_FOCAL_ADHESION	130	0.943617	1.02882	0.650735	0.992388	1
KEGG_PHOSPHATIDYLINOSITOL_SIGNALING_SYSTEM	57	0.93934	1.0279	0.663295	0.981338	1
KEGG_GAP_JUNCTION	54	0.927384	1.02171	0.676269	0.993295	1
KEGG_VASOPRESSIN_REGULATED_WATER_REABSORPTION	34	0.917138	1.01904	0.658023	0.988204	1
KEGG_GLYCOSAMINOGLYCAN_BIOSYNTHESIS_CHONDROITIN_SULFATE	16	0.917902	1.01743	0.672727	0.979036	1
KEGG_BUTANOATE_METABOLISM	22	0.929846	1.01671	0.69028	0.967361	1
KEGG_VALINE_LEUCINE_AND_ISOLEUCINE_DEGRADATION	36	0.916581	1.00854	0.699225	0.978247	1
KEGG_P53_SIGNALING_PATHWAY	50	0.908714	0.999532	0.707025	0.987592	1
KEGG_REGULATION_OF_ACTIN_CYTOSKELETON	136	0.916828	0.997698	0.7162	0.978588	1
KEGG_GLYCOLYSIS_GLUCONEOGENESIS	36	0.916647	0.99305	0.739968	0.97637	1
KEGG_GLYCEROPHOSPHOLIPID_METABOLISM	43	0.894372	0.984078	0.737705	0.981275	1
KEGG_ADHERENS_JUNCTION	54	0.890468	0.980497	0.750716	0.975028	1
KEGG_ARACHIDONIC_ACID_METABOLISM	18	0.872004	0.963824	0.7776	0.990335	1
KEGG_PRION_DISEASES	19	0.843617	0.935134	0.782537	1	1
KEGG_GALACTOSE_METABOLISM	17	0.832152	0.932352	0.77813	1	1
KEGG_REGULATION_OF_AUTOPHAGY	15	0.815297	0.913056	0.802426	1	1
KEGG_ARGININE_AND_PROLINE_METABOLISM	32	0.834599	0.911867	0.820552	1	1
KEGG_N_GLYCAN_BIOSYNTHESIS	40	0.830103	0.905107	0.849335	0.996205	1
KEGG_CITRATE_CYCLE_TCA_CYCLE	21	0.798062	0.889301	0.83705	0.99824	1
KEGG_MTOR_SIGNALING_PATHWAY	39	0.801857	0.885106	0.827586	0.989967	1
KEGG_DORSO_VENTRAL_AXIS_FORMATION	16	0.792609	0.884114	0.836522	0.979237	1
KEGG_CYTOSOLIC_DNA_SENSING_PATHWAY	24	0.733007	0.817563	0.881667	1	1
KEGG_COLORECTAL_CANCER	42	0.717408	0.785274	0.898844	1	1
KEGG_CYSTEINE_AND_METHIONINE_METABOLISM	23	0.693693	0.758957	0.911672	1	1
KEGG_WNT_SIGNALING_PATHWAY	94	0.691219	0.751436	0.915094	1	1
KEGG_RNA_POLYMERASE	20	0.674627	0.74273	0.933333	1	1
KEGG_CYTOKINE_CYTOKINE_RECEPTOR_INTERACTION	77	0.68092	0.740518	0.917713	0.996241	1
KEGG_SPHINGOLIPID_METABOLISM	25	0.658288	0.727554	0.904221	0.991158	1
KEGG_PENTOSE_PHOSPHATE_PATHWAY	18	0.654471	0.726734	0.914557	0.980789	1
KEGG_PURINE_METABOLISM	95	0.658422	0.721674	0.910371	0.972386	1
KEGG_ALZHEIMERS_DISEASE	118	0.576718	0.627445	0.967005	0.999661	1
KEGG_VIRAL_MYOCARDITIS	49	0.554082	0.605174	0.973723	0.997206	1
KEGG_DRUG_METABOLISM_OTHER_ENZYMES	16	0.484775	0.537897	0.977929	1	1
KEGG_PYRUVATE_METABOLISM	29	0.475102	0.524832	0.993496	1	1
KEGG_BASAL_TRANSCRIPTION_FACTORS	26	0.416249	0.461446	0.995448	0.998475	1

## Sheet: 24hrvemvsDMSO_translation_HM
NAME	SIZE	ES	NES	NOM p-val	FDR q-val	FWER p-val
HALLMARK_E2F_TARGETS	177	-0.981244	-1.25407	0.105263	0.125563	0.088
HALLMARK_G2M_CHECKPOINT	182	-0.988136	-1.24072	0.127273	0.158357	0.216
HALLMARK_MYC_TARGETS_V1	163	-0.983422	-1.22689	0.122905	0.204572	0.359
HALLMARK_PI3K_AKT_MTOR_SIGNALING	75	-0.997997	-1.19797	0.0246479	0.382676	0.672
HALLMARK_DNA_REPAIR	109	-0.964999	-1.17457	0.217172	0.521757	0.861
HALLMARK_MITOTIC_SPINDLE	180	-0.933015	-1.16736	0.291391	0.506903	0.907
HALLMARK_MYC_TARGETS_V2	44	-0.966876	-1.15146	0.307487	0.563263	0.95
HALLMARK_ANGIOGENESIS	23	-0.998301	-1.14105	0.0409207	0.576071	0.971
HALLMARK_NOTCH_SIGNALING	28	-0.997301	-1.13659	0.027027	0.549565	0.978
HALLMARK_GLYCOLYSIS	160	-0.88952	-1.13102	0.383784	0.535658	0.982
HALLMARK_REACTIVE_OXIGEN_SPECIES_PATHWAY	35	-0.951744	-1.09547	0.446575	0.651195	0.997
HALLMARK_MTORC1_SIGNALING	171	-0.83136	-1.06678	0.45679	0.67172	0.999
HALLMARK_KRAS_SIGNALING_UP	103	-0.83357	-1.00552	0.563559	0.730059	1
HALLMARK_CHOLESTEROL_HOMEOSTASIS	60	-0.837244	-0.98793	0.636678	0.703678	1
HALLMARK_TGF_BETA_SIGNALING	49	-0.807311	-0.94654	0.688136	0.708065	1
HALLMARK_UNFOLDED_PROTEIN_RESPONSE	95	-0.56155	-0.686244	0.917355	0.902716	1
NAME	SIZE	ES	NES	NOM p-val	FDR q-val	FWER p-val
HALLMARK_IL6_JAK_STAT3_SIGNALING	45	0.997624	1.09698	0.0862573	0.585731	0.52
HALLMARK_BILE_ACID_METABOLISM	59	0.993118	1.09352	0.197279	0.592913	0.752
HALLMARK_XENOBIOTIC_METABOLISM	109	0.999709	1.09318	0.00768246	0.422284	0.774
HALLMARK_ESTROGEN_RESPONSE_LATE	134	0.998868	1.08993	0.0275689	0.56501	0.929
HALLMARK_COMPLEMENT	118	0.997224	1.08792	0.0880503	0.597372	0.967
HALLMARK_COAGULATION	76	0.991852	1.08737	0.243968	0.530899	0.973
HALLMARK_KRAS_SIGNALING_DN	62	0.987093	1.08655	0.336111	0.506061	0.984
HALLMARK_FATTY_ACID_METABOLISM	111	0.994323	1.08208	0.150454	0.719173	1
HALLMARK_ADIPOGENESIS	151	0.997514	1.08089	0.0642424	0.720641	1
HALLMARK_ESTROGEN_RESPONSE_EARLY	152	0.999108	1.08044	0.0221948	0.675526	1
HALLMARK_INTERFERON_ALPHA_RESPONSE	76	0.987289	1.08016	0.302703	0.631135	1
HALLMARK_HYPOXIA	154	0.998798	1.07487	0.0238095	0.842376	1
HALLMARK_INFLAMMATORY_RESPONSE	98	0.99104	1.07444	0.245085	0.796064	1
HALLMARK_INTERFERON_GAMMA_RESPONSE	138	0.987885	1.07415	0.321384	0.751028	1
HALLMARK_PEROXISOME	69	0.981334	1.07157	0.386427	0.797095	1
HALLMARK_APOPTOSIS	126	0.984716	1.06743	0.376068	0.871725	1
HALLMARK_IL2_STAT5_SIGNALING	133	0.979056	1.06553	0.460688	0.867484	1
HALLMARK_APICAL_JUNCTION	121	0.981841	1.06283	0.433293	0.873071	1
HALLMARK_EPITHELIAL_MESENCHYMAL_TRANSITION	148	0.97465	1.05239	0.524729	0.968647	1
HALLMARK_UV_RESPONSE_DN	122	0.968181	1.05053	0.56116	0.938851	1
HALLMARK_ALLOGRAFT_REJECTION	95	0.952574	1.03593	0.641361	0.999208	1
HALLMARK_MYOGENESIS	114	0.94941	1.03294	0.66005	0.96946	1
HALLMARK_P53_PATHWAY	159	0.951367	1.03041	0.646778	0.939606	1
HALLMARK_APICAL_SURFACE	26	0.911842	1.00553	0.720065	0.986581	1
HALLMARK_HEME_METABOLISM	145	0.914159	0.990279	0.744472	0.981366	1
HALLMARK_HEDGEHOG_SIGNALING	26	0.884754	0.967829	0.783113	0.98303	1
HALLMARK_WNT_BETA_CATENIN_SIGNALING	26	0.836589	0.923112	0.814516	1	1
HALLMARK_PROTEIN_SECRETION	86	0.826368	0.901541	0.834887	0.985755	1
HALLMARK_ANDROGEN_RESPONSE	81	0.818612	0.895091	0.842541	0.957268	1
HALLMARK_UV_RESPONSE_UP	115	0.783468	0.858635	0.854614	0.952017	1
HALLMARK_SPERMATOGENESIS	63	0.721213	0.78647	0.900963	0.960544	1
HALLMARK_OXIDATIVE_PHOSPHORYLATION	164	0.557679	0.603925	0.979641	1	1
HALLMARK_TNFA_SIGNALING_VIA_NFKB	153	0.516193	0.558281	0.990232	0.9863	1

## Sheet: 24hrvemvsDMSO_Buffering_KEGG
NAME	SIZE	ES	NES	NOM p-val	FDR q-val	FWER p-val
KEGG_LYSOSOME	91	0.702073	1.57189	0.00798722	0.90262	0.571
KEGG_TYPE_I_DIABETES_MELLITUS	22	0.866819	1.54997	0.013308	0.578482	0.667
KEGG_ALLOGRAFT_REJECTION	18	0.871435	1.51797	0.018797	0.570985	0.797
KEGG_AUTOIMMUNE_THYROID_DISEASE	18	0.871435	1.50267	0.0221811	0.512446	0.846
KEGG_GRAFT_VERSUS_HOST_DISEASE	18	0.85326	1.4896	0.0302457	0.472347	0.877
KEGG_INTESTINAL_IMMUNE_NETWORK_FOR_IGA_PRODUCTION	16	0.858953	1.47424	0.040153	0.455621	0.922
KEGG_INOSITOL_PHOSPHATE_METABOLISM	39	0.735513	1.45448	0.0359066	0.47021	0.959
KEGG_NEUROACTIVE_LIGAND_RECEPTOR_INTERACTION	54	0.72208	1.4427	0.0373514	0.463292	0.974
KEGG_ALANINE_ASPARTATE_AND_GLUTAMATE_METABOLISM	23	0.758653	1.38008	0.0802239	0.69844	0.999
KEGG_CALCIUM_SIGNALING_PATHWAY	75	0.627356	1.35477	0.0702055	0.755514	0.999
KEGG_NEUROTROPHIN_SIGNALING_PATHWAY	93	0.61199	1.34936	0.0655738	0.713149	0.999
KEGG_RENAL_CELL_CARCINOMA	54	0.65497	1.34573	0.0862676	0.670498	0.999
KEGG_COMPLEMENT_AND_COAGULATION_CASCADES	21	0.752419	1.34397	0.110497	0.627119	0.999
KEGG_METABOLISM_OF_XENOBIOTICS_BY_CYTOCHROME_P450	23	0.726966	1.33706	0.108257	0.608907	0.999
KEGG_CELL_ADHESION_MOLECULES_CAMS	61	0.623332	1.32032	0.0938024	0.632385	1
KEGG_STARCH_AND_SUCROSE_METABOLISM	20	0.729988	1.30276	0.131579	0.667167	1
KEGG_INSULIN_SIGNALING_PATHWAY	89	0.591408	1.29642	0.0844371	0.652055	1
KEGG_GALACTOSE_METABOLISM	17	0.736656	1.28162	0.15458	0.672968	1
KEGG_TIGHT_JUNCTION	75	0.592631	1.27722	0.109966	0.655282	1
KEGG_TYPE_II_DIABETES_MELLITUS	22	0.696848	1.26515	0.154399	0.665961	1
KEGG_ANTIGEN_PROCESSING_AND_PRESENTATION	44	0.619798	1.24523	0.156475	0.706599	1
KEGG_DRUG_METABOLISM_CYTOCHROME_P450	21	0.687651	1.24322	0.17495	0.680986	1
KEGG_AXON_GUIDANCE	94	0.55761	1.24296	0.140549	0.652158	1
KEGG_ERBB_SIGNALING_PATHWAY	60	0.590585	1.22181	0.179966	0.696689	1
KEGG_FC_GAMMA_R_MEDIATED_PHAGOCYTOSIS	61	0.582778	1.21589	0.17122	0.688951	1
KEGG_TRYPTOPHAN_METABOLISM	23	0.661965	1.21344	0.222011	0.670366	1
KEGG_TOLL_LIKE_RECEPTOR_SIGNALING_PATHWAY	55	0.582108	1.20722	0.174837	0.665802	1
KEGG_ABC_TRANSPORTERS	24	0.643526	1.17996	0.261426	0.729698	1
KEGG_T_CELL_RECEPTOR_SIGNALING_PATHWAY	58	0.564637	1.17977	0.225914	0.705313	1
KEGG_BETA_ALANINE_METABOLISM	16	0.682454	1.15808	0.279159	0.751639	1
KEGG_B_CELL_RECEPTOR_SIGNALING_PATHWAY	44	0.577907	1.1557	0.235294	0.735426	1
KEGG_VASCULAR_SMOOTH_MUSCLE_CONTRACTION	57	0.547742	1.13684	0.272251	0.775716	1
KEGG_PHOSPHATIDYLINOSITOL_SIGNALING_SYSTEM	57	0.548673	1.13425	0.251309	0.760332	1
KEGG_GLYCOSAMINOGLYCAN_BIOSYNTHESIS_CHONDROITIN_SULFATE	16	0.652745	1.13293	0.32844	0.742101	1
KEGG_ECM_RECEPTOR_INTERACTION	51	0.547225	1.13003	0.289982	0.729383	1
KEGG_FOCAL_ADHESION	130	0.491164	1.12238	0.231798	0.729947	1
KEGG_BUTANOATE_METABOLISM	22	0.612757	1.11768	0.300766	0.723601	1
KEGG_LEISHMANIA_INFECTION	43	0.556682	1.09846	0.335079	0.760301	1
KEGG_CHEMOKINE_SIGNALING_PATHWAY	86	0.504255	1.09787	0.31058	0.742478	1
KEGG_VEGF_SIGNALING_PATHWAY	42	0.553466	1.09551	0.338078	0.729965	1
KEGG_PEROXISOME	55	0.528471	1.09021	0.321739	0.725922	1
KEGG_GLUTATHIONE_METABOLISM	37	0.558618	1.08242	0.35443	0.729819	1
KEGG_HEDGEHOG_SIGNALING_PATHWAY	26	0.587616	1.07523	0.371681	0.731104	1
KEGG_MAPK_SIGNALING_PATHWAY	170	0.455216	1.07353	0.313697	0.718839	1
KEGG_GLYCOSAMINOGLYCAN_BIOSYNTHESIS_HEPARAN_SULFATE	21	0.589775	1.07184	0.366412	0.706964	1
KEGG_GNRH_SIGNALING_PATHWAY	59	0.506161	1.05866	0.370435	0.725865	1
KEGG_REGULATION_OF_AUTOPHAGY	15	0.618497	1.04527	0.426357	0.74571	1
KEGG_REGULATION_OF_ACTIN_CYTOSKELETON	136	0.454348	1.04195	0.35514	0.738595	1
KEGG_EPITHELIAL_CELL_SIGNALING_IN_HELICOBACTER_PYLORI_INFECTION	52	0.509911	1.03232	0.398614	0.747918	1
KEGG_FC_EPSILON_RI_SIGNALING_PATHWAY	40	0.510726	1.00829	0.418692	0.794298	1
KEGG_HEMATOPOIETIC_CELL_LINEAGE	29	0.53727	1.00631	0.43295	0.783783	1
KEGG_VIRAL_MYOCARDITIS	49	0.49608	1.00565	0.446337	0.770417	1
KEGG_O_GLYCAN_BIOSYNTHESIS	15	0.600437	1.00451	0.485089	0.758672	1
KEGG_HYPERTROPHIC_CARDIOMYOPATHY_HCM	45	0.490755	0.989391	0.435852	0.781489	1
KEGG_DILATED_CARDIOMYOPATHY	46	0.492382	0.988405	0.472028	0.769881	1
KEGG_NOTCH_SIGNALING_PATHWAY	33	0.510834	0.987191	0.496441	0.759184	1
KEGG_ARACHIDONIC_ACID_METABOLISM	18	0.573296	0.983624	0.504	0.754267	1
KEGG_VASOPRESSIN_REGULATED_WATER_REABSORPTION	34	0.510651	0.977077	0.492727	0.75698	1
KEGG_DORSO_VENTRAL_AXIS_FORMATION	16	0.563242	0.971883	0.48513	0.755519	1
KEGG_CITRATE_CYCLE_TCA_CYCLE	21	0.529128	0.95966	0.533981	0.770876	1
KEGG_TYROSINE_METABOLISM	15	0.570128	0.95645	0.547025	0.765523	1
KEGG_GLYCOLYSIS_GLUCONEOGENESIS	36	0.491981	0.949624	0.525755	0.767697	1
KEGG_TGF_BETA_SIGNALING_PATHWAY	57	0.465507	0.946176	0.532663	0.76228	1
KEGG_GLIOMA	43	0.463645	0.938946	0.544964	0.76657	1
KEGG_PYRUVATE_METABOLISM	29	0.50383	0.935367	0.548501	0.762943	1
KEGG_ARRHYTHMOGENIC_RIGHT_VENTRICULAR_CARDIOMYOPATHY_ARVC	41	0.459272	0.923851	0.535714	0.775951	1
KEGG_RIG_I_LIKE_RECEPTOR_SIGNALING_PATHWAY	41	0.455822	0.89541	0.617094	0.824843	1
KEGG_PATHOGENIC_ESCHERICHIA_COLI_INFECTION	38	0.444532	0.888466	0.600746	0.827492	1
KEGG_CHRONIC_MYELOID_LEUKEMIA	56	0.424016	0.873226	0.677138	0.847071	1
KEGG_MELANOMA	38	0.413038	0.820473	0.715054	0.944848	1
KEGG_PROPANOATE_METABOLISM	27	0.433754	0.804584	0.740332	0.964382	1
KEGG_MELANOGENESIS	55	0.393475	0.798853	0.766972	0.962691	1
KEGG_CYTOKINE_CYTOKINE_RECEPTOR_INTERACTION	77	0.36851	0.791648	0.849587	0.964444	1
KEGG_PENTOSE_PHOSPHATE_PATHWAY	18	0.450262	0.79044	0.752294	0.953616	1
KEGG_ALDOSTERONE_REGULATED_SODIUM_REABSORPTION	17	0.447646	0.77725	0.759704	0.966274	1
KEGG_ENDOCYTOSIS	139	0.334668	0.77356	0.914027	0.960491	1
KEGG_NATURAL_KILLER_CELL_MEDIATED_CYTOTOXICITY	56	0.36861	0.768445	0.84669	0.957362	1
KEGG_VALINE_LEUCINE_AND_ISOLEUCINE_DEGRADATION	36	0.390594	0.755139	0.844365	0.969665	1
KEGG_LONG_TERM_DEPRESSION	35	0.391497	0.754801	0.823636	0.957971	1
KEGG_ADIPOCYTOKINE_SIGNALING_PATHWAY	46	0.36871	0.736533	0.841402	0.975087	1
KEGG_NICOTINATE_AND_NICOTINAMIDE_METABOLISM	15	0.412772	0.712637	0.835644	0.997666	1
KEGG_MTOR_SIGNALING_PATHWAY	39	0.353813	0.700716	0.916961	1	1
KEGG_PPAR_SIGNALING_PATHWAY	36	0.350358	0.681821	0.92922	1	1
KEGG_CARDIAC_MUSCLE_CONTRACTION	40	0.338122	0.670226	0.956597	1	1
KEGG_LONG_TERM_POTENTIATION	42	0.327263	0.645771	0.97373	1	1
KEGG_ADHERENS_JUNCTION	54	0.31071	0.642667	0.9839	1	1
KEGG_LEUKOCYTE_TRANSENDOTHELIAL_MIGRATION	54	0.308674	0.637787	0.988055	0.993651	1
KEGG_PORPHYRIN_AND_CHLOROPHYLL_METABOLISM	18	0.343545	0.590366	0.968932	0.999847	1
KEGG_PRION_DISEASES	19	0.332141	0.584761	0.964552	0.989921	1
NAME	SIZE	ES	NES	NOM p-val	FDR q-val	FWER p-val
KEGG_SYSTEMIC_LUPUS_ERYTHEMATOSUS	76	-0.844589	-1.96311	0	0	0
KEGG_CELL_CYCLE	97	-0.755735	-1.85223	0	0	0
KEGG_SPLICEOSOME	95	-0.755305	-1.84001	0	0	0
KEGG_RNA_DEGRADATION	43	-0.81121	-1.72542	0.00219298	0.0037689	0.017
KEGG_RIBOSOME	71	-0.694918	-1.60538	0.00759494	0.0454738	0.222
KEGG_PARKINSONS_DISEASE	89	-0.653493	-1.5484	0.0100503	0.091225	0.451
KEGG_P53_SIGNALING_PATHWAY	50	-0.705742	-1.5368	0.00947867	0.0923771	0.511
KEGG_PROTEASOME	39	-0.740596	-1.53199	0.0091954	0.0848523	0.526
KEGG_THYROID_CANCER	19	-0.814171	-1.50295	0.0263158	0.109163	0.647
KEGG_PYRIMIDINE_METABOLISM	66	-0.672049	-1.50097	0.0178571	0.100052	0.652
KEGG_DNA_REPLICATION	30	-0.750858	-1.49659	0.00909091	0.0954767	0.669
KEGG_BLADDER_CANCER	28	-0.757919	-1.47545	0.0196937	0.110757	0.765
KEGG_AMINOACYL_TRNA_BIOSYNTHESIS	36	-0.70053	-1.45205	0.0421546	0.133975	0.853
KEGG_OOCYTE_MEIOSIS	70	-0.604648	-1.40602	0.0437018	0.19869	0.943
KEGG_BASE_EXCISION_REPAIR	28	-0.703418	-1.38931	0.0551724	0.213296	0.957
KEGG_OXIDATIVE_PHOSPHORYLATION	91	-0.576	-1.37889	0.0325	0.217333	0.968
KEGG_RNA_POLYMERASE	20	-0.719479	-1.34386	0.0787234	0.2665	0.99
KEGG_MISMATCH_REPAIR	17	-0.737227	-1.32584	0.102941	0.286564	0.994
KEGG_PROGESTERONE_MEDIATED_OOCYTE_MATURATION	49	-0.598815	-1.30462	0.0983213	0.316411	0.996
KEGG_HOMOLOGOUS_RECOMBINATION	22	-0.700028	-1.30064	0.113839	0.307953	0.996
KEGG_UBIQUITIN_MEDIATED_PROTEOLYSIS	109	-0.509923	-1.25009	0.0582011	0.403325	1
KEGG_NUCLEOTIDE_EXCISION_REPAIR	33	-0.615446	-1.2333	0.165563	0.424041	1
KEGG_ARGININE_AND_PROLINE_METABOLISM	32	-0.60316	-1.22477	0.182028	0.426764	1
KEGG_WNT_SIGNALING_PATHWAY	94	-0.498095	-1.2012	0.145729	0.464985	1
KEGG_SMALL_CELL_LUNG_CANCER	58	-0.54354	-1.20105	0.159353	0.446688	1
KEGG_FRUCTOSE_AND_MANNOSE_METABOLISM	23	-0.620451	-1.18747	0.215352	0.460413	1
KEGG_GLYCEROLIPID_METABOLISM	30	-0.585598	-1.17517	0.23871	0.470711	1
KEGG_AMINO_SUGAR_AND_NUCLEOTIDE_SUGAR_METABOLISM	34	-0.578166	-1.17248	0.243792	0.460274	1
KEGG_HUNTINGTONS_DISEASE	127	-0.463135	-1.14191	0.17663	0.514963	1
KEGG_PROTEIN_EXPORT	18	-0.626752	-1.13586	0.310782	0.511376	1
KEGG_JAK_STAT_SIGNALING_PATHWAY	62	-0.503731	-1.12228	0.262599	0.525178	1
KEGG_DRUG_METABOLISM_OTHER_ENZYMES	16	-0.593321	-1.06192	0.387295	0.652581	1
KEGG_GLYCOSYLPHOSPHATIDYLINOSITOL_GPI_ANCHOR_BIOSYNTHESIS	19	-0.564037	-1.04549	0.415584	0.673418	1
KEGG_LYSINE_DEGRADATION	34	-0.499282	-1.00679	0.437086	0.75413	1
KEGG_PATHWAYS_IN_CANCER	215	-0.380814	-1.00615	0.423313	0.734437	1
KEGG_ALZHEIMERS_DISEASE	118	-0.406727	-0.998604	0.454315	0.73335	1
KEGG_BASAL_TRANSCRIPTION_FACTORS	26	-0.507347	-0.992663	0.466814	0.728641	1
KEGG_BASAL_CELL_CARCINOMA	28	-0.501997	-0.989027	0.452116	0.718494	1
KEGG_NON_SMALL_CELL_LUNG_CANCER	36	-0.455493	-0.955635	0.504545	0.780077	1
KEGG_ACUTE_MYELOID_LEUKEMIA	40	-0.449466	-0.953564	0.512472	0.765625	1
KEGG_COLORECTAL_CANCER	42	-0.438318	-0.940165	0.54195	0.780586	1
KEGG_PURINE_METABOLISM	95	-0.378362	-0.916293	0.620053	0.82106	1
KEGG_CYTOSOLIC_DNA_SENSING_PATHWAY	24	-0.481917	-0.912743	0.58913	0.810611	1
KEGG_N_GLYCAN_BIOSYNTHESIS	40	-0.43533	-0.899101	0.606765	0.824032	1
KEGG_ENDOMETRIAL_CANCER	32	-0.441485	-0.88939	0.613996	0.829627	1
KEGG_PANCREATIC_CANCER	52	-0.400924	-0.882012	0.650367	0.828902	1
KEGG_CYSTEINE_AND_METHIONINE_METABOLISM	23	-0.45276	-0.842549	0.708061	0.905587	1
KEGG_AMYOTROPHIC_LATERAL_SCLEROSIS_ALS	32	-0.414075	-0.822848	0.748359	0.930725	1
KEGG_PROSTATE_CANCER	64	-0.358224	-0.816264	0.849754	0.926291	1
KEGG_GAP_JUNCTION	54	-0.365619	-0.814617	0.821429	0.911134	1
KEGG_SELENOAMINO_ACID_METABOLISM	18	-0.443029	-0.813092	0.731809	0.896244	1
KEGG_FATTY_ACID_METABOLISM	26	-0.404988	-0.792862	0.809935	0.919038	1
KEGG_SNARE_INTERACTIONS_IN_VESICULAR_TRANSPORT	29	-0.399943	-0.782039	0.773626	0.921649	1
KEGG_SPHINGOLIPID_METABOLISM	25	-0.407603	-0.775569	0.810934	0.915172	1
KEGG_APOPTOSIS	59	-0.333605	-0.748677	0.910314	0.93913	1
KEGG_NOD_LIKE_RECEPTOR_SIGNALING_PATHWAY	36	-0.363518	-0.74665	0.879121	0.925237	1
KEGG_GLYCEROPHOSPHOLIPID_METABOLISM	43	-0.322309	-0.681693	0.945755	0.973231	1
KEGG_VIBRIO_CHOLERAE_INFECTION	38	-0.294667	-0.609339	0.991597	0.987546	1

## Sheet: 24hrvemvsDMSO_Buffering_HM
NAME	SIZE	ES	NES	NOM p-val	FDR q-val	FWER p-val
HALLMARK_INTERFERON_ALPHA_RESPONSE	76	0.729915	1.5501	0.00856164	0.253678	0.223
HALLMARK_MYOGENESIS	114	0.628961	1.42061	0.0355412	0.520276	0.651
HALLMARK_INTERFERON_GAMMA_RESPONSE	139	0.614124	1.41265	0.0259542	0.372073	0.681
HALLMARK_COAGULATION	76	0.604205	1.30544	0.102606	0.647991	0.937
HALLMARK_HYPOXIA	154	0.538607	1.259	0.104072	0.714164	0.98
HALLMARK_KRAS_SIGNALING_DN	62	0.596335	1.25561	0.139456	0.60664	0.984
HALLMARK_COMPLEMENT	118	0.537662	1.21439	0.135433	0.66709	0.995
HALLMARK_APICAL_JUNCTION	121	0.508611	1.16371	0.194577	0.783236	0.998
HALLMARK_IL6_JAK_STAT3_SIGNALING	45	0.556162	1.13245	0.277677	0.817772	1
HALLMARK_TGF_BETA_SIGNALING	49	0.542073	1.11337	0.314092	0.807198	1
HALLMARK_ANDROGEN_RESPONSE	81	0.496184	1.08948	0.299674	0.828509	1
HALLMARK_PEROXISOME	69	0.487324	1.04243	0.37774	0.933195	1
HALLMARK_BILE_ACID_METABOLISM	59	0.492815	0.999894	0.461929	1	1
HALLMARK_EPITHELIAL_MESENCHYMAL_TRANSITION	148	0.428778	0.995758	0.454264	0.972378	1
HALLMARK_INFLAMMATORY_RESPONSE	98	0.44819	0.991655	0.458805	0.923956	1
HALLMARK_ESTROGEN_RESPONSE_LATE	134	0.428406	0.98938	0.455399	0.874197	1
HALLMARK_ALLOGRAFT_REJECTION	95	0.447686	0.978348	0.485197	0.858452	1
HALLMARK_FATTY_ACID_METABOLISM	111	0.42312	0.959835	0.532051	0.868607	1
HALLMARK_ANGIOGENESIS	23	0.522056	0.951301	0.543438	0.849578	1
HALLMARK_PROTEIN_SECRETION	86	0.419876	0.909058	0.616747	0.93214	1
HALLMARK_CHOLESTEROL_HOMEOSTASIS	60	0.427438	0.900693	0.615646	0.911825	1
HALLMARK_ESTROGEN_RESPONSE_EARLY	152	0.38119	0.894675	0.654631	0.88545	1
HALLMARK_TNFA_SIGNALING_VIA_NFKB	153	0.382435	0.894165	0.683183	0.848429	1
HALLMARK_HEME_METABOLISM	147	0.382399	0.891911	0.686275	0.818906	1
HALLMARK_XENOBIOTIC_METABOLISM	110	0.39121	0.887234	0.686275	0.797334	1
HALLMARK_UV_RESPONSE_DN	122	0.381634	0.873098	0.70418	0.797758	1
HALLMARK_KRAS_SIGNALING_UP	103	0.383568	0.86035	0.723473	0.795192	1
HALLMARK_APOPTOSIS	126	0.348568	0.794702	0.878648	0.906713	1
HALLMARK_ADIPOGENESIS	151	0.325978	0.75404	0.944272	0.948107	1
HALLMARK_NOTCH_SIGNALING	28	0.392166	0.726746	0.852576	0.949713	1
NAME	SIZE	ES	NES	NOM p-val	FDR q-val	FWER p-val
HALLMARK_E2F_TARGETS	177	-0.785239	-2.05842	0	0	0
HALLMARK_MYC_TARGETS_V1	163	-0.785018	-2.04674	0	0	0
HALLMARK_G2M_CHECKPOINT	182	-0.740864	-1.95216	0	0	0
HALLMARK_MYC_TARGETS_V2	44	-0.825536	-1.77494	0	0	0
HALLMARK_MTORC1_SIGNALING	171	-0.617506	-1.58379	0.00296736	0.0134582	0.06
HALLMARK_REACTIVE_OXIGEN_SPECIES_PATHWAY	35	-0.670379	-1.36391	0.059867	0.1315	0.554
HALLMARK_APICAL_SURFACE	26	-0.667812	-1.30563	0.135632	0.183402	0.741
HALLMARK_DNA_REPAIR	109	-0.511734	-1.25837	0.0823864	0.22866	0.852
HALLMARK_UNFOLDED_PROTEIN_RESPONSE	95	-0.525016	-1.25331	0.0923913	0.212474	0.866
HALLMARK_OXIDATIVE_PHOSPHORYLATION	164	-0.489018	-1.24799	0.085443	0.198966	0.875
HALLMARK_MITOTIC_SPINDLE	181	-0.469705	-1.22922	0.0480769	0.205343	0.903
HALLMARK_WNT_BETA_CATENIN_SIGNALING	26	-0.617679	-1.18776	0.233684	0.242541	0.954
HALLMARK_PI3K_AKT_MTOR_SIGNALING	75	-0.482938	-1.11281	0.26087	0.354805	0.994
HALLMARK_SPERMATOGENESIS	63	-0.481738	-1.09564	0.263285	0.363586	0.995
HALLMARK_UV_RESPONSE_UP	115	-0.405432	-1.00915	0.426667	0.531356	1
HALLMARK_GLYCOLYSIS	160	-0.392642	-1.00721	0.4039	0.502131	1
HALLMARK_IL2_STAT5_SIGNALING	133	-0.368169	-0.936197	0.597884	0.648883	1
HALLMARK_P53_PATHWAY	159	-0.362728	-0.920708	0.645892	0.65242	1
HALLMARK_HEDGEHOG_SIGNALING	26	-0.45091	-0.874935	0.618852	0.733511	1

## Sheet: 40hrvemvsDMSO_difExp_KEGG
NAME	SIZE	ES	NES	NOM p-val	FDR q-val	FWER p-val
KEGG_CALCIUM_SIGNALING_PATHWAY	75	0.953857	1.30705	0.0202808	0.975346	0.582
KEGG_ADIPOCYTOKINE_SIGNALING_PATHWAY	46	0.986808	1.29899	0.0109489	0.612426	0.661
KEGG_NEUROTROPHIN_SIGNALING_PATHWAY	93	0.932645	1.29354	0.0361446	0.492325	0.727
KEGG_LYSOSOME	91	0.932072	1.28885	0.0429448	0.416692	0.768
KEGG_EPITHELIAL_CELL_SIGNALING_IN_HELICOBACTER_PYLORI_INFECTION	52	0.958241	1.28885	0.034904	0.333353	0.768
KEGG_NEUROACTIVE_LIGAND_RECEPTOR_INTERACTION	54	0.964114	1.27861	0.0373377	0.386137	0.864
KEGG_MAPK_SIGNALING_PATHWAY	170	0.858771	1.27832	0.0874471	0.33521	0.869
KEGG_TOLL_LIKE_RECEPTOR_SIGNALING_PATHWAY	55	0.943959	1.27031	0.0552585	0.378085	0.925
KEGG_VEGF_SIGNALING_PATHWAY	42	0.960609	1.25884	0.056314	0.471946	0.979
KEGG_MELANOGENESIS	55	0.937648	1.2472	0.0964467	0.587452	0.998
KEGG_NATURAL_KILLER_CELL_MEDIATED_CYTOTOXICITY	56	0.929084	1.24492	0.139966	0.568129	0.998
KEGG_ABC_TRANSPORTERS	24	0.992755	1.24433	0.0131332	0.529004	0.998
KEGG_INSULIN_SIGNALING_PATHWAY	89	0.88738	1.2416	0.142857	0.521161	0.999
KEGG_N_GLYCAN_BIOSYNTHESIS	40	0.954658	1.23983	0.0956679	0.504086	0.999
KEGG_GNRH_SIGNALING_PATHWAY	59	0.919847	1.23307	0.145485	0.552259	1
KEGG_ERBB_SIGNALING_PATHWAY	60	0.918302	1.22958	0.141215	0.562916	1
KEGG_AXON_GUIDANCE	94	0.878616	1.22792	0.165877	0.550855	1
KEGG_T_CELL_RECEPTOR_SIGNALING_PATHWAY	58	0.923158	1.22205	0.145729	0.584076	1
KEGG_GALACTOSE_METABOLISM	17	0.994083	1.22155	0.00729927	0.55837	1
KEGG_ANTIGEN_PROCESSING_AND_PRESENTATION	44	0.935904	1.21734	0.141379	0.575482	1
KEGG_NOTCH_SIGNALING_PATHWAY	33	0.957695	1.21199	0.111913	0.608694	1
KEGG_CHEMOKINE_SIGNALING_PATHWAY	86	0.872933	1.20672	0.187302	0.64189	1
KEGG_STARCH_AND_SUCROSE_METABOLISM	20	0.969907	1.20549	0.0955056	0.627973	1
KEGG_TRYPTOPHAN_METABOLISM	23	0.967626	1.20475	0.0933573	0.608986	1
KEGG_HEMATOPOIETIC_CELL_LINEAGE	29	0.945075	1.20471	0.14808	0.585184	1
KEGG_RIG_I_LIKE_RECEPTOR_SIGNALING_PATHWAY	41	0.927353	1.20393	0.150183	0.570398	1
KEGG_LEISHMANIA_INFECTION	43	0.933086	1.20159	0.161121	0.570646	1
KEGG_B_CELL_RECEPTOR_SIGNALING_PATHWAY	44	0.920534	1.2005	0.17931	0.560492	1
KEGG_GLYCOSAMINOGLYCAN_BIOSYNTHESIS_HEPARAN_SULFATE	21	0.969763	1.20007	0.125475	0.545904	1
KEGG_TYPE_II_DIABETES_MELLITUS	22	0.957813	1.19613	0.135802	0.561284	1
KEGG_VASCULAR_SMOOTH_MUSCLE_CONTRACTION	57	0.886716	1.19538	0.224638	0.549147	1
KEGG_GLYCOSAMINOGLYCAN_BIOSYNTHESIS_CHONDROITIN_SULFATE	16	0.958533	1.18274	0.189474	0.634311	1
KEGG_COMPLEMENT_AND_COAGULATION_CASCADES	21	0.948412	1.1729	0.211679	0.688954	1
KEGG_CARDIAC_MUSCLE_CONTRACTION	40	0.900198	1.15414	0.295496	0.799495	1
KEGG_INOSITOL_PHOSPHATE_METABOLISM	39	0.890849	1.15342	0.308271	0.781384	1
KEGG_ALLOGRAFT_REJECTION	18	0.938563	1.15266	0.285714	0.764484	1
KEGG_TYPE_I_DIABETES_MELLITUS	22	0.939681	1.14948	0.249057	0.763967	1
KEGG_AUTOIMMUNE_THYROID_DISEASE	18	0.938563	1.14724	0.254826	0.757917	1
KEGG_RENAL_CELL_CARCINOMA	54	0.878007	1.14614	0.282313	0.745194	1
KEGG_GRAFT_VERSUS_HOST_DISEASE	18	0.938853	1.1457	0.244444	0.729071	1
KEGG_TYROSINE_METABOLISM	15	0.939651	1.14311	0.280797	0.726498	1
KEGG_PORPHYRIN_AND_CHLOROPHYLL_METABOLISM	18	0.930506	1.14253	0.302239	0.711929	1
KEGG_INTESTINAL_IMMUNE_NETWORK_FOR_IGA_PRODUCTION	16	0.944814	1.13351	0.288288	0.74186	1
KEGG_LONG_TERM_DEPRESSION	35	0.870585	1.1294	0.371429	0.744086	1
KEGG_TIGHT_JUNCTION	75	0.825873	1.12759	0.321782	0.735638	1
KEGG_FOCAL_ADHESION	130	0.772722	1.11319	0.324128	0.783028	1
KEGG_PATHOGENIC_ESCHERICHIA_COLI_INFECTION	38	0.857846	1.11227	0.367459	0.770161	1
KEGG_METABOLISM_OF_XENOBIOTICS_BY_CYTOCHROME_P450	23	0.887758	1.11213	0.41527	0.754626	1
KEGG_PARKINSONS_DISEASE	89	0.806062	1.11062	0.356807	0.745713	1
KEGG_SELENOAMINO_ACID_METABOLISM	18	0.889652	1.1019	0.428291	0.765032	1
KEGG_VASOPRESSIN_REGULATED_WATER_REABSORPTION	34	0.859515	1.08972	0.4375	0.793864	1
KEGG_BETA_ALANINE_METABOLISM	16	0.889575	1.08568	0.47619	0.791577	1
KEGG_PHOSPHATIDYLINOSITOL_SIGNALING_SYSTEM	57	0.797512	1.07711	0.448445	0.804262	1
KEGG_PPAR_SIGNALING_PATHWAY	36	0.830062	1.07329	0.453263	0.801113	1
KEGG_VIRAL_MYOCARDITIS	49	0.80705	1.06601	0.455161	0.8088	1
KEGG_BUTANOATE_METABOLISM	22	0.82925	1.04615	0.545106	0.852044	1
KEGG_ALANINE_ASPARTATE_AND_GLUTAMATE_METABOLISM	23	0.831224	1.04387	0.527473	0.842949	1
KEGG_FC_GAMMA_R_MEDIATED_PHAGOCYTOSIS	61	0.786221	1.03743	0.523973	0.844915	1
KEGG_ALDOSTERONE_REGULATED_SODIUM_REABSORPTION	17	0.825563	1.03341	0.560547	0.840266	1
KEGG_SPHINGOLIPID_METABOLISM	25	0.819241	1.02879	0.540856	0.837429	1
KEGG_APOPTOSIS	59	0.765376	1.02531	0.516556	0.832085	1
KEGG_DRUG_METABOLISM_CYTOCHROME_P450	21	0.820932	1.02241	0.561939	0.825816	1
KEGG_REGULATION_OF_AUTOPHAGY	15	0.836298	1.01899	0.588803	0.819829	1
KEGG_PROPANOATE_METABOLISM	27	0.786258	0.997672	0.575	0.853409	1
KEGG_VALINE_LEUCINE_AND_ISOLEUCINE_DEGRADATION	36	0.765981	0.996151	0.543253	0.84318	1
KEGG_CYTOKINE_CYTOKINE_RECEPTOR_INTERACTION	77	0.740135	0.994448	0.550085	0.833777	1
KEGG_CHRONIC_MYELOID_LEUKEMIA	56	0.749858	0.993459	0.557432	0.823236	1
KEGG_GLIOMA	43	0.74194	0.967238	0.613636	0.859376	1
KEGG_LONG_TERM_POTENTIATION	42	0.740609	0.964839	0.624542	0.851324	1
KEGG_CELL_ADHESION_MOLECULES_CAMS	61	0.711062	0.961702	0.57725	0.845154	1
KEGG_ECM_RECEPTOR_INTERACTION	51	0.728294	0.957791	0.614601	0.839324	1
KEGG_DILATED_CARDIOMYOPATHY	46	0.724477	0.943414	0.620253	0.849876	1
KEGG_PRION_DISEASES	19	0.76577	0.935923	0.681909	0.850226	1
KEGG_AMYOTROPHIC_LATERAL_SCLEROSIS_ALS	32	0.729575	0.935416	0.661792	0.839281	1
KEGG_HYPERTROPHIC_CARDIOMYOPATHY_HCM	45	0.717954	0.933933	0.633628	0.830422	1
KEGG_FC_EPSILON_RI_SIGNALING_PATHWAY	40	0.697265	0.906797	0.676056	0.860274	1
KEGG_REGULATION_OF_ACTIN_CYTOSKELETON	136	0.622453	0.898389	0.657738	0.861433	1
KEGG_ARACHIDONIC_ACID_METABOLISM	18	0.715592	0.879053	0.750965	0.877781	1
KEGG_ARRHYTHMOGENIC_RIGHT_VENTRICULAR_CARDIOMYOPATHY_ARVC	41	0.665088	0.867911	0.708185	0.882303	1
KEGG_O_GLYCAN_BIOSYNTHESIS	15	0.662493	0.802422	0.817476	0.954944	1
KEGG_CYTOSOLIC_DNA_SENSING_PATHWAY	24	0.619249	0.770338	0.833641	0.981079	1
KEGG_ALZHEIMERS_DISEASE	118	0.512892	0.741378	0.87218	1	1
KEGG_PATHWAYS_IN_CANCER	215	0.498378	0.732077	0.916549	1	1
KEGG_GLYCEROPHOSPHOLIPID_METABOLISM	43	0.54816	0.70683	0.881739	1	1
KEGG_WNT_SIGNALING_PATHWAY	94	0.491238	0.691997	0.914422	1	1
KEGG_SNARE_INTERACTIONS_IN_VESICULAR_TRANSPORT	29	0.544038	0.685513	0.904494	1	1
KEGG_COLORECTAL_CANCER	42	0.519027	0.677284	0.910683	1	1
KEGG_LEUKOCYTE_TRANSENDOTHELIAL_MIGRATION	54	0.498924	0.667801	0.929188	1	1
KEGG_OXIDATIVE_PHOSPHORYLATION	91	0.474485	0.66265	0.960199	1	1
KEGG_RNA_POLYMERASE	20	0.539021	0.659214	0.92	0.993485	1
KEGG_NOD_LIKE_RECEPTOR_SIGNALING_PATHWAY	36	0.503761	0.645033	0.922124	0.995026	1
KEGG_MELANOMA	38	0.488679	0.635559	0.942342	0.992057	1
KEGG_FRUCTOSE_AND_MANNOSE_METABOLISM	23	0.469117	0.585193	0.974409	1	1
KEGG_FATTY_ACID_METABOLISM	26	0.426197	0.536505	0.996396	1	1
KEGG_PROTEIN_EXPORT	18	0.428516	0.531171	0.982318	1	1
KEGG_VIBRIO_CHOLERAE_INFECTION	38	0.390648	0.503024	1	0.997569	1
NAME	SIZE	ES	NES	NOM p-val	FDR q-val	FWER p-val
KEGG_CELL_CYCLE	97	-0.950319	-1.43956	0	0.0242095	0.03
KEGG_OOCYTE_MEIOSIS	70	-0.954311	-1.38355	0.00488998	0.0854612	0.194
KEGG_SYSTEMIC_LUPUS_ERYTHEMATOSUS	76	-0.919406	-1.36593	0.03125	0.0985412	0.306
KEGG_PROGESTERONE_MEDIATED_OOCYTE_MATURATION	49	-0.951943	-1.347	0.0360825	0.128678	0.47
KEGG_PYRIMIDINE_METABOLISM	66	-0.935969	-1.34185	0.0313253	0.12112	0.529
KEGG_HUNTINGTONS_DISEASE	127	-0.843469	-1.33172	0.0736196	0.132	0.634
KEGG_UBIQUITIN_MEDIATED_PROTEOLYSIS	109	-0.862485	-1.31795	0.0906667	0.157963	0.746
KEGG_RIBOSOME	71	-0.900948	-1.31387	0.078481	0.153923	0.779
KEGG_SPLICEOSOME	95	-0.869175	-1.3045	0.0747126	0.174971	0.861
KEGG_DNA_REPLICATION	30	-0.953647	-1.26448	0.0769231	0.372687	0.994
KEGG_NUCLEOTIDE_EXCISION_REPAIR	33	-0.940914	-1.26048	0.1	0.363593	0.994
KEGG_RNA_DEGRADATION	43	-0.907757	-1.25792	0.168182	0.350584	0.996
KEGG_BASE_EXCISION_REPAIR	28	-0.936605	-1.2346	0.13363	0.477957	1
KEGG_ENDOCYTOSIS	139	-0.772014	-1.23262	0.129231	0.457971	1
KEGG_MISMATCH_REPAIR	17	-0.945315	-1.19002	0.190776	0.7372	1
KEGG_LYSINE_DEGRADATION	34	-0.900845	-1.19001	0.205128	0.691182	1
KEGG_HOMOLOGOUS_RECOMBINATION	22	-0.912859	-1.16041	0.252083	0.844697	1
KEGG_GLUTATHIONE_METABOLISM	37	-0.867381	-1.15226	0.315668	0.848803	1
KEGG_ACUTE_MYELOID_LEUKEMIA	40	-0.854769	-1.14849	0.326882	0.825262	1
KEGG_THYROID_CANCER	19	-0.932673	-1.14612	0.265169	0.795015	1
KEGG_PEROXISOME	55	-0.812315	-1.1451	0.286364	0.761722	1
KEGG_BASAL_CELL_CARCINOMA	28	-0.871525	-1.13252	0.328571	0.782515	1
KEGG_AMINOACYL_TRNA_BIOSYNTHESIS	36	-0.844029	-1.12279	0.359447	0.790655	1
KEGG_PROTEASOME	39	-0.818898	-1.10402	0.38427	0.828005	1
KEGG_PROSTATE_CANCER	64	-0.776068	-1.09831	0.384236	0.814401	1
KEGG_BLADDER_CANCER	28	-0.833409	-1.0968	0.402685	0.788446	1
KEGG_PANCREATIC_CANCER	52	-0.784807	-1.09576	0.381188	0.762262	1
KEGG_NON_SMALL_CELL_LUNG_CANCER	36	-0.81329	-1.08777	0.393939	0.7582	1
KEGG_NICOTINATE_AND_NICOTINAMIDE_METABOLISM	15	-0.862155	-1.06603	0.507874	0.791867	1
KEGG_PYRUVATE_METABOLISM	29	-0.791104	-1.05061	0.489842	0.805437	1
KEGG_P53_SIGNALING_PATHWAY	50	-0.744262	-1.02764	0.483092	0.835118	1
KEGG_ENDOMETRIAL_CANCER	32	-0.745499	-0.998744	0.564444	0.871568	1
KEGG_PURINE_METABOLISM	95	-0.661145	-0.995856	0.461126	0.85096	1
KEGG_CYSTEINE_AND_METHIONINE_METABOLISM	23	-0.765689	-0.979454	0.594538	0.856705	1
KEGG_DRUG_METABOLISM_OTHER_ENZYMES	16	-0.774533	-0.962394	0.662474	0.864205	1
KEGG_GAP_JUNCTION	54	-0.687719	-0.959732	0.58221	0.844632	1
KEGG_HEDGEHOG_SIGNALING_PATHWAY	26	-0.73422	-0.950477	0.635165	0.838034	1
KEGG_BASAL_TRANSCRIPTION_FACTORS	26	-0.728811	-0.926798	0.655098	0.854543	1
KEGG_GLYCOLYSIS_GLUCONEOGENESIS	36	-0.691607	-0.919691	0.643805	0.844404	1
KEGG_ARGININE_AND_PROLINE_METABOLISM	32	-0.667711	-0.895813	0.688017	0.86025	1
KEGG_SMALL_CELL_LUNG_CANCER	58	-0.575955	-0.796744	0.787402	0.982439	1
KEGG_JAK_STAT_SIGNALING_PATHWAY	62	-0.535591	-0.751527	0.828638	1	1
KEGG_ADHERENS_JUNCTION	54	-0.512719	-0.730169	0.837587	1	1
KEGG_GLYCEROLIPID_METABOLISM	30	-0.548671	-0.716506	0.862302	1	1
KEGG_PENTOSE_PHOSPHATE_PATHWAY	18	-0.551103	-0.687264	0.88983	1	1
KEGG_MTOR_SIGNALING_PATHWAY	39	-0.475526	-0.64195	0.966292	1	1
KEGG_AMINO_SUGAR_AND_NUCLEOTIDE_SUGAR_METABOLISM	34	-0.47908	-0.62932	0.961276	1	1
KEGG_TGF_BETA_SIGNALING_PATHWAY	57	-0.427006	-0.606003	0.995086	1	1
KEGG_DORSO_VENTRAL_AXIS_FORMATION	16	-0.476345	-0.600995	0.956067	1	1
KEGG_CITRATE_CYCLE_TCA_CYCLE	21	-0.472609	-0.599581	0.953333	0.997634	1
KEGG_GLYCOSYLPHOSPHATIDYLINOSITOL_GPI_ANCHOR_BIOSYNTHESIS	19	-0.417313	-0.526345	0.98517	0.995941	1

## Sheet: 40hrvemvsDMSO_difExp_HM
NAME	SIZE	ES	NES	NOM p-val	FDR q-val	FWER p-val
HALLMARK_FATTY_ACID_METABOLISM	111	0.941279	1.3271	0.0321593	0.826988	0.537
HALLMARK_COMPLEMENT	118	0.917171	1.30333	0.0428135	0.68177	0.717
HALLMARK_INTERFERON_ALPHA_RESPONSE	76	0.928567	1.27683	0.0864	0.738705	0.872
HALLMARK_PEROXISOME	69	0.924676	1.25551	0.0938024	0.793054	0.953
HALLMARK_ALLOGRAFT_REJECTION	95	0.902713	1.25363	0.121212	0.650651	0.954
HALLMARK_MYOGENESIS	114	0.887704	1.25114	0.0960366	0.561967	0.962
HALLMARK_ADIPOGENESIS	151	0.856232	1.24372	0.123386	0.533261	0.973
HALLMARK_HEDGEHOG_SIGNALING	26	0.961149	1.21386	0.12	0.683187	0.998
HALLMARK_IL6_JAK_STAT3_SIGNALING	45	0.91761	1.20706	0.176685	0.653178	0.999
HALLMARK_INTERFERON_GAMMA_RESPONSE	139	0.812337	1.18099	0.219118	0.746629	1
HALLMARK_EPITHELIAL_MESENCHYMAL_TRANSITION	148	0.803761	1.16807	0.220109	0.754697	1
HALLMARK_INFLAMMATORY_RESPONSE	98	0.839077	1.16501	0.249595	0.706122	1
HALLMARK_HYPOXIA	154	0.784078	1.15178	0.254015	0.716384	1
HALLMARK_XENOBIOTIC_METABOLISM	110	0.788415	1.12185	0.31811	0.795743	1
HALLMARK_COAGULATION	76	0.822419	1.11845	0.3424	0.757484	1
HALLMARK_APOPTOSIS	126	0.779555	1.11416	0.331852	0.726591	1
HALLMARK_PROTEIN_SECRETION	86	0.796993	1.10749	0.358891	0.705727	1
HALLMARK_ANDROGEN_RESPONSE	81	0.781441	1.08311	0.401264	0.746569	1
HALLMARK_TGF_BETA_SIGNALING	49	0.815608	1.07565	0.44905	0.728239	1
HALLMARK_UV_RESPONSE_UP	115	0.747752	1.05293	0.442492	0.754213	1
HALLMARK_P53_PATHWAY	159	0.718966	1.04731	0.426154	0.73237	1
HALLMARK_KRAS_SIGNALING_DN	62	0.772297	1.03531	0.477891	0.729706	1
HALLMARK_HEME_METABOLISM	147	0.706873	1.01889	0.490991	0.734629	1
HALLMARK_TNFA_SIGNALING_VIA_NFKB	153	0.701633	1.00994	0.487627	0.722134	1
HALLMARK_KRAS_SIGNALING_UP	103	0.715506	0.99826	0.518518	0.716922	1
HALLMARK_APICAL_JUNCTION	121	0.670067	0.956543	0.580741	0.768069	1
HALLMARK_ESTROGEN_RESPONSE_EARLY	152	0.639505	0.942007	0.582353	0.766283	1
HALLMARK_WNT_BETA_CATENIN_SIGNALING	26	0.730428	0.931395	0.679283	0.756146	1
HALLMARK_BILE_ACID_METABOLISM	59	0.675764	0.908995	0.647635	0.768071	1
HALLMARK_ESTROGEN_RESPONSE_LATE	134	0.554341	0.799926	0.81296	0.904303	1
HALLMARK_CHOLESTEROL_HOMEOSTASIS	60	0.587767	0.790048	0.808824	0.887438	1
HALLMARK_UV_RESPONSE_DN	122	0.547501	0.777898	0.822021	0.875785	1
HALLMARK_UNFOLDED_PROTEIN_RESPONSE	95	0.520813	0.72231	0.8896	0.918219	1
HALLMARK_ANGIOGENESIS	23	0.513046	0.641032	0.911439	0.974555	1
NAME	SIZE	ES	NES	NOM p-val	FDR q-val	FWER p-val
HALLMARK_E2F_TARGETS	177	-0.9558	-1.58783	0	0	0
HALLMARK_G2M_CHECKPOINT	182	-0.946335	-1.58438	0	0	0
HALLMARK_MYC_TARGETS_V1	163	-0.912117	-1.51757	0	0.000787192	0.003
HALLMARK_MITOTIC_SPINDLE	181	-0.898899	-1.49369	0	0.00226457	0.012
HALLMARK_DNA_REPAIR	109	-0.917882	-1.42369	0.00547945	0.0202728	0.114
HALLMARK_MTORC1_SIGNALING	171	-0.839247	-1.38893	0.0192926	0.040608	0.251
HALLMARK_MYC_TARGETS_V2	44	-0.920323	-1.26339	0.127315	0.238484	0.884
HALLMARK_PI3K_AKT_MTOR_SIGNALING	75	-0.847665	-1.25551	0.13089	0.225762	0.903
HALLMARK_GLYCOLYSIS	160	-0.757576	-1.23652	0.140065	0.240238	0.93
HALLMARK_REACTIVE_OXIGEN_SPECIES_PATHWAY	35	-0.913838	-1.20719	0.190583	0.282076	0.968
HALLMARK_NOTCH_SIGNALING	28	-0.92031	-1.19683	0.189573	0.276799	0.981
HALLMARK_SPERMATOGENESIS	63	-0.778554	-1.12137	0.335897	0.389312	0.998
HALLMARK_OXIDATIVE_PHOSPHORYLATION	164	-0.643834	-1.08222	0.332258	0.42943	0.999
HALLMARK_IL2_STAT5_SIGNALING	133	-0.632701	-1.00915	0.41018	0.508709	1
HALLMARK_APICAL_SURFACE	26	-0.451235	-0.579877	0.984547	0.996875	1

## Sheet: 40hrvemvsDMSO_translation_KEGG
NAME	SIZE	ES	NES	NOM p-val	FDR q-val	FWER p-val
KEGG_CALCIUM_SIGNALING_PATHWAY	75	0.994212	1.11754	0.162939	1	0.644
KEGG_TYROSINE_METABOLISM	15	0.998579	1.11694	0.0344203	0.653567	0.688
KEGG_MELANOGENESIS	55	0.998573	1.11597	0.0508744	0.539214	0.763
KEGG_INSULIN_SIGNALING_PATHWAY	89	0.998263	1.11138	0.0536585	0.98706	0.973
KEGG_CHEMOKINE_SIGNALING_PATHWAY	86	0.998282	1.11035	0.0374251	0.953963	0.985
KEGG_DRUG_METABOLISM_CYTOCHROME_P450	21	0.991402	1.10996	0.169742	0.846333	0.988
KEGG_PARKINSONS_DISEASE	89	0.988317	1.1087	0.285047	0.883872	0.995
KEGG_MAPK_SIGNALING_PATHWAY	170	0.992509	1.10654	0.166436	1	0.999
KEGG_NEUROACTIVE_LIGAND_RECEPTOR_INTERACTION	54	0.993092	1.10472	0.178151	1	1
KEGG_FOCAL_ADHESION	130	0.990942	1.1043	0.225941	1	1
KEGG_ADIPOCYTOKINE_SIGNALING_PATHWAY	46	0.997869	1.10392	0.066778	1	1
KEGG_B_CELL_RECEPTOR_SIGNALING_PATHWAY	44	0.994795	1.10196	0.147513	1	1
KEGG_ABC_TRANSPORTERS	24	0.99417	1.10193	0.146384	1	1
KEGG_ERBB_SIGNALING_PATHWAY	60	0.989576	1.10164	0.261866	1	1
KEGG_HEMATOPOIETIC_CELL_LINEAGE	29	0.997587	1.10032	0.0507881	1	1
KEGG_LYSOSOME	91	0.984917	1.09981	0.342262	1	1
KEGG_NATURAL_KILLER_CELL_MEDIATED_CYTOTOXICITY	56	0.994365	1.09807	0.15604	1	1
KEGG_TRYPTOPHAN_METABOLISM	23	0.989404	1.09471	0.200358	1	1
KEGG_AMINO_SUGAR_AND_NUCLEOTIDE_SUGAR_METABOLISM	34	0.99106	1.09452	0.237113	1	1
KEGG_VEGF_SIGNALING_PATHWAY	42	0.998344	1.09343	0.0547009	1	1
KEGG_EPITHELIAL_CELL_SIGNALING_IN_HELICOBACTER_PYLORI_INFECTION	52	0.989388	1.09336	0.258958	1	1
KEGG_ECM_RECEPTOR_INTERACTION	51	0.98783	1.09237	0.293831	1	1
KEGG_DILATED_CARDIOMYOPATHY	46	0.982129	1.09223	0.356436	1	1
KEGG_LONG_TERM_POTENTIATION	42	0.994444	1.09192	0.152801	1	1
KEGG_TOLL_LIKE_RECEPTOR_SIGNALING_PATHWAY	55	0.969408	1.09073	0.455738	1	1
KEGG_GNRH_SIGNALING_PATHWAY	59	0.984277	1.09059	0.362745	1	1
KEGG_NEUROTROPHIN_SIGNALING_PATHWAY	93	0.991602	1.09042	0.2571	1	1
KEGG_PORPHYRIN_AND_CHLOROPHYLL_METABOLISM	18	0.975788	1.09004	0.366197	1	1
KEGG_CARDIAC_MUSCLE_CONTRACTION	40	0.984086	1.08991	0.33737	1	1
KEGG_HYPERTROPHIC_CARDIOMYOPATHY_HCM	45	0.981969	1.08744	0.360215	1	1
KEGG_LONG_TERM_DEPRESSION	35	0.988437	1.08657	0.288496	1	1
KEGG_NOTCH_SIGNALING_PATHWAY	33	0.996079	1.08544	0.112478	1	1
KEGG_AXON_GUIDANCE	94	0.980729	1.08494	0.392801	1	1
KEGG_PRION_DISEASES	19	0.963574	1.08436	0.463687	1	1
KEGG_AMYOTROPHIC_LATERAL_SCLEROSIS_ALS	32	0.994184	1.08371	0.170819	1	1
KEGG_VASCULAR_SMOOTH_MUSCLE_CONTRACTION	57	0.978496	1.08282	0.402778	1	1
KEGG_GRAFT_VERSUS_HOST_DISEASE	18	0.968175	1.08234	0.456929	1	1
KEGG_ANTIGEN_PROCESSING_AND_PRESENTATION	44	0.973697	1.08164	0.439367	1	1
KEGG_TYPE_I_DIABETES_MELLITUS	22	0.970451	1.08143	0.415945	1	1
KEGG_ARRHYTHMOGENIC_RIGHT_VENTRICULAR_CARDIOMYOPATHY_ARVC	41	0.973158	1.08133	0.44898	0.982514	1
KEGG_FC_GAMMA_R_MEDIATED_PHAGOCYTOSIS	61	0.964301	1.07962	0.497545	0.9908	1
KEGG_RENAL_CELL_CARCINOMA	54	0.975875	1.07943	0.414286	0.970503	1
KEGG_INTESTINAL_IMMUNE_NETWORK_FOR_IGA_PRODUCTION	16	0.96812	1.07822	0.404293	0.970304	1
KEGG_AUTOIMMUNE_THYROID_DISEASE	18	0.9682	1.07802	0.409747	0.951361	1
KEGG_ALDOSTERONE_REGULATED_SODIUM_REABSORPTION	17	0.974177	1.07784	0.382826	0.933452	1
KEGG_STARCH_AND_SUCROSE_METABOLISM	20	0.975988	1.07546	0.381371	0.951426	1
KEGG_ALANINE_ASPARTATE_AND_GLUTAMATE_METABOLISM	23	0.966139	1.07462	0.465549	0.94416	1
KEGG_LEISHMANIA_INFECTION	43	0.964568	1.07441	0.494681	0.927469	1
KEGG_PPAR_SIGNALING_PATHWAY	36	0.983678	1.07282	0.343643	0.931048	1
KEGG_COMPLEMENT_AND_COAGULATION_CASCADES	21	0.967813	1.07248	0.47487	0.91679	1
KEGG_ADHERENS_JUNCTION	54	0.967973	1.07131	0.516447	0.913058	1
KEGG_GALACTOSE_METABOLISM	17	0.970003	1.07082	0.391544	0.901273	1
KEGG_T_CELL_RECEPTOR_SIGNALING_PATHWAY	58	0.968976	1.07052	0.47973	0.88804	1
KEGG_ALLOGRAFT_REJECTION	18	0.9682	1.07028	0.421429	0.874435	1
KEGG_TYPE_II_DIABETES_MELLITUS	22	0.972167	1.06975	0.434622	0.865109	1
KEGG_METABOLISM_OF_XENOBIOTICS_BY_CYTOCHROME_P450	23	0.970437	1.06916	0.448517	0.856324	1
KEGG_FC_EPSILON_RI_SIGNALING_PATHWAY	40	0.959764	1.06667	0.508446	0.866163	1
KEGG_TIGHT_JUNCTION	75	0.954744	1.0601	0.564388	0.910145	1
KEGG_BETA_ALANINE_METABOLISM	16	0.958076	1.05879	0.490942	0.904429	1
KEGG_BUTANOATE_METABOLISM	22	0.95609	1.0567	0.551664	0.905664	1
KEGG_N_GLYCAN_BIOSYNTHESIS	40	0.962109	1.05154	0.561644	0.925059	1
KEGG_RNA_POLYMERASE	20	0.944833	1.05047	0.576241	0.917186	1
KEGG_PROPANOATE_METABOLISM	27	0.940855	1.05043	0.619893	0.902843	1
KEGG_GLYCOSAMINOGLYCAN_BIOSYNTHESIS_CHONDROITIN_SULFATE	16	0.949159	1.04471	0.537477	0.920529	1
KEGG_PHOSPHATIDYLINOSITOL_SIGNALING_SYSTEM	57	0.934811	1.04252	0.6144	0.916719	1
KEGG_GLIOMA	43	0.932836	1.03929	0.616179	0.917755	1
KEGG_REGULATION_OF_AUTOPHAGY	15	0.936773	1.03665	0.571429	0.915195	1
KEGG_GAP_JUNCTION	54	0.928767	1.03443	0.641914	0.909896	1
KEGG_CHRONIC_MYELOID_LEUKEMIA	56	0.932834	1.03262	0.618812	0.903199	1
KEGG_MTOR_SIGNALING_PATHWAY	39	0.941303	1.03049	0.6625	0.898527	1
KEGG_VIBRIO_CHOLERAE_INFECTION	38	0.922123	1.01626	0.685092	0.930966	1
KEGG_CELL_ADHESION_MOLECULES_CAMS	61	0.920119	1.01304	0.681115	0.927601	1
KEGG_GLYCOSAMINOGLYCAN_BIOSYNTHESIS_HEPARAN_SULFATE	21	0.901329	1.00402	0.706835	0.938052	1
KEGG_SNARE_INTERACTIONS_IN_VESICULAR_TRANSPORT	29	0.895979	0.992516	0.740472	0.950306	1
KEGG_UBIQUITIN_MEDIATED_PROTEOLYSIS	109	0.88347	0.989588	0.707783	0.943142	1
KEGG_CYTOSOLIC_DNA_SENSING_PATHWAY	24	0.90186	0.987514	0.765996	0.934277	1
KEGG_OXIDATIVE_PHOSPHORYLATION	91	0.87347	0.968743	0.724843	0.953955	1
KEGG_RIG_I_LIKE_RECEPTOR_SIGNALING_PATHWAY	41	0.872693	0.965368	0.758621	0.946891	1
KEGG_SPHINGOLIPID_METABOLISM	25	0.860572	0.951547	0.768696	0.953816	1
KEGG_ARGININE_AND_PROLINE_METABOLISM	32	0.860283	0.949362	0.793403	0.944594	1
KEGG_SELENOAMINO_ACID_METABOLISM	18	0.858757	0.942283	0.800745	0.941073	1
KEGG_GLYCEROPHOSPHOLIPID_METABOLISM	43	0.833643	0.927585	0.78438	0.945762	1
KEGG_PROTEIN_EXPORT	18	0.82898	0.918114	0.814286	0.942832	1
KEGG_ALZHEIMERS_DISEASE	118	0.796463	0.885922	0.819743	0.960854	1
KEGG_INOSITOL_PHOSPHATE_METABOLISM	39	0.798866	0.883263	0.823627	0.951707	1
KEGG_VASOPRESSIN_REGULATED_WATER_REABSORPTION	34	0.78728	0.875362	0.826316	0.947638	1
KEGG_P53_SIGNALING_PATHWAY	50	0.77051	0.843105	0.854237	0.959784	1
KEGG_O_GLYCAN_BIOSYNTHESIS	15	0.749044	0.842849	0.839921	0.949056	1
KEGG_PATHOGENIC_ESCHERICHIA_COLI_INFECTION	38	0.763923	0.842185	0.854758	0.938784	1
KEGG_VALINE_LEUCINE_AND_ISOLEUCINE_DEGRADATION	36	0.729113	0.805091	0.878182	0.951791	1
KEGG_VIRAL_MYOCARDITIS	49	0.722271	0.799968	0.87415	0.944259	1
KEGG_GLYCOLYSIS_GLUCONEOGENESIS	36	0.686272	0.765757	0.885918	0.9534	1
KEGG_DORSO_VENTRAL_AXIS_FORMATION	16	0.686733	0.759508	0.905923	0.946338	1
KEGG_COLORECTAL_CANCER	42	0.637554	0.700831	0.932759	0.964476	1
KEGG_LEUKOCYTE_TRANSENDOTHELIAL_MIGRATION	54	0.620168	0.689395	0.913399	0.95974	1
KEGG_REGULATION_OF_ACTIN_CYTOSKELETON	136	0.587993	0.655771	0.945055	0.96426	1
KEGG_WNT_SIGNALING_PATHWAY	94	0.571982	0.635613	0.954612	0.962953	1
KEGG_CYSTEINE_AND_METHIONINE_METABOLISM	23	0.44233	0.494048	0.996396	0.997481	1
NAME	SIZE	ES	NES	NOM p-val	FDR q-val	FWER p-val
KEGG_PATHWAYS_IN_CANCER	215	-0.915301	-1.17302	0.277778	0.756504	0.613
KEGG_PYRIMIDINE_METABOLISM	66	-0.989601	-1.16636	0.0844687	0.527021	0.735
KEGG_CELL_CYCLE	97	-0.98322	-1.1642	0.117486	0.391122	0.763
KEGG_HUNTINGTONS_DISEASE	127	-0.976568	-1.16362	0.138158	0.300391	0.773
KEGG_OOCYTE_MEIOSIS	70	-0.979201	-1.1509	0.224806	0.451711	0.941
KEGG_TGF_BETA_SIGNALING_PATHWAY	57	-0.990144	-1.14694	0.0775194	0.461309	0.967
KEGG_PROSTATE_CANCER	64	-0.986742	-1.14125	0.150485	0.525562	0.989
KEGG_NON_SMALL_CELL_LUNG_CANCER	36	-0.989973	-1.13837	0.136259	0.527342	0.994
KEGG_PANCREATIC_CANCER	52	-0.990312	-1.13809	0.106977	0.473864	0.994
KEGG_GLUTATHIONE_METABOLISM	37	-0.999569	-1.13748	0.00733496	0.440284	0.994
KEGG_PROGESTERONE_MEDIATED_OOCYTE_MATURATION	49	-0.983916	-1.122	0.215584	0.799863	1
KEGG_JAK_STAT_SIGNALING_PATHWAY	62	-0.964583	-1.12182	0.322335	0.739159	1
KEGG_APOPTOSIS	59	-0.962688	-1.11636	0.353659	0.865416	1
KEGG_RIBOSOME	71	-0.953676	-1.1163	0.393855	0.805086	1
KEGG_BLADDER_CANCER	28	-0.990948	-1.11588	0.154613	0.762724	1
KEGG_NICOTINATE_AND_NICOTINAMIDE_METABOLISM	15	-0.992083	-1.11008	0.149554	0.87609	1
KEGG_MELANOMA	38	-0.983521	-1.10878	0.231461	0.856533	1
KEGG_SMALL_CELL_LUNG_CANCER	58	-0.94928	-1.10239	0.428571	0.955136	1
KEGG_HOMOLOGOUS_RECOMBINATION	22	-0.988169	-1.10032	0.211845	0.944037	1
KEGG_THYROID_CANCER	19	-0.979089	-1.09924	0.29148	0.916106	1
KEGG_PEROXISOME	55	-0.969575	-1.09852	0.353846	0.88453	1
KEGG_SPLICEOSOME	95	-0.922223	-1.09589	0.403846	0.884094	1
KEGG_MISMATCH_REPAIR	17	-0.968068	-1.09564	0.393939	0.849296	1
KEGG_SYSTEMIC_LUPUS_ERYTHEMATOSUS	76	-0.912614	-1.09248	0.447917	0.852398	1
KEGG_DNA_REPLICATION	30	-0.970468	-1.09076	0.433915	0.838816	1
KEGG_NUCLEOTIDE_EXCISION_REPAIR	33	-0.968039	-1.08786	0.404444	0.836755	1
KEGG_ACUTE_MYELOID_LEUKEMIA	40	-0.962774	-1.08649	0.444444	0.819171	1
KEGG_BASE_EXCISION_REPAIR	28	-0.970344	-1.0844	0.413483	0.80746	1
KEGG_LYSINE_DEGRADATION	34	-0.959752	-1.08366	0.494145	0.785553	1
KEGG_DRUG_METABOLISM_OTHER_ENZYMES	16	-0.956504	-1.0617	0.495475	0.89173	1
KEGG_RNA_DEGRADATION	43	-0.910879	-1.05813	0.565432	0.878706	1
KEGG_ENDOCYTOSIS	139	-0.846302	-1.0555	0.490132	0.862322	1
KEGG_BASAL_CELL_CARCINOMA	28	-0.935147	-1.05182	0.649321	0.850847	1
KEGG_ENDOMETRIAL_CANCER	32	-0.927559	-1.04508	0.612691	0.849859	1
KEGG_ARACHIDONIC_ACID_METABOLISM	18	-0.923965	-1.03434	0.665281	0.857327	1
KEGG_PENTOSE_PHOSPHATE_PATHWAY	18	-0.915529	-1.02952	0.675269	0.844932	1
KEGG_AMINOACYL_TRNA_BIOSYNTHESIS	36	-0.898591	-1.01431	0.660377	0.855693	1
KEGG_PYRUVATE_METABOLISM	29	-0.888817	-1.00447	0.681818	0.853044	1
KEGG_BASAL_TRANSCRIPTION_FACTORS	26	-0.874442	-0.984541	0.712329	0.865653	1
KEGG_PROTEASOME	39	-0.841189	-0.961044	0.710901	0.877805	1
KEGG_GLYCEROLIPID_METABOLISM	30	-0.818076	-0.927647	0.768868	0.898094	1
KEGG_FRUCTOSE_AND_MANNOSE_METABOLISM	23	-0.797907	-0.897916	0.802817	0.907103	1
KEGG_NOD_LIKE_RECEPTOR_SIGNALING_PATHWAY	36	-0.722937	-0.827623	0.810304	0.946402	1
KEGG_HEDGEHOG_SIGNALING_PATHWAY	26	-0.735407	-0.819619	0.867882	0.930802	1
KEGG_CITRATE_CYCLE_TCA_CYCLE	21	-0.688379	-0.776037	0.884091	0.940781	1
KEGG_PURINE_METABOLISM	95	-0.621684	-0.75301	0.843478	0.935413	1
KEGG_GLYCOSYLPHOSPHATIDYLINOSITOL_GPI_ANCHOR_BIOSYNTHESIS	19	-0.659521	-0.736381	0.897494	0.925689	1
KEGG_CYTOKINE_CYTOKINE_RECEPTOR_INTERACTION	77	-0.535265	-0.632725	0.926966	0.966532	1
KEGG_FATTY_ACID_METABOLISM	26	-0.430107	-0.483964	0.995465	0.997253	1

## Sheet: 40hrvemvsDMSO_translation_HM
NAME	SIZE	ES	NES	NOM p-val	FDR q-val	FWER p-val
HALLMARK_HYPOXIA	154	0.995146	1.12637	0.102703	0.24637	0.221
HALLMARK_IL2_STAT5_SIGNALING	133	0.998999	1.12068	0.0180807	0.313837	0.47
HALLMARK_FATTY_ACID_METABOLISM	111	0.994908	1.11653	0.12069	0.447829	0.744
HALLMARK_ESTROGEN_RESPONSE_EARLY	152	0.993621	1.10941	0.139535	0.956426	0.98
HALLMARK_EPITHELIAL_MESENCHYMAL_TRANSITION	148	0.993255	1.10744	0.152589	0.972424	0.994
HALLMARK_XENOBIOTIC_METABOLISM	110	0.99631	1.10666	0.101644	0.884595	0.995
HALLMARK_INFLAMMATORY_RESPONSE	98	0.997144	1.10606	0.0650888	0.812004	0.996
HALLMARK_PEROXISOME	69	0.989444	1.10491	0.264803	0.79903	0.998
HALLMARK_ADIPOGENESIS	151	0.984263	1.10466	0.33288	0.72599	0.998
HALLMARK_COMPLEMENT	118	0.985887	1.10431	0.322489	0.675384	0.998
HALLMARK_MYOGENESIS	114	0.990325	1.10361	0.252137	0.649741	1
HALLMARK_COAGULATION	76	0.991026	1.10117	0.242947	0.70581	1
HALLMARK_INTERFERON_GAMMA_RESPONSE	139	0.988768	1.09928	0.240664	0.723815	1
HALLMARK_APOPTOSIS	126	0.990018	1.09663	0.257511	0.752696	1
HALLMARK_ALLOGRAFT_REJECTION	95	0.96724	1.09394	0.428571	0.771919	1
HALLMARK_INTERFERON_ALPHA_RESPONSE	76	0.987494	1.09356	0.31562	0.73299	1
HALLMARK_IL6_JAK_STAT3_SIGNALING	45	0.990931	1.09283	0.213311	0.704644	1
HALLMARK_UV_RESPONSE_UP	115	0.972153	1.09154	0.456193	0.688666	1
HALLMARK_UNFOLDED_PROTEIN_RESPONSE	95	0.982578	1.09002	0.371601	0.676856	1
HALLMARK_ESTROGEN_RESPONSE_LATE	134	0.977421	1.08673	0.400287	0.69189	1
HALLMARK_APICAL_JUNCTION	121	0.984379	1.08646	0.349788	0.662321	1
HALLMARK_TNFA_SIGNALING_VIA_NFKB	153	0.973014	1.08585	0.421808	0.640997	1
HALLMARK_HEDGEHOG_SIGNALING	26	0.977825	1.08493	0.388502	0.623825	1
HALLMARK_KRAS_SIGNALING_DN	62	0.97949	1.08345	0.4032	0.614353	1
HALLMARK_TGF_BETA_SIGNALING	49	0.975094	1.08056	0.4224	0.617044	1
HALLMARK_ANDROGEN_RESPONSE	81	0.954203	1.07957	0.534884	0.601881	1
HALLMARK_WNT_BETA_CATENIN_SIGNALING	26	0.963317	1.06917	0.517056	0.650361	1
HALLMARK_CHOLESTEROL_HOMEOSTASIS	60	0.962671	1.06473	0.51129	0.651008	1
HALLMARK_PROTEIN_SECRETION	86	0.932128	1.04746	0.618605	0.697683	1
HALLMARK_P53_PATHWAY	159	0.931673	1.03571	0.640777	0.709591	1
HALLMARK_BILE_ACID_METABOLISM	59	0.938374	1.03306	0.634185	0.692445	1
HALLMARK_APICAL_SURFACE	26	0.940648	1.02889	0.614828	0.680273	1
HALLMARK_UV_RESPONSE_DN	122	0.915668	1.01797	0.670407	0.68182	1
HALLMARK_HEME_METABOLISM	147	0.828558	0.92451	0.779918	0.778966	1
NAME	SIZE	ES	NES	NOM p-val	FDR q-val	FWER p-val
HALLMARK_G2M_CHECKPOINT	182	-0.982054	-1.24734	0.0433071	0.0367032	0.038
HALLMARK_MITOTIC_SPINDLE	181	-0.975068	-1.23993	0.0513834	0.0461145	0.095
HALLMARK_MYC_TARGETS_V1	163	-0.983158	-1.23392	0.0334573	0.0534513	0.157
HALLMARK_E2F_TARGETS	177	-0.980476	-1.23296	0.0646552	0.0433933	0.167
HALLMARK_MTORC1_SIGNALING	171	-0.958777	-1.20915	0.179487	0.146108	0.556
HALLMARK_DNA_REPAIR	109	-0.97158	-1.19838	0.182109	0.171921	0.676
HALLMARK_PI3K_AKT_MTOR_SIGNALING	75	-0.994557	-1.15945	0.0284238	0.369831	0.94
HALLMARK_ANGIOGENESIS	23	-0.995322	-1.10701	0.0637363	0.699601	0.999
HALLMARK_NOTCH_SIGNALING	28	-0.982038	-1.10291	0.24186	0.651589	0.999
HALLMARK_MYC_TARGETS_V2	44	-0.966189	-1.09241	0.389744	0.649069	0.999
HALLMARK_REACTIVE_OXIGEN_SPECIES_PATHWAY	35	-0.938879	-1.0623	0.587379	0.702138	1
HALLMARK_SPERMATOGENESIS	63	-0.853835	-0.992698	0.632546	0.778323	1
HALLMARK_GLYCOLYSIS	160	-0.736191	-0.932832	0.640151	0.80112	1
HALLMARK_OXIDATIVE_PHOSPHORYLATION	164	-0.730906	-0.911454	0.674242	0.76676	1
HALLMARK_KRAS_SIGNALING_UP	103	-0.744878	-0.887588	0.740385	0.739201	1

[truncated: 8 more sheets: 40hrvemvsDMSO_Buffering_KEGG, 40hrvemvsDMSO_Buffering_HM, 40hrvemvs24hrvem_difExp_KEGG, 40hrvemvs24hrvem_difExp_HM, 40hrvemvs24hrvem_Transl_KEGG, 40hrvemvs24hrvem_Transl_HM, 40hrvemvs24hrvem_Buffering_KEGG, 40hrvemvs24hrvem_Buffering_HM]
