# Supplementary material for: Adaptive translational reprogramming of metabolism limits the response to targeted therapy in BRAFV600 melanoma
Source: Nat Commun. 2022 Mar 1;13:1100. doi: 10.1038/s41467-022-28705-x (PMC8888590; doi:10.1038/s41467-022-28705-x)
Supplement: Supplementary file 10 — Supplementary Data 7 [file 41467_2022_28705_MOESM10_ESM.xlsx]

## Sheet: Sheet1
Category	Term	Count	%	PValue	Log10Pvalue	Genes	List Total	Pop Hits	Pop Total	Fold Enrichment	LogFC	Bonferroni	Benjamini	FDR
GOTERM_BP_DIRECT	GO:0042787~protein ubiquitination involved in ubiquitin-dependent protein catabolic process	12	2.25141	0.00341728	2.46632	CUL5, BTBD1, BTBD2, HERC4, SIAH2, RCHY1, UBB, CUL4B, RNF181, UBE2D1, RBX1, HECTD1	463	153	16792	2.84453	1.50819	0.998672	0.998672	5.69421
GOTERM_BP_DIRECT	GO:0006888~ER to Golgi vesicle-mediated transport	12	2.25141	0.00479391	2.31931	SEC24A, COPG1, GBF1, TRAPPC8, TRAPPC2L, USO1, BCAP29, DYNC2H1, CREB3L2, ERGIC1, SPAST, GAS6	463	160	16792	2.72009	1.44365	0.999908	0.990431	7.90064
GOTERM_BP_DIRECT	GO:0016226~iron-sulfur cluster assembly	4	0.750469	0.00887288	2.05194	ISCU, FAM96B, ISCA2, FAM96A	463	16	16792	9.06695	3.18062	1	0.996813	14.1564
GOTERM_BP_DIRECT	GO:0070911~global genome nucleotide-excision repair	5	0.938086	0.0110539	1.95649	SUMO3, UBB, CUL4B, ERCC4, RBX1	463	32	16792	5.66685	2.50255	1	0.995379	17.3349
GOTERM_BP_DIRECT	GO:0009060~aerobic respiration	5	0.938086	0.0123113	1.9097	UQCR10, COX6A1, CHCHD5, CAT, MTFR1	463	33	16792	5.49512	2.45815	1	0.991721	19.1167
GOTERM_BP_DIRECT	GO:0006091~generation of precursor metabolites and energy	6	1.1257	0.0149811	1.82446	PHKA2, PPP1R2, COX8A, AASS, COX6A1, COX17	463	53	16792	4.10579	2.03766	1	0.992311	22.7807
GOTERM_BP_DIRECT	GO:0009791~post-embryonic development	7	1.31332	0.0151485	1.81963	RAB3A, MUT, ACADM, MORC3, CSRNP1, SLC18A2, IREB2	463	73	16792	3.47774	1.79815	1	0.985294	23.0052
GOTERM_BP_DIRECT	GO:0098909~regulation of cardiac muscle cell action potential involved in regulation of contraction	3	0.562852	0.0189481	1.72243	ATP2A2, CAMK2D, AKAP9	463	8	16792	13.6004	3.76558	1	0.990216	27.9375
GOTERM_BP_DIRECT	GO:0030162~regulation of proteolysis	4	0.750469	0.0190411	1.72031	PARL, BTBD1, BTBD2, TRAF3	463	21	16792	6.90816	2.7883	1	0.98397	28.0543
GOTERM_BP_DIRECT	GO:2001237~negative regulation of extrinsic apoptotic signaling pathway	5	0.938086	0.0199537	1.69998	AR, ITGA6, SIAH2, PELI3, THBS1	463	38	16792	4.77208	2.25462	1	0.97976	29.1922
KEGG_PATHWAY	hsa00190:Oxidative phosphorylation	9	1.68856	0.0210383	1.67699	UQCR10, NDUFB10, NDUFA7, COX8A, ATP6V1H, COX6A1, ATP5I, COX17, NDUFB2	178	133	6879	2.61515	1.38689	0.990501	0.990501	23.6974
GOTERM_BP_DIRECT	GO:0007346~regulation of mitotic cell cycle	5	0.938086	0.023673	1.62575	CDKN1C, GBF1, AFAP1L2, RB1, ZNF268	463	40	16792	4.53348	2.18062	1	0.985218	33.6562
KEGG_PATHWAY	hsa04120:Ubiquitin mediated proteolysis	9	1.68856	0.0246318	1.6085	CUL5, TCEB2, KLHL13, HERC4, UBE2F, RCHY1, CUL4B, UBE2D1, RBX1	178	137	6879	2.53879	1.34414	0.995755	0.934843	27.1845
KEGG_PATHWAY	hsa05016:Huntington's disease	11	2.06379	0.0260144	1.58479	UQCR10, NDUFB10, POLR2L, DNAH14, NDUFA7, COX8A, CREB3L2, COX6A1, TBP, POLR2D, NDUFB2	178	192	6879	2.2141	1.14672	0.996888	0.854006	28.4866
KEGG_PATHWAY	hsa05010:Alzheimer's disease	10	1.87617	0.0289634	1.53815	UQCR10, NDUFB10, ATP2A2, PSEN2, NDUFA7, MAPK3, COX8A, COX6A1, PPP3CA, NDUFB2	178	168	6879	2.30036	1.20186	0.998398	0.799945	31.1924
KEGG_PATHWAY	hsa05012:Parkinson's disease	9	1.68856	0.0297036	1.52719	SEPT5, UQCR10, NDUFB10, NDUFA7, COX8A, SLC18A2, COX6A1, UBB, NDUFB2	178	142	6879	2.4494	1.29243	0.998645	0.73306	31.8567
KEGG_PATHWAY	hsa04141:Protein processing in endoplasmic reticulum	10	1.87617	0.0299686	1.52333	HSP90B1, SEC24A, DNAJB11, ERO1B, UGGT2, CALR, UBE2D1, UGGT1, SEC63, RBX1	178	169	6879	2.28675	1.1933	0.998723	0.670633	32.0931
GOTERM_BP_DIRECT	GO:0006886~intracellular protein transport	13	2.43902	0.0306643	1.51337	SNX18, SEC24A, KCNIP3, TBC1D15, COPG1, USO1, BCAP29, SYTL4, TLK1, TBC1D30, XPO7, TBC1D1, STX10	463	236	16792	1.9978	0.998415	1	0.993409	41.3396
GOTERM_BP_DIRECT	GO:0006368~transcription elongation from RNA polymerase II promoter	7	1.31332	0.0311771	1.50616	GTF2E2, POLR2L, TCEB2, TCEB3, CDC73, TBP, POLR2D	463	86	16792	2.95203	1.56171	1	0.991035	41.8687
GOTERM_BP_DIRECT	GO:0050790~regulation of catalytic activity	6	1.1257	0.0350206	1.45568	MTMR12, GRPEL2, AR, PRKAG2, ATP6V1H, COX6A1	463	66	16792	3.29707	1.72119	1	0.992753	45.6947
KEGG_PATHWAY	hsa00510:N-Glycan biosynthesis	5	0.938086	0.0365632	1.43696	MAN2A1, MGAT3, B4GALT3, MGAT5B, ALG10B	178	49	6879	3.94348	1.97947	0.999713	0.688185	37.737
GOTERM_BP_DIRECT	GO:0061418~regulation of transcription from RNA polymerase II promoter in response to hypoxia	4	0.750469	0.0407468	1.38991	TCEB2, UBB, UBE2D1, RBX1	463	28	16792	5.18112	2.37326	1	0.995329	50.9575
GOTERM_BP_DIRECT	GO:0035666~TRIF-dependent toll-like receptor signaling pathway	4	0.750469	0.0407468	1.38991	TBK1, UBB, UBE2D1, TRAF3	463	28	16792	5.18112	2.37326	1	0.995329	50.9575
GOTERM_BP_DIRECT	GO:0043154~negative regulation of cysteine-type endopeptidase activity involved in apoptotic process	6	1.1257	0.0412376	1.38471	LAMTOR5, GPX1, USP47, SIAH2, THBS1, GAS6	463	69	16792	3.15372	1.65706	1	0.99386	51.3855
GOTERM_BP_DIRECT	GO:0009650~UV protection	3	0.562852	0.0415422	1.38151	GPX1, CAT, ERCC4	463	12	16792	9.06695	3.18062	1	0.992009	51.6493
GOTERM_BP_DIRECT	GO:0032088~negative regulation of NF-kappaB transcription factor activity	6	1.1257	0.04573	1.3398	UFL1, ERBIN, ZC3H12A, CAT, TAX1BP1, TRAF3	463	71	16792	3.06489	1.61583	1	0.993474	55.1428
GOTERM_BP_DIRECT	GO:0034975~protein folding in endoplasmic reticulum	3	0.562852	0.0482194	1.31678	HSP90B1, ERO1B, CALR	463	13	16792	8.3695	3.06514	1	0.993481	57.1053
GOTERM_BP_DIRECT	GO:0034453~microtubule anchoring	3	0.562852	0.0482194	1.31678	CEP350, DAG1, PCM1	463	13	16792	8.3695	3.06514	1	0.993481	57.1053
GOTERM_BP_DIRECT	GO:0045116~protein neddylation	3	0.562852	0.0482194	1.31678	DCUN1D1, UBE2F, RBX1	463	13	16792	8.3695	3.06514	1	0.993481	57.1053
GOTERM_BP_DIRECT	GO:0032480~negative regulation of type I interferon production	4	0.750469	0.0485226	1.31406	TBK1, UBB, TAX1BP1, TRAF3	463	30	16792	4.83571	2.27373	1	0.991871	57.3388
GOTERM_BP_DIRECT	GO:0002474~antigen processing and presentation of peptide antigen via MHC class I	4	0.750469	0.0485226	1.31406	SEC24A, TAP1, HFE, CALR	463	30	16792	4.83571	2.27373	1	0.991871	57.3388
GOTERM_BP_DIRECT	GO:0001666~response to hypoxia	10	1.87617	0.0486122	1.31325	PLAT, HSP90B1, PSEN2, CAMK2D, CAT, PAK1, THBS1, LOXL2, SOD3, CITED2	463	172	16792	2.10859	1.07628	1	0.989865	57.4075
GOTERM_BP_DIRECT	GO:0006283~transcription-coupled nucleotide-excision repair	6	1.1257	0.0529947	1.27577	POLR2L, UBB, CUL4B, POLR2D, ERCC4, RBX1	463	74	16792	2.94063	1.55613	1	0.991681	60.6458
GOTERM_BP_DIRECT	GO:0097359~UDP-glucosylation	2	0.375235	0.0542708	1.26543	UGGT2, UGGT1	463	2	16792	36.2678	5.18062	1	0.990854	61.5443
GOTERM_BP_DIRECT	GO:0034976~response to endoplasmic reticulum stress	6	1.1257	0.0555569	1.25526	UFL1, HSP90B1, ATP2A2, TMX3, CREB3L2, THBS1	463	75	16792	2.90143	1.53676	1	0.990033	62.4302
GOTERM_BP_DIRECT	GO:0006457~protein folding	10	1.87617	0.0613113	1.21246	GRPEL2, HSP90B1, DNAJB11, ERO1B, TMX3, PPIL4, MKKS, GNB4, PDRG1, CALR	463	180	16792	2.01488	1.01069	1	0.992533	66.1639
GOTERM_BP_DIRECT	GO:0006383~transcription from RNA polymerase III promoter	4	0.750469	0.0614325	1.2116	TROVE2, POLR2L, GTF3C6, TBP	463	33	16792	4.3961	2.13622	1	0.991071	66.2386
GOTERM_BP_DIRECT	GO:0006361~transcription initiation from RNA polymerase I promoter	4	0.750469	0.0614325	1.2116	POLR2L, TAF1D, MAPK3, TBP	463	33	16792	4.3961	2.13622	1	0.991071	66.2386
GOTERM_BP_DIRECT	GO:0006511~ubiquitin-dependent protein catabolic process	10	1.87617	0.064788	1.18851	CUL5, USP18, USP38, USP47, UBR3, SIAH2, CUL4B, USP16, UBE2D1, USP33	463	182	16792	1.99274	0.994752	1	0.991773	68.2473
GOTERM_BP_DIRECT	GO:0050680~negative regulation of epithelial cell proliferation	5	0.938086	0.0678673	1.16834	CDKN1C, MAGED1, AR, CDC73, RB1	463	56	16792	3.2382	1.69519	1	0.992225	69.9911
GOTERM_BP_DIRECT	GO:0006464~cellular protein modification process	7	1.31332	0.0697658	1.15636	PLAT, PHKA2, UEVLD, ERO1B, LOXL2, TTL, UBL5	463	105	16792	2.41785	1.27373	1	0.991977	71.0209
GOTERM_BP_DIRECT	GO:0033617~mitochondrial respiratory chain complex IV assembly	3	0.562852	0.0703022	1.15303	COA4, CHCHD5, COX17	463	16	16792	6.80022	2.76558	1	0.990921	71.3058
GOTERM_BP_DIRECT	GO:0051259~protein oligomerization	5	0.938086	0.075188	1.12385	DVL2, AR, WDCP, CAMK2D, ZC3H12A	463	58	16792	3.12654	1.64457	1	0.992395	73.7819
KEGG_PATHWAY	hsa05215:Prostate cancer	6	1.1257	0.0757731	1.12049	AR, HSP90B1, MAPK3, PDGFRA, CREB3L2, RB1	178	88	6879	2.63496	1.39778	1	0.884338	63.297
GOTERM_BP_DIRECT	GO:0007049~cell cycle	11	2.06379	0.0778053	1.10899	MAPK3, ERBIN, BRD7, CDC73, TLK1, BANP, SIAH2, CUL4B, USP16, CDK20, AHR	463	217	16792	1.83846	0.878498	1	0.992538	75.0241
GOTERM_BP_DIRECT	GO:0043066~negative regulation of apoptotic process	19	3.56473	0.0796227	1.09896	LAMTOR5, YBX3, PDE3A, TAX1BP1, GAS6, CITED2, FMN2, HSP90B1, KIFAP3, PSEN2, USP47, HSPB1, CAT, UBB, SIAH2, GRK5, ZNF268, THBS1, FAIM2	463	455	16792	1.51448	0.598823	1	0.992289	75.8538
GOTERM_BP_DIRECT	GO:0071596~ubiquitin-dependent protein catabolic process via the N-end rule pathway	2	0.375235	0.0802939	1.09532	UBR3, UBR2	463	3	16792	24.1785	4.59566	1	0.991465	76.1536
GOTERM_BP_DIRECT	GO:0001885~endothelial cell development	2	0.375235	0.0802939	1.09532	GPX1, CCM2	463	3	16792	24.1785	4.59566	1	0.991465	76.1536
GOTERM_BP_DIRECT	GO:0097428~protein maturation by iron-sulfur cluster transfer	2	0.375235	0.0802939	1.09532	ISCU, ISCA2	463	3	16792	24.1785	4.59566	1	0.991465	76.1536
GOTERM_BP_DIRECT	GO:0070537~histone H2A K63-linked deubiquitination	2	0.375235	0.0802939	1.09532	USP16, UIMC1	463	3	16792	24.1785	4.59566	1	0.991465	76.1536
GOTERM_BP_DIRECT	GO:0061308~cardiac neural crest cell development involved in heart development	2	0.375235	0.0802939	1.09532	MAPK3, CITED2	463	3	16792	24.1785	4.59566	1	0.991465	76.1536
GOTERM_BP_DIRECT	GO:0006296~nucleotide-excision repair, DNA incision, 5'-to lesion	4	0.750469	0.0808382	1.09238	UBB, CUL4B, ERCC4, RBX1	463	37	16792	3.92085	1.97116	1	0.990535	76.3942
GOTERM_BP_DIRECT	GO:0051289~protein homotetramerization	5	0.938086	0.0828897	1.0815	THG1L, RXRG, CBR4, CAT, USP16	463	60	16792	3.02232	1.59566	1	0.990447	77.2805
KEGG_PATHWAY	hsa00230:Purine metabolism	9	1.68856	0.0832637	1.07954	NUDT2, POLR2L, NUDT9, PDE3A, HDDC3, PDE4D, ENTPD1, POLR2D, GUK1	178	176	6879	1.97622	0.982743	1	0.879418	66.9062
GOTERM_BP_DIRECT	GO:0033683~nucleotide-excision repair, DNA incision	4	0.750469	0.0860568	1.06521	UBB, CUL4B, ERCC4, RBX1	463	38	16792	3.81767	1.93269	1	0.99096	78.5875
GOTERM_BP_DIRECT	GO:2000249~regulation of actin cytoskeleton reorganization	3	0.562852	0.0864999	1.06298	PDGFRA, CD2AP, ARHGDIB	463	18	16792	6.04464	2.59566	1	0.990017	78.7646
GOTERM_BP_DIRECT	GO:0071901~negative regulation of protein serine/threonine kinase activity	3	0.562852	0.0864999	1.06298	CDKN1C, PRKAG2, HSPB1	463	18	16792	6.04464	2.59566	1	0.990017	78.7646
GOTERM_BP_DIRECT	GO:0048013~ephrin receptor signaling pathway	6	1.1257	0.0883434	1.05383	ACTR2, ROCK1, ARPC2, PSEN2, PAK1, SDC2	463	86	16792	2.53031	1.33932	1	0.989837	79.4867
KEGG_PATHWAY	hsa05031:Amphetamine addiction	5	0.938086	0.0894203	1.04856	CREB3L2, CAMK2D, SLC18A2, PPP3CA, PPP1CB	178	66	6879	2.92773	1.54978	1	0.871453	69.6246
GOTERM_BP_DIRECT	GO:0006977~DNA damage response, signal transduction by p53 class mediator resulting in cell cycle arrest	5	0.938086	0.0909626	1.04114	ARID3A, UBB, CNOT6, CNOT4, TFDP1	463	62	16792	2.92482	1.54835	1	0.990083	80.473
GOTERM_BP_DIRECT	GO:0000302~response to reactive oxygen species	4	0.750469	0.0914145	1.03898	GPX1, NUDT2, CAT, SOD3	463	39	16792	3.71978	1.89522	1	0.989159	80.6386
KEGG_PATHWAY	hsa04145:Phagosome	8	1.50094	0.0915617	1.03829	TUBA8, TAP1, DYNC2H1, ATP6V1H, EEA1, FCGR2A, CALR, THBS1	178	150	6879	2.06112	1.04343	1	0.852191	70.5208
KEGG_PATHWAY	hsa04921:Oxytocin signaling pathway	8	1.50094	0.0915617	1.03829	ROCK1, PRKAG2, MAPK3, PPP1R12A, CAMK2D, ELK1, PPP3CA, PPP1CB	178	150	6879	2.06112	1.04343	1	0.852191	70.5208
KEGG_PATHWAY	hsa04810:Regulation of actin cytoskeleton	10	1.87617	0.0916053	1.03808	ROCK1, ITGA6, ARPC2, ITGAE, MAPK3, PDGFRA, PPP1R12A, TMSB4X, PAK1, PPP1CB	178	210	6879	1.84029	0.879932	1	0.826815	70.5388
GOTERM_BP_DIRECT	GO:0006486~protein glycosylation	7	1.31332	0.0917462	1.03741	B4GALT3, B4GAT1, ALG1L, ALG10B, UGGT2, UGGT1, EXT2	463	113	16792	2.24668	1.16779	1	0.988127	80.7593
KEGG_PATHWAY	hsa03320:PPAR signaling pathway	5	0.938086	0.0932869	1.03018	ACADM, RXRG, SCD5, SLC27A5, FABP6	178	67	6879	2.88403	1.52809	1	0.807898	71.2251
GOTERM_BP_DIRECT	GO:0007050~cell cycle arrest	8	1.50094	0.0947039	1.02363	CDKN1C, LAMTOR5, CUL5, PRKAG2, RB1, CALR, THBS1, GAS6	463	141	16792	2.05775	1.04107	1	0.988635	81.8047
GOTERM_BP_DIRECT	GO:0043523~regulation of neuron apoptotic process	3	0.562852	0.0949769	1.02238	GPX1, NSMF, FAIM2	463	19	16792	5.7265	2.51765	1	0.987583	81.8985
GOTERM_BP_DIRECT	GO:0006895~Golgi to endosome transport	3	0.562852	0.0949769	1.02238	GBF1, VPS13A, MON2	463	19	16792	5.7265	2.51765	1	0.987583	81.8985
GOTERM_BP_DIRECT	GO:0034599~cellular response to oxidative stress	5	0.938086	0.099396	1.00263	GPX1, ATP2A2, VKORC1L1, ZC3H12A, NFE2L1	463	64	16792	2.83342	1.50255	1	0.988909	83.3541
