# Supplementary material for: Adaptive translational reprogramming of metabolism limits the response to targeted therapy in BRAFV600 melanoma
Source: Nat Commun. 2022 Mar 1;13:1100. doi: 10.1038/s41467-022-28705-x (PMC8888590; doi:10.1038/s41467-022-28705-x)
Supplement: Supplementary file 12 — Source Data [file 41467_2022_28705_MOESM12_ESM.zip]

Archive with 4 entries (4 files):
- Smith et al-source-data-supplementary figures.xlsx
- __MACOSX/._Smith et al-source-data-supplementary figures.xlsx
- Smith et al-source-data-primary-figures.xlsx
- __MACOSX/._Smith et al-source-data-primary-figures.xlsx
