# Supplementary material for: Adaptive translational reprogramming of metabolism limits the response to targeted therapy in BRAFV600 melanoma
Source: Nat Commun. 2022 Mar 1;13:1100. doi: 10.1038/s41467-022-28705-x (PMC8888590; doi:10.1038/s41467-022-28705-x)
Supplement: Supplementary file 12 — Source Data [file 41467_2022_28705_MOESM12_ESM.zip › Smith et al-source-data-supplementary figures.xlsx]

## Sheet: Figure S1a
Figure S1a
Experiment 1								Experiment 2								Experiment 3
	MitoTracker								MitoTracker								MitoTracker
	1	2	3	4	5	6			1	2	3	4	5	6			1	2	3	4	5	6
A								A								A
B	DMSO	1196.78	1158.6	1113	1050.85	1046.33		B		541.92	510.19	507	497.22	496.85		B		1092	1012.7	989.7	940.8	874.4
C	16hr VEM	1197.77	1207.83	1115.65	1083.57	1089.51		C		622.46	587.04	568.81	534.84	541.18		C		1245.8	1198.9	1080.2	1003.6	948
D	24hr VEM	1260.29	1194.97	1200.22	1172.02	1094.05		D		627.75	577.43	580.42	579.41	552.22		D		1235.9	1179.6	1145	1058.9	958.2
E	32hr VEM	1246.73	1251.23	1122.66	1127.84	1127.21		E		585.71	625.18	560.18	582.42	564.08		E		1242.7	1248.4	1018.4	1020.9	1026.1
F	40hr VEM	1564.56	1640.23	1457.52	1436.31	1453.93		F		663.37	656.1	626.21	642.5	649		F		2498.6	2303.5	2262.6	2315	2480.3
G	48hr VEM	1708.3	1616.17	1750.8	1622.66	1634.6		G		830.78	778.31	826.49	802.23	796.69		G		2599	2607.3	2542.3	2490.2	2549.7
	Cell number								Cell number								Cell number
	1	2	3	4	5	6			1	2	3	4	5	6			1	2	3	4	5	6
A								A								A
B	DMSO	4695	5024	5162	5971	5994		B		3283	3915	3903	4574	4341		B		1294	1160	1459	1298	1468
C	16hr VEM	3710	3709	5276	5767	5892		C		2363	2719	3118	3827	3751		C		1228	793	1071	897	1145
D	24hr VEM	4303	4922	4712	5442	6222		D		2839	3729	3556	3834	4354		D		1378	1226	1176	1475	1341
E	32hr VEM	3689	4188	5675	5240	5836		E		3101	2765	4084	3473	4137		E		1138	1403	1310	1353	1595
F	40hr VEM	2378	2191	3287	3487	3716		F		2048	2270	2873	2605	2748		F		1028	1198	1168	1353	1161
G	48hr VEM	2294	2488	2165	2740	2665		G		1438	1624	1514	1764	1845		G		778	776	974	722	720
	Mitotracker normalised to cell number								Mitotracker normalised to cell number								Mitotracker normalised to cell number
	DMSO	0.254905	0.230613	0.215614	0.175992	0.174563				0.165069	0.130317	0.1299	0.108706	0.114455				0.843895	0.873017	0.678341	0.724807	0.59564
	16hr VEM	0.322849	0.325648	0.211458	0.187891	0.184913				0.263419	0.215903	0.182428	0.139754	0.144276				1.0145	1.51185	1.00859	1.11884	0.827948
	24hr VEM	0.292886	0.242781	0.254716	0.215366	0.175836				0.221117	0.154848	0.163223	0.151124	0.126831				0.89688	0.962153	0.973639	0.717898	0.714541
	32hr VEM	0.337959	0.298766	0.197826	0.215237	0.193148				0.188878	0.226105	0.137165	0.167699	0.13635				1.092	0.889808	0.777405	0.754545	0.643323
	40hr VEM	0.657931	0.748622	0.44342	0.411904	0.391262				0.323911	0.289031	0.217964	0.246641	0.236172				2.43054	1.92279	1.93716	1.71101	2.13635
	48hr VEM	0.744682	0.649586	0.808684	0.592212	0.613358				0.577733	0.479255	0.545898	0.454779	0.43181				3.34062	3.35992	2.61016	3.44903	3.54125
		A375 DMSO	0.210338							A375 DMSO	0.129689						A375 DMSO	0.74314
	Fold change								Fold change								Fold change
	DMSO	1.21189	1.0964	1.02509	0.836714	0.829918				1.2728	1.00484	1.00163	0.838202	0.882534				1.13558	1.17477	0.912804	0.975331	0.801518
	16hr VEM	1.53491	1.54822	1.00532	0.893285	0.879127				2.03116	1.66477	1.40665	1.07761	1.11248				1.36515	2.03441	1.3572	1.50556	1.11412
	24hr VEM	1.39246	1.15425	1.21099	1.02391	0.835969				1.70497	1.194	1.25857	1.16528	0.977957				1.20688	1.29471	1.31017	0.966033	0.961516
	32hr VEM	1.60675	1.42041	0.940515	1.02329	0.918275				1.45639	1.74344	1.05764	1.29309	1.05136				1.46944	1.19736	1.04611	1.01535	0.865682
	40hr VEM	3.12798	3.55914	2.10813	1.9583	1.86016				2.49759	2.22864	1.68066	1.90178	1.82106				3.27064	2.58738	2.60672	2.30241	2.87476
	48hr VEM	3.54041	3.0883	3.8447	2.81553	2.91607				4.45475	3.69541	4.20928	3.50668	3.32958				4.49527	4.52125	3.51234	4.64116	4.76525
	Average								Average								Average
		DMSO	1							DMSO	1							DMSO	1
		16hr VEM	1.17217							16hr VEM	1.45853							16hr VEM	1.47529
		24hr VEM	1.12351							24hr VEM	1.26015							24hr VEM	1.14786
		32hr VEM	1.18185							32hr VEM	1.32038							32hr VEM	1.11879
		40hr VEM	2.52274							40hr VEM	2.02595							40hr VEM	2.72838
		48hr VEM	3.241							48hr VEM	3.83914							48hr VEM	4.38705

## Sheet: Figure S1b
Figure S1b
	Raw CT values			Data normalization
Sample	House Keeping Gene	Target Gene	House Keeping Gene Ave	Target Gene - House Keeping Gene	Ave of Replicates	DDCT	2-D CT	Ave of Replicates	STDEV
Exp 1	NONO	LAT2
DMSO	16.607	26.4031	16.4602	9.94293	9.89936	0.0435705	0.970251	1.00046	0.0427168
DMSO	16.3134	26.316		9.85579		-0.0435705	1.03066
Vem	16.3468	21.3077	16.4374	4.87027	4.8748	-5.02909	32.6518	32.5496	0.144567
Vem	16.528	21.3167		4.87933		-5.02003	32.4474
Exp 2
DMSO	18.3829	28.4012	18.496	9.90523	10.1774	-0.272179	1.20763	1.01785	0.268391
DMSO	18.6091	28.9456		10.4496		0.272179	0.828068
Vem	18.7316	23.5242	18.7305	4.79368	4.80883	-5.38373	41.7507	41.317	0.613459
Vem	18.7294	23.5545		4.82398		-5.35344	40.8832
Exp 3
DMSO	20.9369	28.0904	20.9406	7.14982	7.1926	-0.0427847	1.0301	1.00044	0.0419462
DMSO	20.9442	28.176		7.23539		0.0427847	0.970779
Vem	21.2482	23.5081	21.2047	2.30333	2.34235	-4.88927	29.6358	28.8555	1.10341
Vem	21.1613	23.5861		2.38137		-4.81123	28.0753

## Sheet: Figure S2e
Figure S2e
Data are shown as DMSO/Vem ratio
The secondary deconvolution screen data generated in this study have been deposited in the PubChem database under accession number AID: 1508587
	Viability					Lactate
	SP	Du1	Du2	Du3	Du4	SP	Du1	Du2	Du3	Du4
SMG6	1.04167	-2.5	1.25	0.845238	6.5	0.0421053	0.894515	0.79085	0.836957	1.03625
AGFG1	0.439024	0.37037	-0.5	0.612903	0.837838	0.109589	1.43333	0.571429	0.892857	0.864
YBX1	0.520548	0.695652	1.25	0.0487805	1.18868	0.169811	0.842105	0.757576	0.46875	0.808989
POM121L12	0.3875	0.947368	1.83333	0.916667	-0.153846	-0.137931	0.648649	0.838983	1.27684	1.06452
UHMK1	0.163636	0.37037	0.337349	0.5	0.493151	0.491525	0.590164	0.739726	0.825	0.727941
MVP	0.0434783	0	2	2.02564	1.40299	0.425	0.301075	0.832512	0.620155	0.945455
JRK	0.965517	0.777778	1.6	1.03571	0.634409	0.33945	1.09167	0.857143	1.17112	0.86747
SMG7	0.92	-0.333333	1.64	0.545455	0.5	0.383838	0.627778	0.761905	0.683673	0.790698
GLE1	1.15854	1.34426	0.657658	0.704545	0.651163	0.464286	1.0566	0.877551	1.01754	1.50943
LSM1	1.56452	0.756757	1.10526	1.2963	1.01163	0.5	0.966667	0.645161	1.04972	1.02679
TPR	1	1.05769	0.895522	0.666667	0.875	0.555556	1.09859	0.690909	0.771739	0.980892
ZFP36	1.86667	2.07143	1.11111	-3	1.71429	0.433962	0.726415	0.5	0.692607	0.995902
IGF2BP1	0.452381	1.66667	0	1.03448	0.777778	0.522727	0.738372	0.84507	0.912621	0.975
NUP37	1.25316	0.684211	0.767123	1.07229	1.02655	0.48	0.891892	1	0.932692	0.924731
EIF3F	1.52632	0	0.752212	0.333333	0.631579	0.372093	1.06757	1.04878	1.21	0.797297
SDAD1	1.92	1.74074	0.609375	2.08333	2.44444	0.390244	0.9375	1.04878	0.641221	1.03261
EIF4A3	4	0.617647	0.895833	0.5	0.722222	0.354167	0.503333	0.886435	0.784574	0.701818
NUP133	0.5625	-0.428571	-0.333333	0.310345	0.608696	0.508929	1.1573	1.02679	1.52672	1.21429

## Sheet: Figure S3e
Figure S3e
GLUT1	Exp 1	Percent mRNA per fraction				Exp 2	Percent mRNA per fraction
	Fractions	DMSO	VEM 24hr	VEM 40hr		Fractions	DMSO	VEM 24hr	VEM 40hr
	3	1.45437	2.10342	0.667861		3	0.52811	1.1166	0.578687
	4	3.42901	3.39434	1.24548		4	2.1727	1.68989	1.15128
	5	2.24445	1.97578	1.02277		5	1.80054	1.17488	0.97148
	6	3.49939	3.37448	1.61348		6	2.25097	3.13529	1.40953
	7	4.08591	3.07291	1.58184		7	2.11655	3.14449	2.04807
	8	3.91525	3.98404	3.53394		8	2.37965	2.56669	2.2974
	9	6.95817	4.87788	6.1576		9	3.97984	4.05451	3.92208
	10	8.88244	6.73203	8.60893		10	4.75189	5.52995	4.65183
	11	7.65045	8.31648	6.36945		11	8.09963	9.52091	8.82181
	12	8.3604	11.1141	11.6612		12	11.9655	15.5851	15.7058
	13	18.2814	17.8531	20.2284		13	18.0422	33.8987	26.5386
	14	31.2387	33.2014	37.309		14	41.9124	18.583	31.9034
HK2	Exp 1	Percent mRNA per fraction				Exp 2	Percent mRNA per fraction
	Fractions	DMSO	VEM 24hr	VEM 40hr		Fractions	DMSO	VEM 24hr	VEM 40hr
	3	2.36719	3.06762	2.73696		3	2.85095	3.508	3.2966
	4	2.15841	2.14631	2.24918		4	3.1827	3.10295	2.34337
	5	1.63062	0.995923	1.20381		5	2.71446	1.80345	1.27705
	6	3.61025	2.57224	2.22896		6	4.73226	6.11275	3.18857
	7	3.29251	2.69417	2.35229		7	4.14733	6.57347	4.63822
	8	3.94259	3.00808	4.77802		8	3.6558	5.34829	6.45777
	9	6.86361	4.28795	6.60588		9	4.82838	7.72856	5.65011
	10	15.043	8.62135	17.1603		10	9.27	14.8363	11.7036
	11	21.8043	20.0155	13.9744		11	19.8932	21.8363	22.2367
	12	19.527	25.0257	24.8197		12	25.1682	17.779	22.9981
	13	13.1353	18.2658	10.6074		13	12.7371	5.77664	9.27
	14	6.62531	9.29928	11.2832		14	6.81963	5.59429	6.9398
HIF1a	Exp 1	Percent mRNA per fraction				Exp 2	Percent mRNA per fraction
	Fractions	DMSO	24hr Vem	40hr Vem		Fractions	DMSO	24hr VEM	40hr Vem
	3	4.34905	3.31355	3.15687		3	4.34905	3.15687	1.13362
	4	0.907203	2.24731	4.71817		4	0.907203	4.71817	1.83195
	5	1.81702	4.35143	5.79425		5	1.81702	5.79424	1.74793
	6	2.74165	6.75476	6.41991		6	2.74165	6.41991	4.75118
	7	3.81053	8.33782	8.08506		7	3.81053	8.08506	8.84449
	8	4.23524	7.23451	6.13479		8	4.23524	6.13479	8.91626
	9	5.92917	9.73703	8.90943		9	5.92917	8.90943	6.37163
	10	7.11657	9.51345	8.02195		10	7.11657	8.02195	8.49478
	11	12.1767	18.6419	12.773		11	12.1767	12.773	13.9967
	12	16.5759	14.9965	11.864		12	16.5759	11.864	16.129
	13	16.7788	10.3002	12.5388		13	16.7788	12.5388	16.9072
	14	23.5622	4.57151	11.5838		14	23.5622	11.5838	10.8753

## Sheet: Figure S3f
Figure S3f
GLUT1 Raw Data 1												GLUT1 Raw Data 2								GLUT1 Normalized Data 2
Sample	House Keeping Gene- NONO	Target Gene - GLUT1	House Keeping Gene Ave	Target Gene - House Keeping Gene	2-D CT	Ave of Triplicate	STDEV	GLUT1 Normalized Data 1				Sample	House Keeping Gene	Target Gene	House Keeping Gene Ave	Target Gene - House Keeping Gene	2-D CT	Ave of Triplicate	STDEV	Percent of Control	Ave of Triplicate	STDEV
DMSO	14.6779	19.9362	14.4417	5.49445	0.0221822	0.0220383	0.000319756	Fold change	Ave of Triplicate	STDEV		DMSO	21.6303	18.3058	21.6182	-3.31236	9.93391	11.1474	1.35034	0.89114	1	0.121135
	14.3583	19.9698		5.52803	0.0216719			1.00653	1	0.0145091			21.5839	18.1711		-3.44708	10.9062			0.978366
	14.289	19.9311		5.48935	0.0222608			0.983373					21.6405	17.9626		-3.65559	12.6021			1.13049
24hr VEM	14.9418	21.5826	14.833	6.74965	0.0092929	0.00928649	0.0003687	1.0101				24hr VEM	21.7964	19.8117	21.8039	-1.99212	3.97822	4.25149	0.29074	0.356874	0.381388	0.0260814
	14.9576	21.6426		6.80961	0.00891462			0.421671	0.421379	0.01673			21.6866	19.7269		-2.07698	4.21924			0.378495
	14.5996	21.5279		6.69497	0.00965194			0.404506					21.9286	19.6158		-2.18809	4.55701			0.408795
40hr VEM	14.9875	21.7361	14.883	6.85311	0.00864985	0.0089311	0.000397759	0.437962				40hr VEM	21.4325	20.376	21.2634	-0.887369	1.8498	1.95492	0.105907	0.16594	0.17537	0.00950059
	14.8678	21.6452		6.76221	0.00921236			0.392491	0.413452	0.0190921			21.2985	20.2196		-1.04376	2.0616			0.184939
	14.7938	21.6049		6.72194	0.00947313			0.418016					21.0591	20.2974		-0.965967	1.95337			0.175231
								0.429848
HK2 Raw Data 1												HK2 Raw Data 2								HK2 Normalized Data 2
Sample	House Keeping Gene- NONO	Target Gene - HK2	House Keeping Gene Ave	Target Gene - House Keeping Gene	2-D CT	Ave of Triplicate	STDEV	HK2 Normalized Data 1				Sample	House Keeping Gene	Target Gene	House Keeping Gene Ave	Target Gene - House Keeping Gene	2-D CT	Ave of Triplicate	STDEV	Percent of Control	Ave of Triplicate	STDEV
DMSO	21.6303	28.6604	21.6182	7.04225	0.00758705	0.00808463	0.000472307	Percent of Control	Ave of Triplicate	STDEV		DMSO	18.6502	26.2272	18.6017	7.6255	0.00506402	0.00481865	0.000240915	1.05092	1	0.0499964
	21.5839	28.492		6.87378	0.00852677			0.938454	1	0.0584204			18.5733	26.3016		7.69991	0.00480947			0.998095
	21.6405	28.559		6.94075	0.00814006			1.05469					18.5815	26.3713		7.76966	0.00458245			0.950983
24hr VEM	21.7964	29.8455	21.8039	8.04162	0.00379516	0.00425856	0.000447428	1.00686				24hr VEM	19.1255	27.6751	19.075	8.6001	0.00257698	0.00269796	0.000197474	0.534794	0.559901	0.0409812
	21.6866	29.6679		7.86399	0.00429242			0.46943	0.526748	0.0553431			19.0718	27.6673		8.59224	0.00259107			0.537717
	21.9286	29.5406		7.73678	0.0046881			0.530936					19.0279	27.492		8.41693	0.00292584			0.607192
40hr VEM	21.4325	29.9103	21.2634	8.64695	0.00249465	0.00263695	0.000333949	0.579878				40hr VEM	19.303	27.5132	19.185	8.32816	0.00311153	0.00299277	0.000113687	0.645727	0.621082	0.0235931
	21.2985	29.6354		8.37197	0.00301847			0.308567	0.326168	0.0413067			19.1953	27.6223		8.43724	0.00288495			0.598705
	21.0591	29.9675		8.70413	0.00239771			0.37336					19.0568	27.5746		8.38958	0.00298184			0.618812
								0.296577
HIF1A Raw Data 1								Normalized Data				HIF1A Raw Data 2								Normalized Data
Sample	House Keeping Gene	Target Gene	House Keeping Gene Ave	Target Gene - House Keeping Gene	2-D CT	Ave of Triplicate	STDEV	Percent of Control	Ave of Triplicate	STDEV		Sample	House Keeping Gene	Target Gene	House Keeping Gene Ave	Target Gene - House Keeping Gene	2-D CT	Ave of Triplicate	STDEV	Percent of Control	Ave of Triplicate	STDEV
DMSO	21.5584	29.9416	21.4827	8.45887	0.00284202	0.00287007	9.42444e-05	0.990227	1	0.032837		DMSO	14.6779	20.9036	14.4417	6.46189	0.0113443	0.011403	0.000352945	0.994854	1	0.0309521
	21.4964	29.8755		8.39282	0.00297515			1.03661					14.3583	20.9372		6.4955	0.011083			0.971944
	21.3932	29.9667		8.48395	0.00279303			0.973159					14.289	20.8491		6.40733	0.0117816			1.0332
24hr VEM	21.6105	30.4399	21.5324	8.90743	0.00208255	0.00181312	0.00024088	0.725609	0.631735	0.0839284		24hr VEM	14.9418	22.4702	14.833	7.63722	0.00502306	0.00503412	0.000143156	0.440505	0.441475	0.0125543
	21.5925	30.8035		9.27106	0.00161857			0.563948					14.9576	22.4251		7.59214	0.00518249			0.454486
	21.3943	30.7006		9.16815	0.00173825			0.605648					14.5996	22.5069		7.67394	0.00489681			0.429434
40hr VEM	21.4325	30.443	21.2634	9.17964	0.00172446	0.00173243	5.89173e-05	0.600841	0.603618	0.0205282		40hr VEM	14.9875	23.1747	14.883	8.29173	0.0031911	0.00366833	0.000413313	0.279848	0.3217	0.0362461
	21.2985	30.4825		9.21913	0.0016779			0.58462					14.8678	22.8841		8.00106	0.00390338			0.342313
	21.0591	30.3853		9.12186	0.00179492			0.625393					14.7938	22.8814		7.99842	0.00391052			0.342939

## Sheet: Figure S3g
Figure S3G	anti-HK2
Figure S3G	anti-GLUT1
Figure S3G	anti-HIF1A
Figure S3G	anti-tubulin [loading control HK2 + GLUT1]
	# the blot was stripped and reprobed
Figure S3G	anti-GAPDH (loading control HIF1A; reprobed same blot)

## Sheet: Figure S4a
Figure S4a
Raw and normalised gene expression data
	Raw CT values
Sample	House Keeping Gene	Target Gene	House Keeping Gene Ave	Target Gene - House Keeping Gene	Ave of Replicates	DDCT	2-D CT	Ave of Replicates	STDEV
WM266.4 Exp 1	NONO	UHMK1
siOTP 1	14.4875	21.3628	14.4149	6.94791	6.97438	-0.0264683	1.01852	1.00123	0.0229519
siOTP 2	14.3322	21.3175		6.90265		-0.0717278	1.05097
siOTP 3	14.425	21.4875		7.07257		0.098196	0.9342
siUHMK1 1	14.9966	26.5171	15.0007	11.5164	11.4065	4.54206	0.0429244	0.0463912	0.00393182
siUHMK1 2	14.9474	26.3414		11.3407		4.36632	0.0484849
siUHMK1 3	15.0581	26.363		11.3623		4.38793	0.0477642
WM266.4 Exp 2
siOTP 1	18.0545	21.5755	18.3388	3.23672	3.21136	0.0253684	0.98257	1.00015	0.0290791
siOTP 2	18.7933	21.5163		3.17757		-0.0337842	1.02369
siOTP 3	18.1685	21.5585		3.21977		0.00841586	0.994184
siUHMK1 1	18.6633	25.8787	18.511	7.36765	7.41103	4.15629	0.056083	0.0544346	0.00198255
siUHMK1 2	18.5215	25.9526		7.44164		4.23028	0.0532792
siUHMK1 3	18.3482	25.9348		7.42381		4.21245	0.0539418
WM266.4 Exp 3
siOTP 1	18.0545	21.4592	18.3388	3.12044	3.15191	-0.0314757	1.02206	1.00055	0.00237153
siOTP 2	18.7933	21.4545		3.11571		-0.0362021	1.02541
siOTP 3	18.1685	21.5583		3.21959		0.0676778	0.954173
siUHMK1 1	18.6633	26.0888	18.511	7.57782	7.57903	4.42591	0.0465231	0.0464858	0.00039448
siUHMK1 2	18.5215	26.1062		7.59523		4.44331	0.0459652
siUHMK1 3	18.3482	26.0751		7.56406		4.41214	0.0469691
A375 Exp 1
siOTP 1	14.8058	21.72	14.8415	6.87855	6.96348	-0.0849368	1.06064	1.00134	0.036922
siOTP 2	14.9145	21.7929		6.95138		-0.0121047	1.00843
siOTP 3	14.8042	21.902		7.06052		0.0970414	0.934948
siUHMK1 1	15.9256	25.1669	15.7313	9.43555	9.49753	2.47206	0.180233	0.172805	0.0121194
siUHMK1 2	15.6436	25.311		9.57971		2.61623	0.163094
siUHMK1 3	15.6247	25.2087		9.47732		2.51384	0.175089
A375 Exp 2
siOTP 1	20.0003	21.8932	20.0517	1.84146	1.83578	0.00567627	0.996073	1.00003	0.00234544
siOTP 2	20.1876	21.898		1.84627		0.0104885	0.992756
siOTP 3	19.9673	21.8713		1.81962		-0.0161648	1.01127
siUHMK1 1	19.6804	24.1671	19.6791	4.48807	4.49497	2.65229	0.159067	0.158403	0.00400587
siUHMK1 2	19.857	24.1166		4.43758		2.6018	0.164733
siUHMK1 3	19.4998	24.2383		4.55926		2.72348	0.151409
A375 Exp 3
siOTP 1	20.0003	21.912	20.0517	1.86032	1.89759	-0.0372721	1.02617	1.00017	0.0265388
siOTP 2	20.1876	21.9658		1.91407		0.0164827	0.98864
siOTP 3	19.9673	21.9701		1.91838		0.0207895	0.985693
siUHMK1 1	19.6804	24.0298	19.6791	4.35072	4.36676	2.45313	0.182614	0.180621	0.00448126
siUHMK1 2	19.857	24.0807		4.40167		2.50408	0.176277
siUHMK1 3	19.4998	24.027		4.34789		2.4503	0.182972
p27 western blot - full scans
(only DMSO control cells are shown in the figure)
Tubulin loading control western blot - run on same blot; can't see p27 in re-probe because of different intensity
Dark scan showing markers
Lighter scan

## Sheet: Figure S4b
Figure S4b
Exp 1	Raw Cell count
		DMSO					Vem
WM266.4	siOTP	5353	6292	6326	6018	6105	5337	5469	5353	6278	5407
	siUHMK1	5608	5156	4178	5214	5043	2342	2860	2768	3478	2992
A375	siOTP	18953	19706	19859	20096	20061	13559	13496	12476	13035	11786
	siUHMK1	18940	18736	18067	16093	12601	9069	8428	8080	9649	6797
	Mean
WM_siOTP	6018.8
A375_siOTP	19735
Normalized data:		0.88938	1.04539	1.05104	0.999867	1.01432	0.886722	0.908653	0.88938	1.04307	0.898352
		0.931747	0.856649	0.694158	0.866286	0.837875	0.389114	0.475178	0.459892	0.577856	0.497109
		0.960375	0.998531	1.00628	1.01829	1.01652	0.687053	0.683861	0.632176	0.660502	0.597213
		0.959716	0.949379	0.91548	0.815455	0.63851	0.459539	0.427059	0.409425	0.488928	0.344413
Analysis:	DMSO		300nM VEM
	siOTP	siUHMK1	siOTP	siUHMK1
WM266.4	1	0.837343	0.925234	0.47983
	0.0653976	0.0874996	0.0664275	0.0681106
	DMSO		300nM VEM
	siOTP	siUHMK1	siOTP	siUHMK1
A375	1	0.855708	0.652161	0.425873
	0.0235545	0.134127	0.0377843	0.054811
Exp 2	Raw Cell count
		DMSO			Vem
WM266.4	siOTP	3863	3805	4259	2651	2811	3226
	siUHMK1	3387	4084	4120	2516	2099	1832
A375	siOTP	8271	8045	8192	4319	4485	4820
	siUHMK1	8923	8479	7810	4710	3215	3173
	Mean
WM_siOTP	3975.67
A375_siOTP	8169.33
Normalized data:		0.971661	0.957072	1.07127	0.666806	0.707051	0.811436
		0.851933	1.02725	1.0363	0.63285	0.527962	0.460803
		1.01244	0.98478	1.00277	0.528685	0.549004	0.590011
		1.09226	1.03791	0.956014	0.576546	0.393545	0.388404
Analysis:	DMSO		300nM VEM
	siOTP	siUHMK1	siOTP	siUHMK1
WM266.4	1	0.971829	0.728431	0.540538
	0.0621485	0.103932	0.0746477	0.0867101
	DMSO		300nM VEM
	siOTP	siUHMK1	siOTP	siUHMK1
A375	1	1.02873	0.5559	0.452832
	0.0140394	0.068583	0.0312396	0.107171
Exp 3	Raw Cell count
		DMSO			Vem
WM266.4	siOTP	9854.36	9965.28	9980.67	8806.19	8569.56	6387.05
	siUHMK1	8359.15	8925.06	7568.14	5873.95	5720.71	3364.69
A375	siOTP	9178.75	9587.06	9297.4	5004.63	6182.56	6230.07
	siUHMK1	8431.62	9308.05	8611.06	3111.86	3476.83	2651.49
	Mean
WM_siOTP	9933.44
A375_siOTP	9354.4
Normalized data:		0.992039	1.00321	1.00475	0.88652	0.862699	0.642985
		0.841517	0.898487	0.761886	0.591331	0.575905	0.338724
		0.981222	1.02487	0.993906	0.535003	0.660925	0.666004
		0.901353	0.995045	0.920536	0.332663	0.371678	0.283448
Analysis:	DMSO		300nM VEM
	siOTP	siUHMK1	siOTP	siUHMK1
WM266.4	1	0.833963	0.797401	0.501986
	0.00693781	0.0686132	0.134258	0.1416
	DMSO		300nM VEM
	siOTP	siUHMK1	siOTP	siUHMK1
A375	1	0.938978	0.620644	0.329263
	0.0224537	0.0494936	0.0742109	0.0442131

## Sheet: Figure S5a
Figure S5a
anti-UHMK1-V5; Tidy blot used as secondary antibody to avoid detection of 50kDa IgG band
1= IgG; 2=DMSO V5 IP, 3=Vem V5 IP
anti-UHMK1-V5 input samples
anti-tubulin - loading control for UHMK1-V5 inputs; strip and reprobe

## Sheet: Figure S5b
Figure S5b
anti-Histone 3 (H3)					anti-tubulin
RT-qPCR raw data
Raw Data - MALAT1									Normalized Data
Sample	NONO	MALAT1	House Keeping Gene Ave	Target Gene - House Keeping Gene	2-D CT	Ave of Triplicate	STDEV		Percent of Control	Ave of Triplicate	STDEV
A375_DMSO_siOTP_Nuc_1	21.764	17.5284	21.6931	-4.1647	17.935	18.6811	0.649666		0.960057	1	0.0347766
A375_DMSO_siOTP_Nuc_1	21.647	17.436		-4.2571	19.1211				1.02355
A375_DMSO_siOTP_Nuc_1	21.6682	17.4461		-4.24696	18.9873				1.01639
A375_DMSO_siOTP_Cyto_1	21.6459	20.1024	21.6318	-1.5294	2.88666	2.92228	0.0326924		0.154523	0.156429	0.00175002
A375_DMSO_siOTP_Cyto_1	21.6479	20.0707		-1.56116	2.95091				0.157962
A375_DMSO_siOTP_Cyto_1	21.6017	20.0813		-1.55054	2.92927				0.156803
A375_DMSO_siOTP_Nuc_2	21.942	16.1226	21.6688	-5.54623	46.7286	47.342	0.780539		0.987043	1	0.0164873
A375_DMSO_siOTP_Nuc_2	21.5061	16.0772		-5.59158	48.2206				1.01856
A375_DMSO_siOTP_Nuc_2	21.5583	16.1118		-5.55695	47.0768				0.994399
A375_DMSO_siOTP_Cyto_2	21.0685	19.0737	20.9721	-1.89846	3.72815	3.79684	0.0985912		0.0787493	0.0802002	0.00208253
A375_DMSO_siOTP_Cyto_2	20.9252	19.0643		-1.90788	3.75256				0.079265
A375_DMSO_siOTP_Cyto_2	20.9227	19.005		-1.9671	3.90981				0.0825864
A375_DMSO_siOTP_Nuc_3	22.6831	16.6173	22.3327	-5.71542	52.5427	47.0823	11.9593		1.11598	1	0.254008
A375_DMSO_siOTP_Nuc_3	22.1204	16.5426		-5.79017	55.3368				1.17532
A375_DMSO_siOTP_Nuc_3	22.1946	17.2724		-5.06037	33.3674				0.708705
A375_DMSO_siOTP_Cyto_3	21.5849	18.2501	21.2601	-3.00996	8.0554	8.958	0.802285		0.171092	0.190263	0.0170401
A375_DMSO_siOTP_Cyto_3	21.074	17.9985		-3.26153	9.59				0.203686
A375_DMSO_siOTP_Cyto_3	21.1213	18.054		-3.20611	9.22859				0.19601
	Nuclear	Ave	StDEV	Ave Expression	Nuc:Cyto Ratio
Exp 1	Nuc	1	0.0347766	18.6811	6.39266
	Cyto	0.156429	0.00175002	2.92228	12.4688
Exp 2	Nuc	1	0.0164873	47.342	5.25589
	Cyto	0.0802002	0.00208253	3.79684
Exp 3	Nuc	1	0.254008	47.0823
	Cyto	0.190263	0.0170401	8.958
Raw Data - RPS14
Raw Data									Normalized Data
Sample	NONO	S14	House Keeping Gene Ave	Target Gene - House Keeping Gene	2-D CT	Ave of Triplicate	STDEV		Percent of Control	Ave of Triplicate	STDEV
A375_DMSO_siOTP_Nuc_1	21.764	20.7933	21.6931	-0.899758	1.86575	1.95447	0.0872988		0.954606	1	0.0446661
A375_DMSO_siOTP_Nuc_1	21.647	20.6643		-1.02877	2.04028				1.0439
A375_DMSO_siOTP_Nuc_1	21.6682	20.7241		-0.968932	1.95739				1.00149
A375_DMSO_siOTP_Cyto_1	21.6459	19.6127	21.6318	-2.01915	4.05346	3.95016	0.105793		2.07394	2.02109	0.0541287
A375_DMSO_siOTP_Cyto_1	21.6479	19.69		-1.94187	3.84204				1.96577
A375_DMSO_siOTP_Cyto_1	21.6017	19.6482		-1.98367	3.95497				2.02355
A375_DMSO_siOTP_Nuc_2	21.942	20.4119	21.6688	-1.25688	2.38978	2.39171	0.0199117		0.999192	1	0.0083253
A375_DMSO_siOTP_Nuc_2	21.5061	20.3983		-1.27054	2.41252				1.0087
A375_DMSO_siOTP_Nuc_2	21.5583	20.4222		-1.24661	2.37284				0.992108
A375_DMSO_siOTP_Cyto_2	21.0685	19.2722	20.9721	-1.6999	3.24879	4.00095	1.12964		1.35835	1.67284	0.472313
A375_DMSO_siOTP_Cyto_2	20.9252	19.1838		-1.78832	3.45412				1.44421
A375_DMSO_siOTP_Cyto_2	20.9227	18.5662		-2.40598	5.29995				2.21596
A375_DMSO_siOTP_Nuc_3	22.6831	20.8056	22.3327	-1.52711	2.88208	2.91139	0.0337033		0.989933	1	0.0115763
A375_DMSO_siOTP_Nuc_3	22.1204	20.7947		-1.53798	2.90387				0.997417
A375_DMSO_siOTP_Nuc_3	22.1946	20.7729		-1.55984	2.94822				1.01265
A375_DMSO_siOTP_Cyto_3	21.5849	17.8948	21.2601	-3.36522	10.3046	8.51164	2.7572		3.53942	2.92356	0.947037
A375_DMSO_siOTP_Cyto_3	21.074	17.9536		-3.30648	9.8935				3.3982
A375_DMSO_siOTP_Cyto_3	21.1213	18.8441		-2.41596	5.33676				1.83306
	Nuclear	Ave	StDEV	Ave Expression	Nuc:Cyto Ratio
Exp 1	Nuc	1	0.0446661	1.95447	0.494784
	Cyto	2.02109	0.0541287	3.95016	0.597785
Exp 2	Nuc	1	0.0083253	2.39171	0.342048
	Cyto	1.67284	0.472313	4.00095
Exp 3	Nuc	1	0.0115763	2.91139
	Cyto	2.92356	0.947037	8.51164

[truncated: 12 more sheets: Figure S5c, Figure S6a, Figure S6b, Figure S6c, Figure 6d, Figure S6e, Figure S7c, Figure S7d, Figure S7e, Figure S8b, Figure S8c, Figure S8d]
